# Supplementary material for: Six1 promotes skeletal muscle thyroid hormone response through regulation of the MCT10 transporter
Source: Skelet Muscle. 2021 Nov 19;11:26. doi: 10.1186/s13395-021-00281-6 (PMC8607597; doi:10.1186/s13395-021-00281-6)
Supplement: Supplementary file 3 — Additional file 3: Table_S1.Six1_1MB_peaks(mm9).bed. [file 13395_2021_281_MOESM3_ESM.txt]

chr7	99974780	99975222	Peak_1|Height_76.6635|Summit_99974997	1000	.
chr19	9995943	9996324	Peak_2|Height_278.776|Summit_9996124	1000	.
chr14	99947736	99948107	Peak_3|Height_102.55|Summit_99947932	1000	.
chr15	99938498	99938793	Peak_4|Height_74.6722|Summit_99938643	1000	.
chr6	99935237	99935839	Peak_5|Height_111.51|Summit_99935528	1000	.
chr4	99928539	99928900	Peak_6|Height_86.6198|Summit_99928748	1000	.
chr5	99928368	99928817	Peak_7|Height_129.432|Summit_99928596	1000	.
chr16	9992531	9992971	Peak_8|Height_145.362|Summit_9992726	1000	.
chr5	99926357	99926870	Peak_9|Height_124.454|Summit_99926528	1000	.
chr13	99922224	99922529	Peak_10|Height_111.51|Summit_99922372	1000	.
chr4	99912059	99912430	Peak_11|Height_172.244|Summit_99912261	1000	.
chr5	99911027	99911363	Peak_12|Height_134.41|Summit_99911210	1000	.
chr12	99895071	99895375	Peak_13|Height_100.559|Summit_99895222	1000	.
chr13	99894721	99895386	Peak_14|Height_145.362|Summit_99895218	1000	.
chr5	99890263	99890643	Peak_15|Height_84.6285|Summit_99890379	1000	.
chr6	99883462	99883986	Peak_16|Height_162.288|Summit_99883668	1000	.
chr11	99882807	99883073	Peak_17|Height_95.5804|Summit_99882947	1000	.
chr13	99856065	99856447	Peak_18|Height_374.357|Summit_99856244	1000	.
chr5	99853817	99854285	Peak_19|Height_128.436|Summit_99854047	1000	.
chr15	99853465	99853957	Peak_20|Height_71.6853|Summit_99853782	1000	.
chr5	99844867	99845294	Peak_21|Height_74.6722|Summit_99845080	1000	.
chr13	99842688	99843018	Peak_22|Height_88.611|Summit_99842849	1000	.
chr13	99841851	99842317	Peak_23|Height_124.454|Summit_99842032	1000	.
chr13	99841373	99841677	Peak_24|Height_71.6853|Summit_99841538	1000	.
chrX	99841125	99841368	Peak_25|Height_73.6766|Summit_99841242	1000	.
chr13	99828114	99828372	Peak_26|Height_78.6547|Summit_99828260	1000	.
chr5	99810671	99810931	Peak_27|Height_104.541|Summit_99810789	1000	.
chr13	99808273	99808594	Peak_28|Height_74.6722|Summit_99808429	1000	.
chr1	99770250	99770653	Peak_29|Height_79.6503|Summit_99770514	1000	.
chr5	99761503	99761756	Peak_30|Height_73.6766|Summit_99761666	1000	.
chr9	99739347	99739642	Peak_31|Height_100.559|Summit_99739486	1000	.
chr15	99680593	99681154	Peak_32|Height_118.48|Summit_99681003	1000	.
chr7	99657680	99657921	Peak_33|Height_81.6416|Summit_99657825	1000	.
chr15	99649101	99649617	Peak_34|Height_213.065|Summit_99649323	1000	.
chr4	99647028	99647296	Peak_35|Height_89.6066|Summit_99647152	1000	.
chr10	99623657	99623984	Peak_36|Height_145.362|Summit_99623824	1000	.
chr9	99601668	99601976	Peak_37|Height_92.5935|Summit_99601807	1000	.
chr7	99590250	99590609	Peak_38|Height_73.6766|Summit_99590392	1000	.
chrX	99578592	99579017	Peak_39|Height_90.6023|Summit_99578805	1000	.
chr6	99560430	99560887	Peak_40|Height_103.545|Summit_99560586	1000	.
chr1	99546604	99546976	Peak_41|Height_92.5935|Summit_99546796	1000	.
chr12	99521671	99522106	Peak_42|Height_89.6066|Summit_99521861	1000	.
chr9	99504080	99504460	Peak_43|Height_109.519|Summit_99504218	1000	.
chr4	99495761	99496071	Peak_44|Height_72.6809|Summit_99495917	1000	.
chr9	99488254	99488609	Peak_45|Height_91.5979|Summit_99488473	1000	.
chr12	99487969	99488273	Peak_46|Height_73.6766|Summit_99488102	1000	.
chr14	99486079	99486783	Peak_47|Height_82.6372|Summit_99486247	1000	.
chr14	99485071	99485704	Peak_48|Height_78.6547|Summit_99485355	1000	.
chr13	99474229	99474602	Peak_49|Height_206.095|Summit_99474393	1000	.
chr6	99473091	99473479	Peak_50|Height_136.401|Summit_99473278	1000	.
chr15	99437880	99438368	Peak_51|Height_91.5979|Summit_99438228	1000	.
chr6	99433404	99433787	Peak_52|Height_72.6809|Summit_99433581	1000	.
chr13	99424430	99424829	Peak_53|Height_113.502|Summit_99424615	1000	.
chr13	99424018	99424427	Peak_54|Height_99.5629|Summit_99424273	1000	.
chr15	99418213	99418578	Peak_55|Height_79.6503|Summit_99418412	1000	.
chr6	99416459	99416726	Peak_56|Height_84.6285|Summit_99416612	1000	.
chr15	99415180	99415630	Peak_57|Height_87.6154|Summit_99415390	1000	.
chr17	9940885	9941264	Peak_58|Height_130.427|Summit_9941085	1000	.
chr10	99382932	99383561	Peak_59|Height_146.358|Summit_99383137	1000	.
chr5	99372724	99373160	Peak_60|Height_82.6372|Summit_99373023	1000	.
chr5	99369476	99370214	Peak_61|Height_115.493|Summit_99369978	1000	.
chr9	99332930	99333207	Peak_62|Height_92.5935|Summit_99333080	1000	.
chr13	99321566	99322066	Peak_63|Height_134.41|Summit_99321838	1000	.
chr3	99316032	99316544	Peak_64|Height_235.964|Summit_99316358	1000	.
chr13	99262425	99262889	Peak_65|Height_283.754|Summit_99262718	1000	.
chr9	99261697	99262167	Peak_66|Height_71.6853|Summit_99261995	1000	.
chr14	99258012	99258349	Peak_67|Height_85.6241|Summit_99258179	1000	.
chr12	99243871	99244138	Peak_68|Height_71.6853|Summit_99244014	1000	.
chr4	99212523	99212869	Peak_69|Height_118.48|Summit_99212706	1000	.
chr14	99207008	99207378	Peak_70|Height_87.6154|Summit_99207207	1000	.
chr15	99198931	99199483	Peak_71|Height_115.493|Summit_99199246	1000	.
chr12	9919192	9919475	Peak_72|Height_172.244|Summit_9919338	1000	.
chr15	99189359	99189948	Peak_73|Height_184.191|Summit_99189601	1000	.
chr15	99182593	99183022	Peak_74|Height_91.5979|Summit_99182845	1000	.
chr2	9917842	9918157	Peak_75|Height_76.6635|Summit_9917999	1000	.
chr15	99175483	99175708	Peak_76|Height_96.576|Summit_99175598	1000	.
chr15	99165005	99165329	Peak_77|Height_96.576|Summit_99165229	1000	.
chr13	99161271	99161636	Peak_78|Height_79.6503|Summit_99161417	1000	.
chr6	99151228	99151530	Peak_79|Height_91.5979|Summit_99151363	1000	.
chr9	99111652	99111960	Peak_80|Height_155.318|Summit_99111815	1000	.
chr6	99109779	99110372	Peak_81|Height_230.986|Summit_99110183	1000	.
chr6	99108985	99109666	Peak_82|Height_90.6023|Summit_99109316	1000	.
chrX	99070320	99070693	Peak_84|Height_108.524|Summit_99070486	1000	.
chr13	9906475	9906766	Peak_85|Height_138.392|Summit_9906608	1000	.
chr12	9905043	9905640	Peak_86|Height_342.496|Summit_9905413	1000	.
chr6	99049774	99050120	Peak_87|Height_126.445|Summit_99049956	1000	.
chr4	99048046	99048347	Peak_88|Height_80.646|Summit_99048199	1000	.
chr9	99032724	99033078	Peak_89|Height_111.51|Summit_99032908	1000	.
chr6	99031339	99031637	Peak_90|Height_162.288|Summit_99031497	1000	.
chr14	99025840	99026417	Peak_91|Height_108.524|Summit_99026131	1000	.
chr10	99024060	99024365	Peak_92|Height_73.6766|Summit_99024241	1000	.
chr10	99018597	99018997	Peak_93|Height_109.519|Summit_99018830	1000	.
chr4	99009791	99010013	Peak_94|Height_71.6853|Summit_99009894	1000	.
chr10	99001322	99001729	Peak_95|Height_86.6198|Summit_99001458	1000	.
chr11	98998680	98999018	Peak_96|Height_101.554|Summit_98998842	1000	.
chr7	98994219	98994584	Peak_97|Height_129.432|Summit_98994398	1000	.
chr6	98947676	98947961	Peak_98|Height_80.646|Summit_98947809	1000	.
chr6	98920955	98921289	Peak_99|Height_171.248|Summit_98921141	1000	.
chr9	98909833	98910090	Peak_100|Height_73.6766|Summit_98909979	1000	.
chr6	98895573	98895910	Peak_101|Height_73.6766|Summit_98895717	1000	.
chr11	98862861	98863177	Peak_103|Height_77.6591|Summit_98863001	1000	.
chr4	98860334	98860703	Peak_104|Height_89.6066|Summit_98860487	1000	.
chr4	98856764	98857148	Peak_105|Height_91.5979|Summit_98856980	1000	.
chr7	98838244	98838778	Peak_106|Height_122.462|Summit_98838424	1000	.
chrX	98835184	98835445	Peak_107|Height_91.5979|Summit_98835326	1000	.
chr4	98825250	98825590	Peak_108|Height_116.489|Summit_98825396	1000	.
chr11	98802159	98802615	Peak_109|Height_85.6241|Summit_98802349	1000	.
chr15	98799511	98799833	Peak_110|Height_140.384|Summit_98799688	1000	.
chr11	98799228	98799863	Peak_111|Height_112.506|Summit_98799579	1000	.
chr11	98798869	98799226	Peak_112|Height_78.6547|Summit_98799054	1000	.
chr11	98793967	98794348	Peak_113|Height_231.982|Summit_98794138	1000	.
chr13	98790474	98790992	Peak_114|Height_98.5673|Summit_98790680	1000	.
chr11	98783782	98784321	Peak_115|Height_75.6678|Summit_98783996	1000	.
chr3	98779910	98780281	Peak_116|Height_130.427|Summit_98780058	1000	.
chr11	98779032	98779402	Peak_117|Height_80.646|Summit_98779207	1000	.
chr15	98765747	98766163	Peak_118|Height_82.6372|Summit_98765913	1000	.
chr12	98754351	98754601	Peak_120|Height_82.6372|Summit_98754487	1000	.
chr7	98754119	98754408	Peak_121|Height_144.366|Summit_98754286	1000	.
chr10	98727799	98728288	Peak_123|Height_374.357|Summit_98728051	1000	.
chr10	98725431	98725967	Peak_124|Height_84.6285|Summit_98725581	1000	.
chr5	98719566	98720003	Peak_125|Height_90.6023|Summit_98719833	1000	.
chr13	98698180	98698612	Peak_126|Height_80.646|Summit_98698307	1000	.
chr13	98697708	98697984	Peak_127|Height_70.6897|Summit_98697821	1000	.
chr13	98684942	98685392	Peak_128|Height_103.545|Summit_98685105	1000	.
chr7	98674489	98674763	Peak_129|Height_103.545|Summit_98674637	1000	.
chr3	9865336	9865612	Peak_130|Height_80.646|Summit_9865471	1000	.
chr4	98637390	98637621	Peak_131|Height_86.6198|Summit_98637513	1000	.
chr11	98637049	98637523	Peak_132|Height_89.6066|Summit_98637181	1000	.
chr11	98634296	98634594	Peak_133|Height_89.6066|Summit_98634463	1000	.
chr7	98581205	98581477	Peak_134|Height_73.6766|Summit_98581345	1000	.
chr4	98548785	98549068	Peak_135|Height_72.6809|Summit_98548946	1000	.
chr11	98543576	98544138	Peak_136|Height_106.532|Summit_98543988	1000	.
chr7	98519769	98520109	Peak_137|Height_137.397|Summit_98519940	1000	.
chr9	98500506	98500843	Peak_138|Height_77.6591|Summit_98500726	1000	.
chr12	9846652	9847200	Peak_139|Height_138.392|Summit_9847017	1000	.
chr14	98466815	98467178	Peak_140|Height_99.5629|Summit_98466974	1000	.
chr15	98456297	98456723	Peak_141|Height_206.095|Summit_98456470	1000	.
chr4	98434093	98434567	Peak_143|Height_91.5979|Summit_98434256	1000	.
chr6	98417586	98417837	Peak_144|Height_86.6198|Summit_98417716	1000	.
chr14	98417497	98417848	Peak_145|Height_75.6678|Summit_98417674	1000	.
chr8	98412162	98412639	Peak_146|Height_74.6722|Summit_98412468	1000	.
chr10	98406207	98406825	Peak_147|Height_107.528|Summit_98406596	1000	.
chr13	98374507	98374780	Peak_148|Height_77.6591|Summit_98374633	1000	.
chr15	98367180	98367604	Peak_149|Height_146.358|Summit_98367358	1000	.
chr15	98357456	98357842	Peak_150|Height_119.476|Summit_98357593	1000	.
chr15	98356563	98356903	Peak_151|Height_79.6503|Summit_98356734	1000	.
chr13	98353969	98354396	Peak_152|Height_96.576|Summit_98354198	1000	.
chr15	98351563	98352128	Peak_153|Height_267.824|Summit_98351752	1000	.
chr15	98343531	98343905	Peak_154|Height_75.6678|Summit_98343701	1000	.
chr15	98343201	98343522	Peak_155|Height_81.6416|Summit_98343352	1000	.
chr15	98342304	98342615	Peak_156|Height_85.6241|Summit_98342458	1000	.
chr9	98334326	98334658	Peak_157|Height_86.6198|Summit_98334496	1000	.
chr3	9830557	9831085	Peak_158|Height_78.6547|Summit_9830767	1000	.
chr7	98302561	98302819	Peak_159|Height_70.6897|Summit_98302680	1000	.
chr5	98296896	98297243	Peak_160|Height_117.484|Summit_98297095	1000	.
chr11	98292318	98292659	Peak_161|Height_72.6809|Summit_98292502	1000	.
chr8	98283832	98284175	Peak_162|Height_75.6678|Summit_98283970	1000	.
chr2	9827976	9828398	Peak_163|Height_73.6766|Summit_9828211	1000	.
chr13	98267327	98267772	Peak_164|Height_133.414|Summit_98267597	1000	.
chr10	98262924	98263204	Peak_165|Height_134.41|Summit_98263059	1000	.
chr8	98255608	98256541	Peak_166|Height_76.6635|Summit_98256349	1000	.
chr8	98255162	98255602	Peak_167|Height_71.6853|Summit_98255363	1000	.
chr9	98238275	98239208	Peak_168|Height_198.13|Summit_98238708	1000	.
chr16	98218277	98218640	Peak_169|Height_81.6416|Summit_98218499	1000	.
chr10	98211360	98211886	Peak_170|Height_189.17|Summit_98211684	1000	.
chr10	98206911	98207301	Peak_171|Height_133.414|Summit_98207093	1000	.
chr16	98178736	98179372	Peak_172|Height_94.5848|Summit_98179023	1000	.
chr3	98177678	98178482	Peak_173|Height_105.537|Summit_98177949	1000	.
chr3	98160589	98160923	Peak_174|Height_101.554|Summit_98160742	1000	.
chr3	98159695	98160283	Peak_175|Height_205.1|Summit_98160075	1000	.
chr14	98158433	98158762	Peak_176|Height_94.5848|Summit_98158600	1000	.
chr13	98156463	98156809	Peak_177|Height_113.502|Summit_98156605	1000	.
chr13	98154223	98154548	Peak_178|Height_74.6722|Summit_98154358	1000	.
chr10	98137166	98137653	Peak_179|Height_93.5892|Summit_98137486	1000	.
chr15	98126121	98126447	Peak_180|Height_115.493|Summit_98126286	1000	.
chr4	98122036	98122358	Peak_181|Height_117.484|Summit_98122202	1000	.
chr15	98118011	98118282	Peak_182|Height_72.6809|Summit_98118162	1000	.
chr11	98098437	98099081	Peak_183|Height_70.6897|Summit_98098774	1000	.
chr10	98090988	98091300	Peak_184|Height_81.6416|Summit_98091162	1000	.
chr11	98089204	98089647	Peak_185|Height_71.6853|Summit_98089496	1000	.
chr8	98040927	98041308	Peak_186|Height_75.6678|Summit_98041143	1000	.
chr10	98032993	98033280	Peak_187|Height_84.6285|Summit_98033130	1000	.
chr13	98019424	98019982	Peak_188|Height_161.292|Summit_98019808	1000	.
chr10	98006030	98006398	Peak_189|Height_170.253|Summit_98006205	1000	.
chr10	97970934	97971690	Peak_190|Height_93.5892|Summit_97971389	1000	.
chr3	9795284	9796063	Peak_191|Height_141.379|Summit_9795639	1000	.
chr16	97938050	97938541	Peak_192|Height_76.6635|Summit_97938434	1000	.
chr10	97933600	97933908	Peak_193|Height_78.6547|Summit_97933761	1000	.
chr11	97911402	97911860	Peak_194|Height_134.41|Summit_97911702	1000	.
chr3	97898777	97899455	Peak_195|Height_87.6154|Summit_97898947	1000	.
chr15	97880653	97881265	Peak_196|Height_112.506|Summit_97880952	1000	.
chr16	97870861	97871299	Peak_197|Height_187.178|Summit_97871031	1000	.
chr3	97860857	97861275	Peak_198|Height_73.6766|Summit_97861028	1000	.
chr3	97847107	97847491	Peak_199|Height_145.362|Summit_97847300	1000	.
chr3	97844079	97844445	Peak_200|Height_71.6853|Summit_97844284	1000	.
chr7	97838725	97839284	Peak_201|Height_76.6635|Summit_97838960	1000	.
chr3	97831126	97831640	Peak_202|Height_129.432|Summit_97831469	1000	.
chr5	97826774	97827121	Peak_203|Height_118.48|Summit_97826963	1000	.
chr7	97808400	97808691	Peak_204|Height_106.532|Summit_97808557	1000	.
chr3	97801543	97801798	Peak_205|Height_73.6766|Summit_97801647	1000	.
chr10	97796014	97796362	Peak_206|Height_75.6678|Summit_97796190	1000	.
chr11	97793623	97793943	Peak_207|Height_183.196|Summit_97793779	1000	.
chr10	97787083	97787586	Peak_208|Height_96.576|Summit_97787393	1000	.
chr4	97747301	97747597	Peak_209|Height_89.6066|Summit_97747452	1000	.
chr3	97746188	97746690	Peak_210|Height_96.576|Summit_97746422	1000	.
chr3	97739387	97739587	Peak_211|Height_73.6766|Summit_97739504	1000	.
chr3	97738796	97739226	Peak_212|Height_169.257|Summit_97738964	1000	.
chr13	97718321	97718802	Peak_213|Height_103.545|Summit_97718520	1000	.
chr5	97718236	97718783	Peak_214|Height_89.6066|Summit_97718513	1000	.
chr15	97717880	97718165	Peak_215|Height_89.6066|Summit_97718000	1000	.
chr13	97698627	97699109	Peak_216|Height_104.541|Summit_97698937	1000	.
chr9	97691879	97692221	Peak_217|Height_108.524|Summit_97692064	1000	.
chr15	97680974	97681236	Peak_218|Height_71.6853|Summit_97681098	1000	.
chr11	97678645	97678916	Peak_219|Height_82.6372|Summit_97678795	1000	.
chr13	97676737	97677054	Peak_220|Height_116.489|Summit_97676933	1000	.
chr3	97673727	97673984	Peak_221|Height_90.6023|Summit_97673840	1000	.
chr4	97635589	97635988	Peak_222|Height_73.6766|Summit_97635762	1000	.
chr3	97634531	97634883	Peak_223|Height_130.427|Summit_97634680	1000	.
chr3	97632285	97632590	Peak_224|Height_92.5935|Summit_97632418	1000	.
chr4	97630669	97630955	Peak_225|Height_81.6416|Summit_97630812	1000	.
chr3	97628359	97628848	Peak_226|Height_123.458|Summit_97628547	1000	.
chr11	97627784	97628049	Peak_227|Height_89.6066|Summit_97627926	1000	.
chr16	97624023	97624380	Peak_228|Height_74.6722|Summit_97624185	1000	.
chr11	97598825	97599326	Peak_229|Height_122.462|Summit_97599038	1000	.
chr11	97589030	97589362	Peak_230|Height_113.502|Summit_97589162	1000	.
chr3	97571556	97572217	Peak_231|Height_164.279|Summit_97571901	1000	.
chr7	97543393	97543728	Peak_232|Height_158.305|Summit_97543564	1000	.
chr8	97536664	97537056	Peak_233|Height_72.6809|Summit_97536803	1000	.
chr9	97535697	97536128	Peak_234|Height_338.514|Summit_97535960	1000	.
chr1	97515274	97515538	Peak_235|Height_100.559|Summit_97515415	1000	.
chr7	97510705	97511006	Peak_236|Height_89.6066|Summit_97510846	1000	.
chr16	97510175	97510672	Peak_237|Height_80.646|Summit_97510372	1000	.
chr7	97489988	97490420	Peak_238|Height_162.288|Summit_97490198	1000	.
chr8	97478285	97478629	Peak_239|Height_85.6241|Summit_97478506	1000	.
chr3	97477095	97477590	Peak_240|Height_83.6329|Summit_97477254	1000	.
chr7	97467389	97467733	Peak_241|Height_72.6809|Summit_97467562	1000	.
chr3	97464255	97464589	Peak_242|Height_105.537|Summit_97464468	1000	.
chr7	97462521	97462833	Peak_243|Height_73.6766|Summit_97462636	1000	.
chr7	97460829	97461529	Peak_244|Height_119.476|Summit_97461259	1000	.
chr4	97439533	97439959	Peak_245|Height_79.6503|Summit_97439793	1000	.
chr18	9743275	9743600	Peak_246|Height_128.436|Summit_9743436	1000	.
chr5	97424833	97425168	Peak_247|Height_133.414|Summit_97424981	1000	.
chr7	97382511	97383116	Peak_248|Height_100.559|Summit_97382708	1000	.
chr8	97362003	97362515	Peak_249|Height_71.6853|Summit_97362283	1000	.
chr6	97359704	97360149	Peak_250|Height_77.6591|Summit_97359853	1000	.
chr8	97313217	97313596	Peak_251|Height_131.423|Summit_97313387	1000	.
chr8	97310083	97310405	Peak_252|Height_71.6853|Summit_97310258	1000	.
chr5	97305520	97305937	Peak_253|Height_139.388|Summit_97305704	1000	.
chr11	97301833	97302247	Peak_254|Height_255.877|Summit_97302025	1000	.
chr8	97290942	97291402	Peak_255|Height_96.576|Summit_97291231	1000	.
chr17	9728015	9728320	Peak_256|Height_73.6766|Summit_9728178	1000	.
chr3	97268796	97269083	Peak_257|Height_71.6853|Summit_97268949	1000	.
chr4	97268040	97268451	Peak_258|Height_118.48|Summit_97268205	1000	.
chr5	97263342	97263726	Peak_259|Height_96.576|Summit_97263507	1000	.
chr6	97261867	97262598	Peak_260|Height_304.663|Summit_97262406	1000	.
chr13	97257167	97257817	Peak_261|Height_87.6154|Summit_97257346	1000	.
chr5	97233825	97234255	Peak_262|Height_105.537|Summit_97234093	1000	.
chr4	97224231	97224531	Peak_263|Height_78.6547|Summit_97224354	1000	.
chr12	97201022	97201389	Peak_264|Height_109.519|Summit_97201195	1000	.
chr7	97198371	97198756	Peak_265|Height_120.471|Summit_97198607	1000	.
chr6	97190169	97190559	Peak_266|Height_113.502|Summit_97190398	1000	.
chr10	97189127	97189367	Peak_267|Height_99.5629|Summit_97189230	1000	.
chr3	9717659	9718015	Peak_268|Height_127.441|Summit_9717831	1000	.
chr11	97176890	97177199	Peak_269|Height_73.6766|Summit_97177034	1000	.
chr6	97173278	97173465	Peak_270|Height_89.6066|Summit_97173325	1000	.
chr6	97172892	97173276	Peak_271|Height_104.541|Summit_97173105	1000	.
chr6	97160548	97160970	Peak_272|Height_73.6766|Summit_97160693	1000	.
chr4	97153444	97153761	Peak_273|Height_73.6766|Summit_97153614	1000	.
chr11	97147297	97147891	Peak_274|Height_126.445|Summit_97147652	1000	.
chr4	97099436	97099856	Peak_275|Height_75.6678|Summit_97099572	1000	.
chr8	97095753	97096216	Peak_276|Height_103.545|Summit_97096053	1000	.
chr11	97070202	97070648	Peak_277|Height_92.5935|Summit_97070478	1000	.
chr8	97040703	97041020	Peak_278|Height_93.5892|Summit_97040832	1000	.
chr13	97039818	97040133	Peak_279|Height_121.467|Summit_97039979	1000	.
chr11	97038136	97038595	Peak_280|Height_73.6766|Summit_97038307	1000	.
chr13	97013663	97014139	Peak_281|Height_75.6678|Summit_97013854	1000	.
chr15	97012997	97013274	Peak_282|Height_94.5848|Summit_97013167	1000	.
chr12	97003720	97003950	Peak_283|Height_71.6853|Summit_97003804	1000	.
chr5	97003609	97003946	Peak_284|Height_79.6503|Summit_97003770	1000	.
chr12	97003384	97003719	Peak_285|Height_76.6635|Summit_97003555	1000	.
chr15	96995132	96995484	Peak_286|Height_83.6329|Summit_96995344	1000	.
chr7	96986369	96986930	Peak_287|Height_83.6329|Summit_96986634	1000	.
chr8	96982595	96982850	Peak_288|Height_97.5717|Summit_96982741	1000	.
chr12	96972380	96972696	Peak_289|Height_75.6678|Summit_96972509	1000	.
chr13	9694869	9695324	Peak_290|Height_99.5629|Summit_9695102	1000	.
chr11	96944957	96945431	Peak_291|Height_108.524|Summit_96945125	1000	.
chr15	96933311	96933661	Peak_292|Height_120.471|Summit_96933515	1000	.
chr12	96932821	96933318	Peak_293|Height_89.6066|Summit_96933041	1000	.
chr15	96927972	96928413	Peak_294|Height_113.502|Summit_96928203	1000	.
chr9	96918908	96919428	Peak_295|Height_121.467|Summit_96919264	1000	.
chr8	96910544	96911069	Peak_296|Height_84.6285|Summit_96910894	1000	.
chr12	96879853	96880219	Peak_297|Height_126.445|Summit_96880070	1000	.
chr15	96834650	96834974	Peak_298|Height_164.279|Summit_96834808	1000	.
chr4	96833251	96833499	Peak_299|Height_78.6547|Summit_96833380	1000	.
chr7	96827633	96827905	Peak_300|Height_75.6678|Summit_96827782	1000	.
chr4	96823794	96824097	Peak_301|Height_77.6591|Summit_96823974	1000	.
chr7	96812570	96813172	Peak_302|Height_114.497|Summit_96812758	1000	.
chr3	96810668	96811298	Peak_303|Height_159.301|Summit_96811123	1000	.
chr7	96774467	96775034	Peak_304|Height_93.5892|Summit_96774775	1000	.
chr7	96773934	96774350	Peak_305|Height_85.6241|Summit_96774203	1000	.
chr7	96759710	96760104	Peak_306|Height_94.5848|Summit_96759916	1000	.
chr5	96751395	96751616	Peak_307|Height_82.6372|Summit_96751497	1000	.
chr12	96730121	96730435	Peak_308|Height_74.6722|Summit_96730291	1000	.
chr7	96709565	96709818	Peak_309|Height_74.6722|Summit_96709684	1000	.
chr7	96708868	96709193	Peak_310|Height_122.462|Summit_96709031	1000	.
chr8	96697210	96697783	Peak_311|Height_104.541|Summit_96697592	1000	.
chr9	96683741	96684033	Peak_313|Height_84.6285|Summit_96683865	1000	.
chr9	96682560	96683002	Peak_314|Height_72.6809|Summit_96682821	1000	.
chr11	96650768	96651289	Peak_315|Height_106.532|Summit_96651028	1000	.
chr11	96648070	96648379	Peak_316|Height_76.6635|Summit_96648227	1000	.
chr5	96638992	96639189	Peak_317|Height_78.6547|Summit_96639144	1000	.
chr9	96615491	96615949	Peak_319|Height_128.436|Summit_96615784	1000	.
chr9	96614426	96614967	Peak_320|Height_102.55|Summit_96614622	1000	.
chr15	96603098	96603545	Peak_321|Height_266.829|Summit_96603364	1000	.
chr13	96601512	96602126	Peak_322|Height_106.532|Summit_96601911	1000	.
chr5	96593097	96593451	Peak_323|Height_211.073|Summit_96593274	1000	.
chr7	96589884	96590149	Peak_324|Height_72.6809|Summit_96590016	1000	.
chr15	96574532	96574843	Peak_326|Height_70.6897|Summit_96574676	1000	.
chr12	96567806	96568203	Peak_327|Height_153.327|Summit_96568001	1000	.
chr10	96556566	96556891	Peak_329|Height_114.497|Summit_96556722	1000	.
chr17	9653703	9654057	Peak_330|Height_137.397|Summit_9653897	1000	.
chr9	96483508	96483886	Peak_331|Height_137.397|Summit_96483684	1000	.
chr11	96481414	96481725	Peak_332|Height_73.6766|Summit_96481593	1000	.
chr15	96473595	96473846	Peak_333|Height_76.6635|Summit_96473699	1000	.
chr5	96468214	96468840	Peak_334|Height_86.6198|Summit_96468567	1000	.
chr3	96467430	96468102	Peak_335|Height_171.248|Summit_96467604	1000	.
chr13	96466600	96467213	Peak_336|Height_86.6198|Summit_96466947	1000	.
chr8	96423242	96423632	Peak_337|Height_74.6722|Summit_96423494	1000	.
chr16	96423075	96423381	Peak_338|Height_88.611|Summit_96423246	1000	.
chr5	96414490	96414964	Peak_339|Height_80.646|Summit_96414711	1000	.
chr8	96413574	96414118	Peak_340|Height_109.519|Summit_96413727	1000	.
chr13	96411290	96411569	Peak_341|Height_77.6591|Summit_96411429	1000	.
chr13	96403305	96403625	Peak_342|Height_74.6722|Summit_96403464	1000	.
chr4	96395845	96396377	Peak_343|Height_221.03|Summit_96396195	1000	.
chr13	96393004	96393389	Peak_344|Height_131.423|Summit_96393210	1000	.
chr13	96380445	96380715	Peak_345|Height_73.6766|Summit_96380602	1000	.
chr15	96377993	96378326	Peak_346|Height_71.6853|Summit_96378157	1000	.
chr7	96351736	96352127	Peak_347|Height_72.6809|Summit_96351970	1000	.
chr16	96313297	96313745	Peak_348|Height_71.6853|Summit_96313444	1000	.
chr5	96309931	96310217	Peak_349|Height_86.6198|Summit_96310091	1000	.
chr16	96309773	96310063	Peak_350|Height_126.445|Summit_96309914	1000	.
chr11	96269852	96270403	Peak_351|Height_345.483|Summit_96270137	1000	.
chr3	9626239	9626586	Peak_352|Height_135.406|Summit_9626433	1000	.
chr8	96255141	96255638	Peak_353|Height_150.34|Summit_96255485	1000	.
chr6	96218810	96219176	Peak_354|Height_88.611|Summit_96218974	1000	.
chr13	96194721	96195236	Peak_355|Height_102.55|Summit_96194944	1000	.
chr9	96159497	96159811	Peak_356|Height_135.406|Summit_96159650	1000	.
chrX	96133284	96133685	Peak_357|Height_96.576|Summit_96133520	1000	.
chr9	96132380	96132716	Peak_358|Height_112.506|Summit_96132519	1000	.
chr15	96114367	96114722	Peak_359|Height_121.467|Summit_96114543	1000	.
chr7	96109370	96109861	Peak_360|Height_165.274|Summit_96109685	1000	.
chr10	96091008	96091516	Peak_361|Height_167.266|Summit_96091237	1000	.
chr10	96080600	96081167	Peak_362|Height_227.003|Summit_96080930	1000	.
chr3	9607693	9607988	Peak_363|Height_73.6766|Summit_9607878	1000	.
chr12	96075009	96075328	Peak_364|Height_71.6853|Summit_96075162	1000	.
chr12	96074483	96074726	Peak_365|Height_75.6678|Summit_96074587	1000	.
chr16	96066223	96066732	Peak_366|Height_128.436|Summit_96066475	1000	.
chr16	96059295	96059926	Peak_367|Height_151.336|Summit_96059598	1000	.
chr16	96056158	96056906	Peak_368|Height_87.6154|Summit_96056325	1000	.
chr16	96053172	96053495	Peak_369|Height_85.6241|Summit_96053303	1000	.
chr3	96051991	96052633	Peak_370|Height_97.5717|Summit_96052350	1000	.
chr16	96048831	96049258	Peak_371|Height_98.5673|Summit_96049028	1000	.
chr16	96046696	96047136	Peak_372|Height_145.362|Summit_96046919	1000	.
chr1	96046602	96046873	Peak_373|Height_73.6766|Summit_96046762	1000	.
chr6	96003534	96003816	Peak_374|Height_81.6416|Summit_96003686	1000	.
chr10	9599951	9600500	Peak_375|Height_100.559|Summit_9600337	1000	.
chr16	95980044	95980322	Peak_376|Height_70.6897|Summit_95980209	1000	.
chr9	95968040	95968365	Peak_377|Height_89.6066|Summit_95968211	1000	.
chr3	95964832	95965426	Peak_378|Height_84.6285|Summit_95965224	1000	.
chr4	9595064	9595394	Peak_379|Height_125.449|Summit_9595254	1000	.
chr16	95950426	95950839	Peak_380|Height_228.995|Summit_95950650	1000	.
chr9	95928188	95928613	Peak_381|Height_70.6897|Summit_95928381	1000	.
chr6	95926022	95926480	Peak_382|Height_169.257|Summit_95926209	1000	.
chr9	95922732	95923133	Peak_383|Height_94.5848|Summit_95922940	1000	.
chr3	95909160	95909464	Peak_384|Height_86.6198|Summit_95909315	1000	.
chr11	95895488	95895854	Peak_385|Height_94.5848|Summit_95895686	1000	.
chr13	95873028	95873495	Peak_386|Height_90.6023|Summit_95873228	1000	.
chr3	95869462	95869775	Peak_387|Height_108.524|Summit_95869620	1000	.
chr3	95869043	95869456	Peak_388|Height_92.5935|Summit_95869336	1000	.
chr15	95864591	95864848	Peak_389|Height_70.6897|Summit_95864715	1000	.
chr9	95854941	95855573	Peak_390|Height_71.6853|Summit_95855315	1000	.
chr12	95843824	95844274	Peak_391|Height_77.6591|Summit_95844021	1000	.
chr3	95792971	95793280	Peak_392|Height_97.5717|Summit_95793112	1000	.
chr3	95784563	95784865	Peak_393|Height_72.6809|Summit_95784704	1000	.
chr3	95784091	95784562	Peak_394|Height_183.196|Summit_95784340	1000	.
chr3	95752165	95752505	Peak_395|Height_89.6066|Summit_95752346	1000	.
chr15	95750582	95750886	Peak_396|Height_80.646|Summit_95750724	1000	.
chr12	95746386	95746709	Peak_397|Height_86.6198|Summit_95746547	1000	.
chr3	95733777	95734052	Peak_398|Height_94.5848|Summit_95733868	1000	.
chr10	95726501	95726820	Peak_399|Height_77.6591|Summit_95726677	1000	.
chr4	9571891	9572180	Peak_400|Height_101.554|Summit_9572022	1000	.
chr9	95714453	95714801	Peak_401|Height_136.401|Summit_95714568	1000	.
chr9	95714081	95714445	Peak_402|Height_127.441|Summit_95714279	1000	.
chr4	9570719	9571031	Peak_403|Height_106.532|Summit_9570856	1000	.
chr10	95701473	95702002	Peak_404|Height_148.349|Summit_95701623	1000	.
chr3	9566775	9567120	Peak_405|Height_71.6853|Summit_9566994	1000	.
chr11	95659865	95660191	Peak_406|Height_112.506|Summit_95660035	1000	.
chr7	95648415	95648771	Peak_407|Height_70.6897|Summit_95648601	1000	.
chr3	95635838	95636557	Peak_408|Height_110.515|Summit_95636168	1000	.
chr15	95634689	95635124	Peak_409|Height_397.256|Summit_95634882	1000	.
chr7	95617134	95617548	Peak_410|Height_91.5979|Summit_95617407	1000	.
chr10	95611021	95611436	Peak_411|Height_78.6547|Summit_95611188	1000	.
chr6	95600211	95600639	Peak_412|Height_119.476|Summit_95600477	1000	.
chr9	95539560	95540046	Peak_413|Height_128.436|Summit_95539751	1000	.
chr10	95538484	95538765	Peak_414|Height_104.541|Summit_95538626	1000	.
chr3	95529819	95530152	Peak_415|Height_81.6416|Summit_95529988	1000	.
chr4	95527859	95528184	Peak_416|Height_111.51|Summit_95528024	1000	.
chr9	95524574	95524918	Peak_417|Height_74.6722|Summit_95524746	1000	.
chr1	95514615	95515128	Peak_418|Height_137.397|Summit_95514812	1000	.
chr3	95511438	95511793	Peak_419|Height_229.99|Summit_95511630	1000	.
chr3	95500176	95500705	Peak_420|Height_124.454|Summit_95500437	1000	.
chr3	95492103	95492414	Peak_421|Height_180.209|Summit_95492273	1000	.
chr11	95491658	95492243	Peak_422|Height_72.6809|Summit_95491810	1000	.
chr3	95467869	95468393	Peak_423|Height_78.6547|Summit_95468057	1000	.
chr3	95454663	95455130	Peak_424|Height_81.6416|Summit_95455008	1000	.
chr16	95453457	95453784	Peak_425|Height_84.6285|Summit_95453615	1000	.
chr8	95448023	95448399	Peak_426|Height_94.5848|Summit_95448233	1000	.
chr11	95446549	95446864	Peak_427|Height_77.6591|Summit_95446725	1000	.
chr15	95405271	95405751	Peak_428|Height_96.576|Summit_95405445	1000	.
chr4	95400418	95400993	Peak_429|Height_85.6241|Summit_95400822	1000	.
chr4	95372755	95373225	Peak_430|Height_86.6198|Summit_95372912	1000	.
chr10	95346752	95347081	Peak_431|Height_172.244|Summit_95346911	1000	.
chr13	95343569	95344065	Peak_432|Height_79.6503|Summit_95343913	1000	.
chr4	95334338	95334675	Peak_433|Height_88.611|Summit_95334544	1000	.
chr4	95331066	95331499	Peak_434|Height_305.658|Summit_95331269	1000	.
chr4	95330292	95330702	Peak_435|Height_81.6416|Summit_95330562	1000	.
chr12	95309389	95309642	Peak_436|Height_70.6897|Summit_95309531	1000	.
chr4	95303873	95304138	Peak_437|Height_94.5848|Summit_95303998	1000	.
chr9	95303410	95303906	Peak_438|Height_107.528|Summit_95303606	1000	.
chr4	95263836	95264275	Peak_439|Height_107.528|Summit_95264116	1000	.
chr9	95231768	95232074	Peak_440|Height_70.6897|Summit_95231892	1000	.
chr10	95216217	95216584	Peak_441|Height_83.6329|Summit_95216452	1000	.
chr10	95215802	95216207	Peak_442|Height_70.6897|Summit_95215892	1000	.
chr15	95201046	95201367	Peak_443|Height_88.611|Summit_95201200	1000	.
chr15	95198563	95198849	Peak_444|Height_71.6853|Summit_95198695	1000	.
chr11	95191967	95192261	Peak_445|Height_99.5629|Summit_95192116	1000	.
chr9	95189475	95189849	Peak_446|Height_79.6503|Summit_95189678	1000	.
chr9	95180429	95180814	Peak_447|Height_85.6241|Summit_95180557	1000	.
chr16	95173811	95174111	Peak_448|Height_96.576|Summit_95173974	1000	.
chr10	95170740	95171230	Peak_449|Height_151.336|Summit_95170933	1000	.
chr4	95167851	95168212	Peak_450|Height_116.489|Summit_95168058	1000	.
chr16	95162140	95162713	Peak_451|Height_257.868|Summit_95162357	1000	.
chr4	95148827	95149307	Peak_452|Height_78.6547|Summit_95149048	1000	.
chr3	95097404	95098053	Peak_453|Height_117.484|Summit_95097723	1000	.
chr9	95093464	95093998	Peak_454|Height_173.24|Summit_95093829	1000	.
chr9	95089049	95089421	Peak_455|Height_71.6853|Summit_95089255	1000	.
chr10	95067623	95068082	Peak_456|Height_123.458|Summit_95067865	1000	.
chr4	95062549	95062998	Peak_457|Height_207.091|Summit_95062736	1000	.
chr4	95060735	95061092	Peak_458|Height_113.502|Summit_95060950	1000	.
chr10	95030285	95030564	Peak_459|Height_111.51|Summit_95030452	1000	.
chr11	95027414	95027747	Peak_460|Height_113.502|Summit_95027583	1000	.
chr11	95019292	95019661	Peak_461|Height_81.6416|Summit_95019494	1000	.
chr3	94997665	94998014	Peak_462|Height_106.532|Summit_94997844	1000	.
chr9	94985773	94986097	Peak_463|Height_75.6678|Summit_94985962	1000	.
chr6	94974199	94974588	Peak_464|Height_83.6329|Summit_94974462	1000	.
chr16	94958489	94959279	Peak_465|Height_125.449|Summit_94959069	1000	.
chr11	94957834	94958178	Peak_466|Height_75.6678|Summit_94958032	1000	.
chr13	94948344	94948724	Peak_467|Height_87.6154|Summit_94948613	1000	.
chr10	94933856	94934191	Peak_469|Height_152.331|Summit_94934040	1000	.
chr10	94932666	94933246	Peak_470|Height_77.6591|Summit_94932993	1000	.
chr10	94928240	94928689	Peak_471|Height_279.772|Summit_94928472	1000	.
chr10	94920353	94920642	Peak_472|Height_76.6635|Summit_94920512	1000	.
chr3	9491885	9492207	Peak_473|Height_70.6897|Summit_9492035	1000	.
chr12	94913564	94913838	Peak_474|Height_108.524|Summit_94913688	1000	.
chr13	94886362	94886991	Peak_475|Height_143.371|Summit_94886784	1000	.
chr10	94871934	94872227	Peak_476|Height_71.6853|Summit_94872098	1000	.
chr6	94871790	94872370	Peak_477|Height_134.41|Summit_94871943	1000	.
chr10	94871433	94871790	Peak_478|Height_77.6591|Summit_94871661	1000	.
chr10	94859833	94860189	Peak_479|Height_92.5935|Summit_94860039	1000	.
chr11	94852052	94852342	Peak_480|Height_114.497|Summit_94852184	1000	.
chr15	94847133	94847442	Peak_481|Height_77.6591|Summit_94847302	1000	.
chr4	94844429	94844683	Peak_482|Height_73.6766|Summit_94844569	1000	.
chr3	94842719	94843080	Peak_483|Height_109.519|Summit_94842914	1000	.
chr10	94831948	94832398	Peak_484|Height_143.371|Summit_94832208	1000	.
chr4	94825812	94826108	Peak_485|Height_83.6329|Summit_94825976	1000	.
chr4	94825349	94825653	Peak_486|Height_126.445|Summit_94825513	1000	.
chr8	94796207	94796524	Peak_487|Height_85.6241|Summit_94796381	1000	.
chr3	94793364	94793623	Peak_488|Height_89.6066|Summit_94793513	1000	.
chr11	94791580	94791854	Peak_489|Height_87.6154|Summit_94791726	1000	.
chr3	94778589	94778855	Peak_490|Height_118.48|Summit_94778733	1000	.
chr8	94776678	94777182	Peak_491|Height_197.135|Summit_94776983	1000	.
chr4	94772551	94772924	Peak_493|Height_106.532|Summit_94772757	1000	.
chr4	94772040	94772550	Peak_494|Height_83.6329|Summit_94772276	1000	.
chr4	94767283	94767814	Peak_495|Height_90.6023|Summit_94767644	1000	.
chr13	94766769	94767144	Peak_496|Height_94.5848|Summit_94766944	1000	.
chr16	94740640	94740970	Peak_498|Height_89.6066|Summit_94740809	1000	.
chr10	94727197	94727545	Peak_499|Height_76.6635|Summit_94727407	1000	.
chr6	94726599	94727010	Peak_500|Height_102.55|Summit_94726793	1000	.
chr16	94719451	94719920	Peak_501|Height_72.6809|Summit_94719590	1000	.
chr10	94717780	94718269	Peak_502|Height_96.576|Summit_94717942	1000	.
chr4	94715018	94715409	Peak_503|Height_90.6023|Summit_94715174	1000	.
chr1	94696199	94696603	Peak_504|Height_84.6285|Summit_94696390	1000	.
chr6	94693003	94693293	Peak_505|Height_85.6241|Summit_94693148	1000	.
chr16	94689187	94689592	Peak_506|Height_74.6722|Summit_94689414	1000	.
chr1	94671134	94671682	Peak_507|Height_150.34|Summit_94671453	1000	.
chr1	94668692	94669003	Peak_508|Height_97.5717|Summit_94668848	1000	.
chr4	94667799	94668507	Peak_509|Height_86.6198|Summit_94668043	1000	.
chr16	94657469	94657769	Peak_510|Height_133.414|Summit_94657618	1000	.
chr4	94656963	94657362	Peak_511|Height_185.187|Summit_94657152	1000	.
chr1	94641986	94642496	Peak_512|Height_157.309|Summit_94642277	1000	.
chr15	94607002	94607291	Peak_513|Height_77.6591|Summit_94607169	1000	.
chr1	94606453	94606748	Peak_514|Height_94.5848|Summit_94606620	1000	.
chr6	94605449	94605930	Peak_515|Height_123.458|Summit_94605665	1000	.
chr9	94601789	94602188	Peak_516|Height_120.471|Summit_94601939	1000	.
chr16	94600987	94601336	Peak_517|Height_137.397|Summit_94601157	1000	.
chr1	94600478	94600856	Peak_518|Height_101.554|Summit_94600614	1000	.
chr10	94595671	94595952	Peak_519|Height_73.6766|Summit_94595838	1000	.
chr9	94591889	94592614	Peak_520|Height_282.759|Summit_94592399	1000	.
chr1	94566066	94566422	Peak_521|Height_125.449|Summit_94566231	1000	.
chr8	94561899	94562214	Peak_522|Height_75.6678|Summit_94562096	1000	.
chr16	94529623	94529948	Peak_523|Height_123.458|Summit_94529780	1000	.
chr8	94523441	94523852	Peak_524|Height_70.6897|Summit_94523759	1000	.
chrX	94523280	94523566	Peak_525|Height_103.545|Summit_94523396	1000	.
chr11	94510588	94510941	Peak_526|Height_70.6897|Summit_94510769	1000	.
chr4	94504574	94504927	Peak_527|Height_91.5979|Summit_94504807	1000	.
chr3	94461544	94461906	Peak_529|Height_74.6722|Summit_94461816	1000	.
chr11	94452729	94453260	Peak_530|Height_89.6066|Summit_94452930	1000	.
chr8	94432870	94433180	Peak_531|Height_88.611|Summit_94433030	1000	.
chr16	94431308	94431607	Peak_532|Height_78.6547|Summit_94431454	1000	.
chr8	94425788	94426305	Peak_533|Height_81.6416|Summit_94426079	1000	.
chr4	94419153	94419671	Peak_534|Height_83.6329|Summit_94419320	1000	.
chr15	94418442	94418718	Peak_535|Height_89.6066|Summit_94418600	1000	.
chr9	94415030	94415314	Peak_536|Height_80.646|Summit_94415171	1000	.
chr14	9441198	9441494	Peak_537|Height_73.6766|Summit_9441329	1000	.
chr9	94376497	94376749	Peak_538|Height_70.6897|Summit_94376640	1000	.
chr9	94309059	94309346	Peak_539|Height_77.6591|Summit_94309159	1000	.
chr1	94275809	94276099	Peak_540|Height_113.502|Summit_94275933	1000	.
chr1	94275007	94275558	Peak_541|Height_71.6853|Summit_94275240	1000	.
chr1	94244926	94245296	Peak_542|Height_105.537|Summit_94245101	1000	.
chr1	94240418	94240746	Peak_543|Height_122.462|Summit_94240595	1000	.
chr17	9420647	9421121	Peak_544|Height_111.51|Summit_9420871	1000	.
chr11	94199022	94199399	Peak_545|Height_77.6591|Summit_94199175	1000	.
chr6	94191304	94191676	Peak_546|Height_103.545|Summit_94191515	1000	.
chr6	94189816	94190117	Peak_547|Height_70.6897|Summit_94189978	1000	.
chr6	94176367	94176696	Peak_548|Height_93.5892|Summit_94176557	1000	.
chr8	94139557	94140269	Peak_549|Height_84.6285|Summit_94139744	1000	.
chr11	94121236	94121774	Peak_550|Height_74.6722|Summit_94121598	1000	.
chr1	94111929	94112247	Peak_551|Height_83.6329|Summit_94112089	1000	.
chr9	94105435	94105704	Peak_552|Height_97.5717|Summit_94105590	1000	.
chr13	94077716	94078075	Peak_553|Height_137.397|Summit_94077897	1000	.
chr13	94074631	94075045	Peak_554|Height_106.532|Summit_94074878	1000	.
chr11	94073122	94073481	Peak_555|Height_160.296|Summit_94073322	1000	.
chr11	94050550	94051230	Peak_556|Height_213.065|Summit_94051023	1000	.
chr10	94048614	94049104	Peak_557|Height_73.6766|Summit_94048753	1000	.
chr1	94040885	94041456	Peak_558|Height_101.554|Summit_94041097	1000	.
chr15	94040399	94040761	Peak_559|Height_90.6023|Summit_94040623	1000	.
chr2	9403357	9404111	Peak_560|Height_205.1|Summit_9403516	1000	.
chr1	94031735	94032109	Peak_561|Height_90.6023|Summit_94031873	1000	.
chr10	94008420	94008973	Peak_562|Height_110.515|Summit_94008730	1000	.
chr10	94000257	94000691	Peak_563|Height_106.532|Summit_94000537	1000	.
chr11	93995853	93996236	Peak_564|Height_82.6372|Summit_93996023	1000	.
chr2	93982603	93982825	Peak_565|Height_83.6329|Summit_93982707	1000	.
chr2	93976798	93977333	Peak_566|Height_83.6329|Summit_93976974	1000	.
chr8	93967841	93968088	Peak_567|Height_96.576|Summit_93967947	1000	.
chr16	93962641	93962948	Peak_568|Height_132.419|Summit_93962796	1000	.
chr1	93938817	93939266	Peak_569|Height_103.545|Summit_93938944	1000	.
chr8	93919423	93919862	Peak_570|Height_80.646|Summit_93919709	1000	.
chr8	93899854	93900202	Peak_571|Height_103.545|Summit_93900009	1000	.
chr8	93899523	93899850	Peak_572|Height_80.646|Summit_93899679	1000	.
chr14	93899250	93899752	Peak_573|Height_71.6853|Summit_93899432	1000	.
chr2	93891902	93892450	Peak_574|Height_71.6853|Summit_93892055	1000	.
chr2	93870811	93871180	Peak_575|Height_128.436|Summit_93870974	1000	.
chr1	93852786	93853297	Peak_576|Height_85.6241|Summit_93852997	1000	.
chr8	93846674	93846929	Peak_577|Height_71.6853|Summit_93846818	1000	.
chr1	93841748	93842288	Peak_578|Height_111.51|Summit_93842074	1000	.
chr11	93823399	93823773	Peak_580|Height_104.541|Summit_93823582	1000	.
chr11	93788834	93789171	Peak_582|Height_133.414|Summit_93788995	1000	.
chr8	93788463	93788730	Peak_583|Height_70.6897|Summit_93788623	1000	.
chr16	93773538	93773748	Peak_584|Height_78.6547|Summit_93773639	1000	.
chr1	93757367	93757849	Peak_585|Height_80.646|Summit_93757700	1000	.
chr15	93752340	93752609	Peak_586|Height_104.541|Summit_93752451	1000	.
chr13	9374340	9374592	Peak_587|Height_76.6635|Summit_9374473	1000	.
chr2	93743040	93743424	Peak_588|Height_91.5979|Summit_93743239	1000	.
chr8	93742109	93742439	Peak_589|Height_76.6635|Summit_93742214	1000	.
chr2	93721652	93722039	Peak_590|Height_72.6809|Summit_93721899	1000	.
chr5	93695887	93696167	Peak_591|Height_71.6853|Summit_93696016	1000	.
chr15	93657413	93657726	Peak_592|Height_217.047|Summit_93657565	1000	.
chr16	93625721	93626069	Peak_593|Height_79.6503|Summit_93625881	1000	.
chr14	93622774	93623093	Peak_594|Height_77.6591|Summit_93622941	1000	.
chr2	93615150	93615486	Peak_595|Height_162.288|Summit_93615336	1000	.
chr5	93574046	93574368	Peak_596|Height_121.467|Summit_93574211	1000	.
chr1	93567557	93567921	Peak_597|Height_110.515|Summit_93567694	1000	.
chr15	93564451	93565157	Peak_598|Height_77.6591|Summit_93564967	1000	.
chr5	93564358	93564728	Peak_599|Height_94.5848|Summit_93564608	1000	.
chr5	93560501	93560848	Peak_600|Height_95.5804|Summit_93560656	1000	.
chr16	93552951	93553528	Peak_601|Height_97.5717|Summit_93553363	1000	.
chr10	93552208	93552546	Peak_602|Height_71.6853|Summit_93552378	1000	.
chr16	93549632	93549935	Peak_603|Height_85.6241|Summit_93549759	1000	.
chr8	93549602	93549883	Peak_604|Height_106.532|Summit_93549737	1000	.
chr4	93548090	93548670	Peak_605|Height_128.436|Summit_93548484	1000	.
chr4	93546024	93546582	Peak_606|Height_194.148|Summit_93546314	1000	.
chr5	93544515	93544722	Peak_607|Height_76.6635|Summit_93544648	1000	.
chr5	93543616	93544180	Peak_608|Height_95.5804|Summit_93543859	1000	.
chr5	93534474	93534839	Peak_609|Height_249.903|Summit_93534645	1000	.
chr16	93533480	93533962	Peak_610|Height_77.6591|Summit_93533621	1000	.
chr16	93520679	93521076	Peak_611|Height_122.462|Summit_93520864	1000	.
chr13	9349923	9350252	Peak_612|Height_92.5935|Summit_9350082	1000	.
chr8	93479191	93479523	Peak_613|Height_72.6809|Summit_93479315	1000	.
chr5	93466763	93467264	Peak_614|Height_77.6591|Summit_93467097	1000	.
chr5	93451210	93451525	Peak_615|Height_70.6897|Summit_93451383	1000	.
chr13	93446112	93446581	Peak_616|Height_72.6809|Summit_93446466	1000	.
chr13	93445188	93445626	Peak_617|Height_71.6853|Summit_93445455	1000	.
chr13	93426755	93427147	Peak_618|Height_134.41|Summit_93426943	1000	.
chr8	93418152	93418427	Peak_619|Height_91.5979|Summit_93418281	1000	.
chr10	93400890	93401212	Peak_620|Height_179.213|Summit_93401060	1000	.
chr8	93400644	93401033	Peak_621|Height_95.5804|Summit_93400875	1000	.
chr3	9339462	9340192	Peak_622|Height_74.6722|Summit_9339866	1000	.
chr10	93395612	93396031	Peak_623|Height_89.6066|Summit_93395800	1000	.
chr1	93386843	93387206	Peak_624|Height_134.41|Summit_93386993	1000	.
chr3	93372850	93373436	Peak_625|Height_124.454|Summit_93373103	1000	.
chr3	93366250	93366605	Peak_626|Height_92.5935|Summit_93366444	1000	.
chr6	93366142	93366382	Peak_627|Height_80.646|Summit_93366252	1000	.
chr3	93360629	93360967	Peak_628|Height_117.484|Summit_93360805	1000	.
chr3	93341364	93341654	Peak_629|Height_96.576|Summit_93341491	1000	.
chr16	93328798	93329328	Peak_631|Height_217.047|Summit_93328968	1000	.
chr3	93324822	93325119	Peak_632|Height_121.467|Summit_93324990	1000	.
chr1	93310604	93311117	Peak_633|Height_189.17|Summit_93310775	1000	.
chr16	93309302	93309829	Peak_634|Height_86.6198|Summit_93309615	1000	.
chr1	93301548	93301905	Peak_635|Height_119.476|Summit_93301747	1000	.
chr2	93301292	93301615	Peak_636|Height_104.541|Summit_93301456	1000	.
chr1	93297858	93298161	Peak_637|Height_94.5848|Summit_93298009	1000	.
chr2	93296267	93296699	Peak_638|Height_146.358|Summit_93296518	1000	.
chr16	93293161	93293538	Peak_639|Height_72.6809|Summit_93293400	1000	.
chr2	93291680	93292178	Peak_640|Height_169.257|Summit_93291925	1000	.
chr16	93264204	93264529	Peak_641|Height_91.5979|Summit_93264358	1000	.
chr1	93248847	93249255	Peak_642|Height_70.6897|Summit_93249155	1000	.
chr16	93247011	93247328	Peak_643|Height_88.611|Summit_93247182	1000	.
chr1	93233905	93234242	Peak_644|Height_103.545|Summit_93234074	1000	.
chr10	93201103	93201441	Peak_645|Height_77.6591|Summit_93201252	1000	.
chr16	93193574	93193927	Peak_646|Height_107.528|Summit_93193724	1000	.
chr2	93191550	93191752	Peak_647|Height_71.6853|Summit_93191643	1000	.
chr10	93170876	93171402	Peak_648|Height_71.6853|Summit_93171168	1000	.
chr1	93127493	93128165	Peak_649|Height_336.523|Summit_93127950	1000	.
chr5	93127542	93127951	Peak_650|Height_70.6897|Summit_93127812	1000	.
chr2	93116175	93116679	Peak_651|Height_85.6241|Summit_93116404	1000	.
chr10	93110428	93110720	Peak_652|Height_104.541|Summit_93110556	1000	.
chr16	93107305	93107856	Peak_653|Height_156.314|Summit_93107640	1000	.
chr10	93101524	93101782	Peak_654|Height_70.6897|Summit_93101675	1000	.
chr12	93076702	93077097	Peak_655|Height_93.5892|Summit_93076948	1000	.
chr12	9305816	9306198	Peak_656|Height_87.6154|Summit_9305990	1000	.
chr10	93056715	93057091	Peak_658|Height_261.85|Summit_93056870	1000	.
chr10	93051458	93051835	Peak_659|Height_85.6241|Summit_93051672	1000	.
chr13	93037823	93038121	Peak_660|Height_78.6547|Summit_93037953	1000	.
chr12	93037357	93037813	Peak_661|Height_72.6809|Summit_93037643	1000	.
chr16	93006802	93007510	Peak_663|Height_114.497|Summit_93006970	1000	.
chr12	92984268	92984815	Peak_664|Height_151.336|Summit_92984549	1000	.
chr16	92979797	92980302	Peak_665|Height_178.218|Summit_92980134	1000	.
chr6	92975959	92976365	Peak_666|Height_115.493|Summit_92976188	1000	.
chr16	92975229	92975741	Peak_667|Height_109.519|Summit_92975398	1000	.
chr1	92973511	92974122	Peak_668|Height_139.388|Summit_92973683	1000	.
chr8	92969631	92969939	Peak_669|Height_211.073|Summit_92969793	1000	.
chr1	92961705	92962140	Peak_670|Height_162.288|Summit_92961993	1000	.
chr16	92960995	92961282	Peak_671|Height_81.6416|Summit_92961148	1000	.
chr1	92950480	92950923	Peak_672|Height_107.528|Summit_92950692	1000	.
chr12	92932745	92933002	Peak_673|Height_77.6591|Summit_92932858	1000	.
chr16	92930341	92930837	Peak_674|Height_83.6329|Summit_92930537	1000	.
chr1	92919130	92919807	Peak_675|Height_104.541|Summit_92919347	1000	.
chr16	92904038	92904696	Peak_676|Height_76.6635|Summit_92904417	1000	.
chr12	92901365	92901756	Peak_677|Height_110.515|Summit_92901520	1000	.
chr16	92823908	92824185	Peak_678|Height_82.6372|Summit_92824030	1000	.
chr10	92806193	92806665	Peak_679|Height_94.5848|Summit_92806447	1000	.
chr5	92797358	92797919	Peak_680|Height_196.139|Summit_92797625	1000	.
chr10	92795071	92795492	Peak_681|Height_79.6503|Summit_92795362	1000	.
chr16	92791943	92792238	Peak_682|Height_70.6897|Summit_92792097	1000	.
chr2	92788061	92788376	Peak_683|Height_71.6853|Summit_92788204	1000	.
chr2	92782440	92782776	Peak_684|Height_121.467|Summit_92782627	1000	.
chr15	92776788	92777098	Peak_685|Height_90.6023|Summit_92776958	1000	.
chr6	92761402	92761695	Peak_686|Height_98.5673|Summit_92761544	1000	.
chr10	92750948	92751427	Peak_688|Height_128.436|Summit_92751278	1000	.
chr10	92750594	92750946	Peak_689|Height_104.541|Summit_92750764	1000	.
chr3	92743794	92744178	Peak_690|Height_105.537|Summit_92743965	1000	.
chr5	92738790	92739175	Peak_691|Height_186.183|Summit_92739013	1000	.
chr10	92734704	92735106	Peak_692|Height_113.502|Summit_92734846	1000	.
chr10	92732321	92732687	Peak_693|Height_82.6372|Summit_92732516	1000	.
chr1	92731152	92731698	Peak_694|Height_115.493|Summit_92731428	1000	.
chr16	92722217	92722511	Peak_695|Height_74.6722|Summit_92722351	1000	.
chr16	92710438	92710926	Peak_696|Height_83.6329|Summit_92710591	1000	.
chr16	92696795	92697357	Peak_697|Height_171.248|Summit_92697178	1000	.
chr16	92683967	92684497	Peak_698|Height_190.165|Summit_92684312	1000	.
chr10	92658356	92658620	Peak_699|Height_75.6678|Summit_92658442	1000	.
chr16	92654637	92655157	Peak_700|Height_79.6503|Summit_92655005	1000	.
chr16	92654067	92654467	Peak_701|Height_159.301|Summit_92654264	1000	.
chr4	92638181	92638650	Peak_702|Height_246.916|Summit_92638477	1000	.
chr10	92621605	92621971	Peak_703|Height_78.6547|Summit_92621777	1000	.
chr16	92609860	92610340	Peak_704|Height_274.794|Summit_92610165	1000	.
chr1	92603070	92603315	Peak_705|Height_74.6722|Summit_92603197	1000	.
chr10	92600930	92601605	Peak_706|Height_119.476|Summit_92601283	1000	.
chr1	92584610	92585010	Peak_707|Height_77.6591|Summit_92584766	1000	.
chr1	92565840	92566234	Peak_708|Height_73.6766|Summit_92565993	1000	.
chr5	92557704	92558075	Peak_709|Height_76.6635|Summit_92557913	1000	.
chr16	92554617	92555028	Peak_710|Height_73.6766|Summit_92554718	1000	.
chr12	92544135	92544664	Peak_711|Height_91.5979|Summit_92544464	1000	.
chr1	92525643	92526200	Peak_712|Height_79.6503|Summit_92525941	1000	.
chr9	92516665	92516975	Peak_713|Height_86.6198|Summit_92516835	1000	.
chr5	92512405	92513046	Peak_714|Height_80.646|Summit_92512787	1000	.
chr3	9251095	9251272	Peak_715|Height_370.374|Summit_9251262	1000	.
chr3	92495753	92496200	Peak_716|Height_93.5892|Summit_92496056	1000	.
chr9	92432523	92432842	Peak_717|Height_77.6591|Summit_92432676	1000	.
chr10	92419858	92420124	Peak_718|Height_73.6766|Summit_92420000	1000	.
chr5	92418307	92418659	Peak_719|Height_133.414|Summit_92418482	1000	.
chr1	92400335	92400962	Peak_720|Height_106.532|Summit_92400570	1000	.
chr17	9239693	9239967	Peak_721|Height_77.6591|Summit_9239824	1000	.
chr9	9239208	9239504	Peak_722|Height_95.5804|Summit_9239342	1000	.
chr13	9238497	9238851	Peak_723|Height_123.458|Summit_9238679	1000	.
chr9	92383070	92383326	Peak_724|Height_80.646|Summit_92383219	1000	.
chr1	92378335	92378614	Peak_725|Height_70.6897|Summit_92378477	1000	.
chr1	92353767	92354074	Peak_726|Height_72.6809|Summit_92353945	1000	.
chr1	92338680	92339170	Peak_727|Height_87.6154|Summit_92338945	1000	.
chr1	92312428	92312848	Peak_728|Height_70.6897|Summit_92312679	1000	.
chr12	92308719	92309387	Peak_729|Height_101.554|Summit_92309166	1000	.
chr12	92306623	92307063	Peak_730|Height_116.489|Summit_92306773	1000	.
chr16	9224708	9225070	Peak_731|Height_100.559|Summit_9224894	1000	.
chr5	92243921	92244268	Peak_732|Height_90.6023|Summit_92244092	1000	.
chr9	92237069	92237495	Peak_733|Height_73.6766|Summit_92237274	1000	.
chr6	92236582	92236919	Peak_734|Height_110.515|Summit_92236764	1000	.
chr2	92232529	92232869	Peak_735|Height_90.6023|Summit_92232716	1000	.
chr4	92221914	92222311	Peak_736|Height_84.6285|Summit_92222091	1000	.
chr1	92175702	92176056	Peak_737|Height_84.6285|Summit_92175829	1000	.
chr6	92164765	92165215	Peak_738|Height_122.462|Summit_92165053	1000	.
chr1	92164809	92165131	Peak_739|Height_120.471|Summit_92164980	1000	.
chr4	9214458	9214871	Peak_740|Height_84.6285|Summit_9214657	1000	.
chr18	9212214	9212695	Peak_741|Height_71.6853|Summit_9212530	1000	.
chr13	92121648	92122045	Peak_742|Height_93.5892|Summit_92121814	1000	.
chr2	92103875	92104329	Peak_743|Height_77.6591|Summit_92104170	1000	.
chr9	92099299	92099600	Peak_744|Height_114.497|Summit_92099455	1000	.
chr1	92060718	92061253	Peak_745|Height_194.148|Summit_92060932	1000	.
chr1	92058959	92059551	Peak_746|Height_219.038|Summit_92059230	1000	.
chr12	92031300	92031558	Peak_747|Height_78.6547|Summit_92031432	1000	.
chr13	92028237	92028519	Peak_748|Height_169.257|Summit_92028380	1000	.
chr9	92025677	92025962	Peak_749|Height_117.484|Summit_92025830	1000	.
chr16	91995870	91996246	Peak_750|Height_112.506|Summit_91996067	1000	.
chr1	91957135	91957504	Peak_751|Height_109.519|Summit_91957346	1000	.
chr3	91955403	91956048	Peak_752|Height_104.541|Summit_91955655	1000	.
chr1	91947771	91948208	Peak_753|Height_267.824|Summit_91947964	1000	.
chr3	91924855	91925188	Peak_754|Height_128.436|Summit_91925059	1000	.
chr1	91906744	91906995	Peak_755|Height_72.6809|Summit_91906861	1000	.
chr15	91891445	91891807	Peak_756|Height_145.362|Summit_91891609	1000	.
chr16	91882798	91883130	Peak_757|Height_74.6722|Summit_91882959	1000	.
chr2	91848962	91849702	Peak_758|Height_114.497|Summit_91849364	1000	.
chr16	91840910	91841703	Peak_759|Height_228.995|Summit_91841093	1000	.
chr16	91840568	91840908	Peak_760|Height_161.292|Summit_91840760	1000	.
chr12	9181151	9181532	Peak_761|Height_91.5979|Summit_9181335	1000	.
chr5	91804532	91804810	Peak_762|Height_100.559|Summit_91804654	1000	.
chr2	91787734	91788237	Peak_763|Height_197.135|Summit_91787988	1000	.
chr12	91785179	91785674	Peak_764|Height_70.6897|Summit_91785505	1000	.
chr5	91782854	91783108	Peak_765|Height_80.646|Summit_91782945	1000	.
chr16	91762720	91763136	Peak_766|Height_117.484|Summit_91762850	1000	.
chr2	91735532	91735971	Peak_767|Height_108.524|Summit_91735790	1000	.
chr13	91721885	91722227	Peak_768|Height_90.6023|Summit_91722088	1000	.
chr9	91693349	91693638	Peak_769|Height_76.6635|Summit_91693495	1000	.
chr14	9164771	9165149	Peak_770|Height_214.06|Summit_9164947	1000	.
chr14	9163936	9164289	Peak_771|Height_77.6591|Summit_9164127	1000	.
chrX	91612517	91612913	Peak_772|Height_77.6591|Summit_91612781	1000	.
chr6	91612400	91612845	Peak_773|Height_182.2|Summit_91612587	1000	.
chr6	91597312	91597798	Peak_774|Height_134.41|Summit_91597559	1000	.
chr6	91588204	91588549	Peak_775|Height_72.6809|Summit_91588379	1000	.
chr6	91569779	91570723	Peak_776|Height_179.213|Summit_91570133	1000	.
chr19	9154238	9154702	Peak_777|Height_76.6635|Summit_9154602	1000	.
chr5	91539445	91539712	Peak_778|Height_81.6416|Summit_91539607	1000	.
chr7	91533430	91533971	Peak_781|Height_100.559|Summit_91533683	1000	.
chr6	91509235	91509676	Peak_782|Height_80.646|Summit_91509459	1000	.
chr13	91499629	91500071	Peak_783|Height_79.6503|Summit_91499939	1000	.
chr1	91499462	91499833	Peak_784|Height_115.493|Summit_91499667	1000	.
chr12	91495162	91495433	Peak_785|Height_85.6241|Summit_91495316	1000	.
chr13	9149127	9149567	Peak_786|Height_131.423|Summit_9149317	1000	.
chr19	9148230	9148590	Peak_787|Height_100.559|Summit_9148395	1000	.
chr7	91477761	91478144	Peak_788|Height_87.6154|Summit_91477997	1000	.
chr15	91455492	91455854	Peak_789|Height_70.6897|Summit_91455646	1000	.
chr3	9145313	9146066	Peak_790|Height_99.5629|Summit_9145562	1000	.
chr17	9144420	9144778	Peak_791|Height_173.24|Summit_9144628	1000	.
chr1	91435080	91435719	Peak_792|Height_174.235|Summit_91435297	1000	.
chr2	91434171	91434534	Peak_793|Height_71.6853|Summit_91434376	1000	.
chr16	91428482	91429111	Peak_794|Height_147.353|Summit_91428714	1000	.
chr2	91411649	91412030	Peak_795|Height_72.6809|Summit_91411729	1000	.
chr1	91410156	91410452	Peak_796|Height_72.6809|Summit_91410285	1000	.
chr2	91405757	91406231	Peak_797|Height_71.6853|Summit_91406015	1000	.
chr2	91405008	91405347	Peak_798|Height_70.6897|Summit_91405198	1000	.
chr12	91404607	91404930	Peak_799|Height_82.6372|Summit_91404807	1000	.
chr13	91362661	91363064	Peak_800|Height_79.6503|Summit_91362873	1000	.
chr13	91345812	91346267	Peak_801|Height_94.5848|Summit_91346011	1000	.
chr19	9132931	9133352	Peak_802|Height_71.6853|Summit_9133215	1000	.
chr2	91316961	91317214	Peak_803|Height_72.6809|Summit_91317066	1000	.
chr5	91310602	91311038	Peak_804|Height_74.6722|Summit_91310912	1000	.
chr12	91310274	91310626	Peak_805|Height_152.331|Summit_91310471	1000	.
chr2	91300945	91301327	Peak_806|Height_167.266|Summit_91301104	1000	.
chr2	91293007	91293363	Peak_807|Height_87.6154|Summit_91293127	1000	.
chr7	91291645	91291956	Peak_808|Height_79.6503|Summit_91291787	1000	.
chr1	91289372	91289752	Peak_809|Height_77.6591|Summit_91289611	1000	.
chr16	91285059	91285549	Peak_810|Height_91.5979|Summit_91285377	1000	.
chr9	9126921	9127703	Peak_811|Height_161.292|Summit_9127138	1000	.
chr14	9126729	9127068	Peak_812|Height_169.257|Summit_9126908	1000	.
chr1	91253404	91253774	Peak_813|Height_123.458|Summit_91253618	1000	.
chr2	91248185	91248517	Peak_814|Height_160.296|Summit_91248350	1000	.
chr2	91228479	91228746	Peak_815|Height_120.471|Summit_91228608	1000	.
chr8	91192507	91192878	Peak_816|Height_128.436|Summit_91192667	1000	.
chr13	91186515	91186860	Peak_817|Height_119.476|Summit_91186706	1000	.
chr8	91179203	91179582	Peak_818|Height_151.336|Summit_91179421	1000	.
chr2	91170686	91170962	Peak_819|Height_102.55|Summit_91170833	1000	.
chr2	91170291	91170548	Peak_820|Height_109.519|Summit_91170403	1000	.
chr2	91136184	91136613	Peak_821|Height_95.5804|Summit_91136327	1000	.
chr13	91120833	91121257	Peak_823|Height_98.5673|Summit_91120996	1000	.
chr2	91097570	91098079	Peak_824|Height_76.6635|Summit_91097739	1000	.
chr19	9108054	9108403	Peak_825|Height_115.493|Summit_9108245	1000	.
chr9	9107267	9107582	Peak_826|Height_127.441|Summit_9107413	1000	.
chr16	91073774	91074086	Peak_827|Height_70.6897|Summit_91073920	1000	.
chr12	91069776	91070196	Peak_828|Height_179.213|Summit_91070007	1000	.
chr12	91068795	91069304	Peak_829|Height_201.117|Summit_91069098	1000	.
chr12	91067967	91068426	Peak_830|Height_162.288|Summit_91068218	1000	.
chr12	91062023	91062323	Peak_831|Height_81.6416|Summit_91062177	1000	.
chr1	91061290	91061663	Peak_832|Height_79.6503|Summit_91061455	1000	.
chr2	91042892	91043236	Peak_833|Height_73.6766|Summit_91043070	1000	.
chr5	91040497	91040798	Peak_834|Height_77.6591|Summit_91040666	1000	.
chr2	91027624	91027988	Peak_835|Height_96.576|Summit_91027822	1000	.
chr1	91022009	91022345	Peak_836|Height_81.6416|Summit_91022189	1000	.
chr2	91012037	91012383	Peak_837|Height_87.6154|Summit_91012203	1000	.
chr1	91006224	91006675	Peak_838|Height_106.532|Summit_91006504	1000	.
chr15	90989123	90989394	Peak_839|Height_75.6678|Summit_90989236	1000	.
chr15	90983815	90984072	Peak_840|Height_110.515|Summit_90983934	1000	.
chr1	90983062	90983584	Peak_841|Height_179.213|Summit_90983202	1000	.
chr1	90977399	90977888	Peak_842|Height_167.266|Summit_90977590	1000	.
chr12	9097096	9097509	Peak_843|Height_86.6198|Summit_9097312	1000	.
chr7	90962557	90962874	Peak_844|Height_109.519|Summit_90962719	1000	.
chr7	90958274	90958630	Peak_845|Height_95.5804|Summit_90958432	1000	.
chr13	90938752	90939213	Peak_846|Height_87.6154|Summit_90939017	1000	.
chr6	90934031	90934394	Peak_847|Height_81.6416|Summit_90934239	1000	.
chr15	90922814	90923226	Peak_848|Height_191.161|Summit_90923062	1000	.
chr1	90916418	90916908	Peak_849|Height_115.493|Summit_90916670	1000	.
chr9	90899104	90899470	Peak_850|Height_230.986|Summit_90899274	1000	.
chr2	90898605	90899030	Peak_851|Height_248.907|Summit_90898788	1000	.
chr15	90896804	90897026	Peak_852|Height_76.6635|Summit_90896930	1000	.
chr16	90893396	90893809	Peak_853|Height_143.371|Summit_90893547	1000	.
chr1	90891298	90891915	Peak_854|Height_138.392|Summit_90891642	1000	.
chr7	90865843	90866390	Peak_855|Height_316.61|Summit_90866047	1000	.
chr15	90847823	90848377	Peak_856|Height_81.6416|Summit_90848100	1000	.
chr2	90844655	90845080	Peak_857|Height_73.6766|Summit_90844815	1000	.
chr10	90839437	90839740	Peak_858|Height_73.6766|Summit_90839613	1000	.
chr15	90822779	90823146	Peak_859|Height_137.397|Summit_90822929	1000	.
chr15	90822360	90822641	Peak_860|Height_140.384|Summit_90822515	1000	.
chr1	90808396	90808714	Peak_861|Height_175.231|Summit_90808561	1000	.
chr1	90805439	90805911	Peak_862|Height_105.537|Summit_90805595	1000	.
chrX	90802662	90802915	Peak_863|Height_78.6547|Summit_90802782	1000	.
chr1	90775555	90775811	Peak_864|Height_70.6897|Summit_90775683	1000	.
chr16	90765265	90765695	Peak_865|Height_163.283|Summit_90765485	1000	.
chr6	90714236	90714653	Peak_866|Height_78.6547|Summit_90714402	1000	.
chr7	90707282	90707888	Peak_867|Height_73.6766|Summit_90707555	1000	.
chr1	90706359	90706659	Peak_868|Height_89.6066|Summit_90706541	1000	.
chr7	90704906	90705275	Peak_869|Height_75.6678|Summit_90705067	1000	.
chr10	90704259	90704753	Peak_870|Height_176.226|Summit_90704567	1000	.
chr10	90699602	90699862	Peak_871|Height_96.576|Summit_90699756	1000	.
chr5	9068992	9069347	Peak_872|Height_148.349|Summit_9069159	1000	.
chr13	90653431	90654073	Peak_873|Height_275.789|Summit_90653714	1000	.
chr15	9064979	9065405	Peak_874|Height_92.5935|Summit_9065240	1000	.
chr8	90623510	90623805	Peak_875|Height_86.6198|Summit_90623661	1000	.
chr10	90619808	90620083	Peak_876|Height_82.6372|Summit_90619940	1000	.
chr1	90595414	90595901	Peak_877|Height_137.397|Summit_90595676	1000	.
chr1	90588756	90589340	Peak_878|Height_219.038|Summit_90589109	1000	.
chr8	90576370	90576631	Peak_880|Height_70.6897|Summit_90576491	1000	.
chr19	9057210	9057779	Peak_881|Height_79.6503|Summit_9057553	1000	.
chr11	90574906	90575223	Peak_882|Height_251.894|Summit_90575064	1000	.
chr16	90565463	90565730	Peak_883|Height_71.6853|Summit_90565611	1000	.
chr1	90560297	90560621	Peak_884|Height_79.6503|Summit_90560444	1000	.
chr2	90543811	90544725	Peak_885|Height_70.6897|Summit_90544197	1000	.
chr2	90542692	90543007	Peak_886|Height_72.6809|Summit_90542836	1000	.
chr2	90542411	90542689	Peak_887|Height_75.6678|Summit_90542598	1000	.
chr19	9050808	9051473	Peak_888|Height_330.549|Summit_9051117	1000	.
chr17	9049189	9049554	Peak_889|Height_139.388|Summit_9049360	1000	.
chr13	90477224	90477492	Peak_890|Height_126.445|Summit_90477382	1000	.
chr2	90453202	90453491	Peak_891|Height_87.6154|Summit_90453359	1000	.
chr8	90451280	90451782	Peak_892|Height_118.48|Summit_90451578	1000	.
chr8	90446344	90446625	Peak_893|Height_87.6154|Summit_90446496	1000	.
chr1	90422753	90423144	Peak_894|Height_126.445|Summit_90422986	1000	.
chr8	90412287	90412625	Peak_895|Height_89.6066|Summit_90412484	1000	.
chr10	90409717	90410082	Peak_896|Height_117.484|Summit_90409941	1000	.
chr16	90408046	90408521	Peak_897|Height_145.362|Summit_90408291	1000	.
chr2	90406234	90406623	Peak_898|Height_73.6766|Summit_90406466	1000	.
chr3	90391656	90391896	Peak_899|Height_88.611|Summit_90391768	1000	.
chr3	90389518	90389960	Peak_900|Height_72.6809|Summit_90389816	1000	.
chr16	90385886	90386346	Peak_901|Height_75.6678|Summit_90386191	1000	.
chr7	90379050	90379384	Peak_902|Height_77.6591|Summit_90379215	1000	.
chr1	90371035	90371723	Peak_903|Height_180.209|Summit_90371403	1000	.
chr3	90353517	90353922	Peak_904|Height_227.999|Summit_90353708	1000	.
chr3	90318652	90319009	Peak_905|Height_173.24|Summit_90318848	1000	.
chr8	90311298	90311648	Peak_906|Height_95.5804|Summit_90311469	1000	.
chr13	90271125	90271458	Peak_907|Height_80.646|Summit_90271266	1000	.
chr16	90266846	90267172	Peak_908|Height_168.261|Summit_90267016	1000	.
chr7	90242500	90242777	Peak_909|Height_78.6547|Summit_90242606	1000	.
chr8	90239727	90240419	Peak_910|Height_167.266|Summit_90240111	1000	.
chr4	9022916	9023181	Peak_911|Height_86.6198|Summit_9023068	1000	.
chr14	90225848	90226212	Peak_912|Height_87.6154|Summit_90226050	1000	.
chr14	90225566	90225846	Peak_913|Height_101.554|Summit_90225692	1000	.
chr12	9019117	9019443	Peak_914|Height_73.6766|Summit_9019286	1000	.
chr1	90165541	90165705	Peak_915|Height_90.6023|Summit_90165590	1000	.
chr13	9013750	9014018	Peak_916|Height_256.872|Summit_9013876	1000	.
chr8	90133674	90133972	Peak_917|Height_71.6853|Summit_90133844	1000	.
chr11	90120401	90120785	Peak_918|Height_96.576|Summit_90120572	1000	.
chr11	90086216	90086537	Peak_919|Height_91.5979|Summit_90086341	1000	.
chr4	9007948	9008306	Peak_920|Height_78.6547|Summit_9008141	1000	.
chr6	90050591	90051056	Peak_921|Height_93.5892|Summit_90050726	1000	.
chr7	90048440	90048773	Peak_922|Height_88.611|Summit_90048635	1000	.
chr7	90043008	90043598	Peak_923|Height_161.292|Summit_90043430	1000	.
chr11	89964597	89964948	Peak_924|Height_110.515|Summit_89964784	1000	.
chr14	89957154	89957445	Peak_925|Height_149.344|Summit_89957306	1000	.
chr4	8995060	8995360	Peak_926|Height_77.6591|Summit_8995201	1000	.
chr13	89941522	89941793	Peak_927|Height_81.6416|Summit_89941635	1000	.
chr11	89888169	89888454	Peak_928|Height_80.646|Summit_89888302	1000	.
chr3	89881159	89881659	Peak_929|Height_117.484|Summit_89881488	1000	.
chr11	89876605	89876906	Peak_930|Height_99.5629|Summit_89876774	1000	.
chr3	89868414	89868666	Peak_931|Height_70.6897|Summit_89868551	1000	.
chr13	89855154	89855483	Peak_932|Height_103.545|Summit_89855301	1000	.
chr4	8984916	8985239	Peak_933|Height_81.6416|Summit_8985046	1000	.
chr16	89842180	89842410	Peak_934|Height_72.6809|Summit_89842292	1000	.
chr3	89841451	89841859	Peak_935|Height_98.5673|Summit_89841690	1000	.
chr3	89835017	89835378	Peak_936|Height_74.6722|Summit_89835092	1000	.
chr6	89831019	89831431	Peak_937|Height_98.5673|Summit_89831176	1000	.
chr3	89830437	89831184	Peak_938|Height_80.646|Summit_89830710	1000	.
chr3	89827205	89827917	Peak_939|Height_72.6809|Summit_89827549	1000	.
chr10	89827362	89827716	Peak_940|Height_91.5979|Summit_89827515	1000	.
chr3	89826849	89827204	Peak_941|Height_70.6897|Summit_89827033	1000	.
chr3	89825037	89825625	Peak_942|Height_72.6809|Summit_89825324	1000	.
chr3	89823970	89824609	Peak_943|Height_79.6503|Summit_89824451	1000	.
chr3	89821806	89822463	Peak_944|Height_71.6853|Summit_89822119	1000	.
chr3	89820810	89821208	Peak_945|Height_74.6722|Summit_89821050	1000	.
chr13	89817964	89818484	Peak_946|Height_152.331|Summit_89818168	1000	.
chr3	89814200	89814566	Peak_947|Height_94.5848|Summit_89814409	1000	.
chr6	89813148	89813544	Peak_948|Height_76.6635|Summit_89813369	1000	.
chr13	89809473	89809880	Peak_949|Height_77.6591|Summit_89809694	1000	.
chr9	89801430	89801875	Peak_950|Height_178.218|Summit_89801672	1000	.
chr7	89770168	89770503	Peak_951|Height_120.471|Summit_89770348	1000	.
chr10	89766484	89766829	Peak_953|Height_95.5804|Summit_89766672	1000	.
chr2	8974201	8974479	Peak_954|Height_74.6722|Summit_8974354	1000	.
chr1	89737046	89737344	Peak_955|Height_70.6897|Summit_89737192	1000	.
chr11	89717663	89718091	Peak_956|Height_127.441|Summit_89717912	1000	.
chr3	89716346	89717055	Peak_957|Height_180.209|Summit_89716643	1000	.
chr13	89710091	89710400	Peak_958|Height_89.6066|Summit_89710236	1000	.
chr7	89704354	89704685	Peak_959|Height_70.6897|Summit_89704489	1000	.
chr1	89689482	89689889	Peak_960|Height_76.6635|Summit_89689636	1000	.
chr7	89682363	89682801	Peak_961|Height_111.51|Summit_89682573	1000	.
chr11	89671528	89671819	Peak_962|Height_74.6722|Summit_89671677	1000	.
chr3	89665035	89665570	Peak_963|Height_131.423|Summit_89665279	1000	.
chr11	89627598	89627925	Peak_964|Height_80.646|Summit_89627774	1000	.
chr19	8961172	8961493	Peak_965|Height_73.6766|Summit_8961339	1000	.
chr12	89598932	89599303	Peak_966|Height_76.6635|Summit_89599168	1000	.
chr7	89597559	89597927	Peak_967|Height_161.292|Summit_89597732	1000	.
chr8	89595249	89595484	Peak_968|Height_95.5804|Summit_89595361	1000	.
chr10	89575449	89575693	Peak_969|Height_79.6503|Summit_89575555	1000	.
chr7	89571026	89571367	Peak_970|Height_94.5848|Summit_89571199	1000	.
chr7	89553852	89554437	Peak_971|Height_153.327|Summit_89554052	1000	.
chr7	89507531	89508003	Peak_972|Height_83.6329|Summit_89507802	1000	.
chr10	89495851	89496163	Peak_973|Height_163.283|Summit_89496012	1000	.
chr3	89469511	89470007	Peak_974|Height_103.545|Summit_89469777	1000	.
chr7	89422576	89423209	Peak_975|Height_205.1|Summit_89422786	1000	.
chr1	89401248	89401521	Peak_976|Height_70.6897|Summit_89401394	1000	.
chr5	89397990	89398389	Peak_977|Height_190.165|Summit_89398157	1000	.
chr11	89389336	89389675	Peak_978|Height_79.6503|Summit_89389526	1000	.
chr3	89382711	89383153	Peak_979|Height_91.5979|Summit_89382881	1000	.
chr8	89350619	89350984	Peak_980|Height_90.6023|Summit_89350873	1000	.
chr3	8933167	8933479	Peak_981|Height_79.6503|Summit_8933310	1000	.
chr8	89332803	89333160	Peak_982|Height_77.6591|Summit_89333048	1000	.
chr3	89326756	89327015	Peak_983|Height_70.6897|Summit_89326910	1000	.
chr3	89326454	89326754	Peak_984|Height_74.6722|Summit_89326643	1000	.
chr1	89315303	89315841	Peak_985|Height_75.6678|Summit_89315431	1000	.
chr3	89312182	89312439	Peak_986|Height_99.5629|Summit_89312297	1000	.
chr3	8929582	8930076	Peak_987|Height_113.502|Summit_8929771	1000	.
chr8	89296579	89297371	Peak_988|Height_154.323|Summit_89296953	1000	.
chr6	89295241	89295911	Peak_989|Height_91.5979|Summit_89295604	1000	.
chr12	8927798	8928093	Peak_990|Height_71.6853|Summit_8927938	1000	.
chr6	89277792	89278361	Peak_991|Height_94.5848|Summit_89277986	1000	.
chr10	89227386	89227852	Peak_992|Height_107.528|Summit_89227580	1000	.
chr8	89215989	89216438	Peak_993|Height_171.248|Summit_89216193	1000	.
chr4	89192575	89193000	Peak_994|Height_90.6023|Summit_89192760	1000	.
chr5	89176800	89177152	Peak_995|Height_112.506|Summit_89177021	1000	.
chr1	89167235	89167798	Peak_996|Height_73.6766|Summit_89167595	1000	.
chr5	89153217	89153581	Peak_997|Height_94.5848|Summit_89153427	1000	.
chr4	89152623	89153098	Peak_998|Height_88.611|Summit_89152859	1000	.
chr4	89145438	89146027	Peak_999|Height_100.559|Summit_89145593	1000	.
chr4	89127189	89127471	Peak_1000|Height_88.611|Summit_89127332	1000	.
chr4	89112814	89113148	Peak_1001|Height_113.502|Summit_89112977	1000	.
chr8	89110665	89110936	Peak_1002|Height_75.6678|Summit_89110803	1000	.
chr11	8910426	8910776	Peak_1003|Height_94.5848|Summit_8910615	1000	.
chr1	89101776	89102465	Peak_1004|Height_382.322|Summit_89102243	1000	.
chr5	89087549	89087893	Peak_1005|Height_76.6635|Summit_89087714	1000	.
chr1	89086963	89087382	Peak_1006|Height_196.139|Summit_89087148	1000	.
chr18	89086613	89086854	Peak_1007|Height_74.6722|Summit_89086728	1000	.
chr3	89081514	89081968	Peak_1008|Height_113.502|Summit_89081793	1000	.
chr1	89077431	89077967	Peak_1009|Height_133.414|Summit_89077697	1000	.
chr11	89068181	89068556	Peak_1010|Height_108.524|Summit_89068353	1000	.
chr10	89062101	89062627	Peak_1011|Height_127.441|Summit_89062288	1000	.
chr10	89052608	89052985	Peak_1012|Height_111.51|Summit_89052800	1000	.
chr3	89047569	89047928	Peak_1013|Height_108.524|Summit_89047759	1000	.
chr5	89029433	89029758	Peak_1014|Height_95.5804|Summit_89029612	1000	.
chr15	89026777	89027243	Peak_1015|Height_82.6372|Summit_89027009	1000	.
chr17	89026044	89026336	Peak_1016|Height_125.449|Summit_89026174	1000	.
chr4	89017455	89017842	Peak_1017|Height_257.868|Summit_89017671	1000	.
chr10	89014623	89014981	Peak_1018|Height_79.6503|Summit_89014809	1000	.
chr7	88999424	88999740	Peak_1019|Height_110.515|Summit_88999578	1000	.
chr10	88989821	88990368	Peak_1020|Height_82.6372|Summit_88990018	1000	.
chr3	88989166	88989467	Peak_1021|Height_79.6503|Summit_88989332	1000	.
chr5	88983158	88983453	Peak_1022|Height_80.646|Summit_88983329	1000	.
chr18	8896864	8897128	Peak_1023|Height_126.445|Summit_8896996	1000	.
chr3	88967127	88967357	Peak_1024|Height_76.6635|Summit_88967246	1000	.
chr13	88960117	88960561	Peak_1025|Height_151.336|Summit_88960353	1000	.
chr4	88956334	88956673	Peak_1026|Height_97.5717|Summit_88956503	1000	.
chr15	88953180	88953774	Peak_1027|Height_90.6023|Summit_88953408	1000	.
chr11	88945724	88946246	Peak_1028|Height_168.261|Summit_88946074	1000	.
chr3	8893702	8894038	Peak_1029|Height_73.6766|Summit_8893888	1000	.
chr6	88921699	88922093	Peak_1030|Height_121.467|Summit_88921930	1000	.
chr8	88913798	88914147	Peak_1031|Height_106.532|Summit_88913976	1000	.
chr10	88904786	88905036	Peak_1032|Height_75.6678|Summit_88904888	1000	.
chr1	88898029	88898374	Peak_1033|Height_108.524|Summit_88898238	1000	.
chr11	88885448	88885981	Peak_1034|Height_83.6329|Summit_88885757	1000	.
chr16	8880533	8880863	Peak_1036|Height_92.5935|Summit_8880703	1000	.
chr15	88788665	88788980	Peak_1037|Height_75.6678|Summit_88788833	1000	.
chr4	88774021	88774441	Peak_1038|Height_391.282|Summit_88774190	1000	.
chr4	88769553	88770227	Peak_1039|Height_98.5673|Summit_88769983	1000	.
chr11	88759020	88759309	Peak_1040|Height_78.6547|Summit_88759174	1000	.
chr3	8873634	8873981	Peak_1041|Height_89.6066|Summit_8873781	1000	.
chr4	8872180	8872635	Peak_1042|Height_185.187|Summit_8872471	1000	.
chr3	88717929	88718333	Peak_1043|Height_97.5717|Summit_88718111	1000	.
chr4	88708896	88709268	Peak_1044|Height_84.6285|Summit_88709127	1000	.
chr4	88707526	88707902	Peak_1045|Height_92.5935|Summit_88707693	1000	.
chr6	88703704	88703937	Peak_1046|Height_101.554|Summit_88703818	1000	.
chr4	88702913	88703395	Peak_1047|Height_73.6766|Summit_88703101	1000	.
chr4	88702485	88702803	Peak_1048|Height_70.6897|Summit_88702647	1000	.
chr4	88699534	88700047	Peak_1049|Height_200.121|Summit_88699799	1000	.
chr6	88696321	88696723	Peak_1050|Height_99.5629|Summit_88696475	1000	.
chr15	88694284	88694689	Peak_1051|Height_76.6635|Summit_88694442	1000	.
chr8	88694191	88694428	Peak_1052|Height_79.6503|Summit_88694249	1000	.
chr8	88693933	88694190	Peak_1053|Height_78.6547|Summit_88694113	1000	.
chr4	88689833	88690312	Peak_1054|Height_72.6809|Summit_88690048	1000	.
chr4	88686788	88687239	Peak_1055|Height_138.392|Summit_88687070	1000	.
chr4	88684136	88684421	Peak_1057|Height_126.445|Summit_88684268	1000	.
chr15	88673928	88674432	Peak_1058|Height_96.576|Summit_88674141	1000	.
chr7	88668351	88668650	Peak_1059|Height_84.6285|Summit_88668515	1000	.
chr1	88654677	88655055	Peak_1060|Height_105.537|Summit_88654831	1000	.
chr1	88650979	88651495	Peak_1061|Height_140.384|Summit_88651148	1000	.
chr7	88634617	88634979	Peak_1062|Height_166.27|Summit_88634784	1000	.
chr4	8863150	8863421	Peak_1063|Height_84.6285|Summit_8863280	1000	.
chr11	88619605	88620012	Peak_1064|Height_122.462|Summit_88619772	1000	.
chr4	88601742	88602458	Peak_1065|Height_88.611|Summit_88602178	1000	.
chr4	88601425	88601741	Peak_1066|Height_114.497|Summit_88601585	1000	.
chr4	88586683	88587060	Peak_1067|Height_149.344|Summit_88586849	1000	.
chr4	88581779	88582423	Peak_1068|Height_90.6023|Summit_88582279	1000	.
chr15	88581731	88582017	Peak_1069|Height_138.392|Summit_88581877	1000	.
chr4	88576565	88576904	Peak_1070|Height_80.646|Summit_88576705	1000	.
chr4	88574212	88574713	Peak_1071|Height_96.576|Summit_88574559	1000	.
chr11	88566009	88566443	Peak_1072|Height_95.5804|Summit_88566159	1000	.
chr12	88560265	88560694	Peak_1073|Height_130.427|Summit_88560447	1000	.
chr18	88546737	88547063	Peak_1074|Height_73.6766|Summit_88546945	1000	.
chr17	88530652	88531028	Peak_1075|Height_106.532|Summit_88530863	1000	.
chr4	88519051	88519422	Peak_1076|Height_78.6547|Summit_88519261	1000	.
chr3	8850789	8851117	Peak_1077|Height_76.6635|Summit_8850975	1000	.
chr15	88508837	88509244	Peak_1078|Height_127.441|Summit_88509049	1000	.
chr11	88481329	88481813	Peak_1079|Height_124.454|Summit_88481644	1000	.
chr7	88480610	88481072	Peak_1080|Height_75.6678|Summit_88480915	1000	.
chr11	88466419	88466908	Peak_1081|Height_133.414|Summit_88466779	1000	.
chr17	88465515	88465936	Peak_1082|Height_81.6416|Summit_88465650	1000	.
chr16	8846063	8846377	Peak_1083|Height_72.6809|Summit_8846213	1000	.
chr11	88461008	88461387	Peak_1084|Height_71.6853|Summit_88461164	1000	.
chr11	88460422	88461007	Peak_1085|Height_101.554|Summit_88460576	1000	.
chr1	88454407	88454776	Peak_1086|Height_327.562|Summit_88454615	1000	.
chr9	88447946	88448242	Peak_1087|Height_75.6678|Summit_88448110	1000	.
chr9	88443304	88443768	Peak_1088|Height_137.397|Summit_88443544	1000	.
chr9	88442491	88443031	Peak_1089|Height_532.662|Summit_88442787	1000	.
chr3	88433723	88434344	Peak_1090|Height_189.17|Summit_88434107	1000	.
chr1	88421857	88422464	Peak_1091|Height_201.117|Summit_88422079	1000	.
chr3	88419553	88420200	Peak_1092|Height_324.575|Summit_88419950	1000	.
chr3	88411222	88411617	Peak_1093|Height_123.458|Summit_88411441	1000	.
chr8	8840665	8841149	Peak_1094|Height_77.6591|Summit_8840824	1000	.
chr11	88407404	88407713	Peak_1095|Height_92.5935|Summit_88407566	1000	.
chr11	88396276	88396545	Peak_1096|Height_83.6329|Summit_88396424	1000	.
chr16	88394276	88394691	Peak_1097|Height_150.34|Summit_88394497	1000	.
chr1	88383926	88384223	Peak_1098|Height_75.6678|Summit_88384098	1000	.
chr11	88373052	88373469	Peak_1099|Height_264.837|Summit_88373279	1000	.
chr11	88370934	88371334	Peak_1100|Height_102.55|Summit_88371172	1000	.
chr11	88370589	88370931	Peak_1101|Height_107.528|Summit_88370740	1000	.
chr1	88367069	88367457	Peak_1102|Height_91.5979|Summit_88367240	1000	.
chr1	88366468	88366923	Peak_1103|Height_116.489|Summit_88366618	1000	.
chr11	88364531	88364859	Peak_1104|Height_81.6416|Summit_88364675	1000	.
chr4	88361010	88361285	Peak_1105|Height_74.6722|Summit_88361153	1000	.
chr17	88356398	88356880	Peak_1106|Height_100.559|Summit_88356707	1000	.
chr3	88348473	88348903	Peak_1107|Height_82.6372|Summit_88348716	1000	.
chr7	88347351	88347717	Peak_1108|Height_93.5892|Summit_88347541	1000	.
chr4	8834010	8834456	Peak_1109|Height_106.532|Summit_8834174	1000	.
chr14	8833867	8834159	Peak_1110|Height_125.449|Summit_8834021	1000	.
chr1	88337233	88337642	Peak_1111|Height_132.419|Summit_88337430	1000	.
chr1	88331789	88332239	Peak_1112|Height_95.5804|Summit_88332042	1000	.
chr3	88331509	88331768	Peak_1113|Height_70.6897|Summit_88331663	1000	.
chr3	88325760	88326250	Peak_1114|Height_77.6591|Summit_88325901	1000	.
chr3	8830946	8831233	Peak_1115|Height_84.6285|Summit_8831113	1000	.
chr11	88309407	88309899	Peak_1116|Height_101.554|Summit_88309734	1000	.
chr11	88302133	88302529	Peak_1117|Height_84.6285|Summit_88302380	1000	.
chr7	88288208	88288673	Peak_1118|Height_84.6285|Summit_88288386	1000	.
chr10	88282083	88282471	Peak_1120|Height_70.6897|Summit_88282235	1000	.
chr10	88277941	88278397	Peak_1121|Height_70.6897|Summit_88278185	1000	.
chr17	8825538	8825832	Peak_1122|Height_119.476|Summit_8825685	1000	.
chr9	88252121	88252654	Peak_1123|Height_92.5935|Summit_88252412	1000	.
chr10	88247100	88247802	Peak_1124|Height_201.117|Summit_88247604	1000	.
chr12	88233396	88233656	Peak_1125|Height_73.6766|Summit_88233542	1000	.
chr12	88233114	88233391	Peak_1126|Height_77.6591|Summit_88233340	1000	.
chr12	88229383	88229672	Peak_1127|Height_91.5979|Summit_88229553	1000	.
chr11	88208076	88208398	Peak_1128|Height_86.6198|Summit_88208242	1000	.
chr10	88191076	88191426	Peak_1129|Height_70.6897|Summit_88191160	1000	.
chr10	88190763	88191074	Peak_1130|Height_72.6809|Summit_88190903	1000	.
chr1	88180914	88181183	Peak_1131|Height_75.6678|Summit_88181054	1000	.
chr10	88178562	88178946	Peak_1132|Height_120.471|Summit_88178722	1000	.
chr12	88175343	88175692	Peak_1133|Height_71.6853|Summit_88175538	1000	.
chr8	88172520	88172939	Peak_1134|Height_108.524|Summit_88172654	1000	.
chr17	88170152	88170363	Peak_1135|Height_71.6853|Summit_88170256	1000	.
chr12	88167953	88168310	Peak_1136|Height_113.502|Summit_88168166	1000	.
chr4	88160390	88160737	Peak_1137|Height_76.6635|Summit_88160548	1000	.
chr6	88154088	88154382	Peak_1138|Height_76.6635|Summit_88154245	1000	.
chr12	88143081	88143519	Peak_1139|Height_238.951|Summit_88143367	1000	.
chr12	88128082	88128634	Peak_1140|Height_107.528|Summit_88128253	1000	.
chr4	88124257	88124689	Peak_1141|Height_89.6066|Summit_88124500	1000	.
chr4	88108886	88109350	Peak_1142|Height_109.519|Summit_88109098	1000	.
chr10	88094288	88094639	Peak_1143|Height_151.336|Summit_88094469	1000	.
chr8	88081477	88081991	Peak_1144|Height_87.6154|Summit_88081805	1000	.
chr10	88067719	88068017	Peak_1145|Height_101.554|Summit_88067867	1000	.
chr11	88049612	88049928	Peak_1146|Height_81.6416|Summit_88049743	1000	.
chr11	88047125	88047842	Peak_1147|Height_72.6809|Summit_88047440	1000	.
chr4	88046240	88046571	Peak_1148|Height_87.6154|Summit_88046405	1000	.
chr15	8804340	8804658	Peak_1149|Height_87.6154|Summit_8804511	1000	.
chr8	88015982	88016435	Peak_1150|Height_141.379|Summit_88016126	1000	.
chr11	87987147	87987606	Peak_1151|Height_107.528|Summit_87987338	1000	.
chr7	87985937	87986192	Peak_1152|Height_96.576|Summit_87986052	1000	.
chr7	87981178	87981513	Peak_1153|Height_110.515|Summit_87981351	1000	.
chr11	87978178	87978674	Peak_1154|Height_80.646|Summit_87978421	1000	.
chr11	87972983	87973198	Peak_1155|Height_79.6503|Summit_87973077	1000	.
chr9	87961949	87962285	Peak_1156|Height_111.51|Summit_87962105	1000	.
chr7	87933966	87934303	Peak_1157|Height_82.6372|Summit_87934132	1000	.
chr7	87919088	87919389	Peak_1158|Height_129.432|Summit_87919249	1000	.
chr8	87904596	87905070	Peak_1159|Height_294.706|Summit_87904787	1000	.
chr7	87889365	87889821	Peak_1160|Height_78.6547|Summit_87889526	1000	.
chr15	87885130	87885307	Peak_1161|Height_100.559|Summit_87885139	1000	.
chr11	87864380	87864801	Peak_1162|Height_100.559|Summit_87864609	1000	.
chr9	87863328	87863838	Peak_1163|Height_228.995|Summit_87863510	1000	.
chr4	87859744	87860148	Peak_1164|Height_85.6241|Summit_87859943	1000	.
chr10	87843256	87844055	Peak_1165|Height_286.741|Summit_87843788	1000	.
chr4	87830217	87830590	Peak_1167|Height_164.279|Summit_87830414	1000	.
chr17	87827819	87828035	Peak_1168|Height_84.6285|Summit_87827919	1000	.
chr6	87824816	87825567	Peak_1169|Height_188.174|Summit_87825252	1000	.
chr6	87818865	87819337	Peak_1170|Height_139.388|Summit_87819052	1000	.
chr17	87804785	87805300	Peak_1171|Height_184.191|Summit_87805006	1000	.
chr3	87787098	87787567	Peak_1172|Height_108.524|Summit_87787341	1000	.
chr17	87763444	87763836	Peak_1173|Height_82.6372|Summit_87763643	1000	.
chr17	87750048	87750351	Peak_1175|Height_85.6241|Summit_87750186	1000	.
chr12	87736249	87736597	Peak_1176|Height_112.506|Summit_87736432	1000	.
chr1	87732559	87732942	Peak_1177|Height_85.6241|Summit_87732751	1000	.
chr7	87732252	87732487	Peak_1178|Height_86.6198|Summit_87732373	1000	.
chr4	87661238	87661502	Peak_1179|Height_72.6809|Summit_87661358	1000	.
chr3	87644722	87644998	Peak_1180|Height_74.6722|Summit_87644854	1000	.
chr16	87635575	87636014	Peak_1181|Height_157.309|Summit_87635797	1000	.
chr12	87622060	87622324	Peak_1182|Height_71.6853|Summit_87622200	1000	.
chr7	87606926	87607167	Peak_1183|Height_87.6154|Summit_87607096	1000	.
chr17	87606170	87606586	Peak_1184|Height_87.6154|Summit_87606340	1000	.
chr6	87603788	87604288	Peak_1185|Height_164.279|Summit_87604114	1000	.
chr6	87603573	87603787	Peak_1186|Height_70.6897|Summit_87603731	1000	.
chr17	87601907	87602367	Peak_1187|Height_97.5717|Summit_87602187	1000	.
chr16	87599919	87600406	Peak_1188|Height_71.6853|Summit_87600246	1000	.
chr8	87596520	87596833	Peak_1189|Height_81.6416|Summit_87596714	1000	.
chr16	87594516	87594808	Peak_1190|Height_75.6678|Summit_87594677	1000	.
chr14	87576196	87576602	Peak_1191|Height_85.6241|Summit_87576362	1000	.
chr16	87575924	87576297	Peak_1192|Height_262.846|Summit_87576110	1000	.
chr16	87568155	87568659	Peak_1193|Height_76.6635|Summit_87568494	1000	.
chr15	8756366	8756766	Peak_1194|Height_241.938|Summit_8756588	1000	.
chr8	87562953	87563453	Peak_1195|Height_82.6372|Summit_87563288	1000	.
chr12	87558050	87558382	Peak_1196|Height_102.55|Summit_87558199	1000	.
chr11	87550126	87550530	Peak_1197|Height_70.6897|Summit_87550369	1000	.
chr7	87546193	87546534	Peak_1198|Height_71.6853|Summit_87546380	1000	.
chr7	87545813	87546191	Peak_1199|Height_77.6591|Summit_87546026	1000	.
chr15	87545441	87546059	Peak_1200|Height_71.6853|Summit_87545657	1000	.
chr7	87544917	87545341	Peak_1201|Height_110.515|Summit_87545087	1000	.
chr10	87525464	87525785	Peak_1202|Height_88.611|Summit_87525663	1000	.
chr15	87522345	87522768	Peak_1203|Height_139.388|Summit_87522545	1000	.
chr7	87520616	87520957	Peak_1204|Height_219.038|Summit_87520793	1000	.
chr16	87518004	87518269	Peak_1206|Height_70.6897|Summit_87518124	1000	.
chr15	87509231	87509582	Peak_1207|Height_95.5804|Summit_87509460	1000	.
chr17	87501996	87502709	Peak_1208|Height_153.327|Summit_87502365	1000	.
chr12	87498802	87499121	Peak_1209|Height_132.419|Summit_87498969	1000	.
chr12	87470085	87470390	Peak_1210|Height_97.5717|Summit_87470220	1000	.
chr15	87458999	87459323	Peak_1211|Height_110.515|Summit_87459153	1000	.
chr4	87452167	87452568	Peak_1212|Height_115.493|Summit_87452422	1000	.
chr17	87443805	87444048	Peak_1213|Height_73.6766|Summit_87443926	1000	.
chr11	87436686	87436979	Peak_1214|Height_151.336|Summit_87436854	1000	.
chr8	87433809	87434126	Peak_1215|Height_72.6809|Summit_87433967	1000	.
chr12	87419805	87420030	Peak_1216|Height_73.6766|Summit_87419955	1000	.
chr4	87411684	87411984	Peak_1217|Height_83.6329|Summit_87411821	1000	.
chr9	87407243	87407506	Peak_1218|Height_83.6329|Summit_87407356	1000	.
chr11	87387761	87388160	Peak_1219|Height_74.6722|Summit_87387922	1000	.
chr8	87387223	87387823	Peak_1220|Height_94.5848|Summit_87387664	1000	.
chr17	87386161	87386526	Peak_1221|Height_85.6241|Summit_87386372	1000	.
chr4	8738189	8738493	Peak_1222|Height_71.6853|Summit_8738328	1000	.
chr12	87380027	87380285	Peak_1223|Height_83.6329|Summit_87380146	1000	.
chr12	87378368	87378646	Peak_1224|Height_95.5804|Summit_87378485	1000	.
chr8	87360903	87361617	Peak_1225|Height_228.995|Summit_87361218	1000	.
chr16	87346268	87346764	Peak_1226|Height_103.545|Summit_87346437	1000	.
chr12	87330771	87331098	Peak_1227|Height_148.349|Summit_87330950	1000	.
chr7	87311619	87312140	Peak_1228|Height_73.6766|Summit_87311770	1000	.
chr16	87307343	87307717	Peak_1229|Height_83.6329|Summit_87307558	1000	.
chr6	87285279	87285823	Peak_1231|Height_100.559|Summit_87285630	1000	.
chr8	87284764	87285016	Peak_1232|Height_72.6809|Summit_87284883	1000	.
chr14	87227198	87227539	Peak_1233|Height_78.6547|Summit_87227368	1000	.
chr11	8721429	8721921	Peak_1234|Height_74.6722|Summit_8721576	1000	.
chr5	8719654	8719963	Peak_1235|Height_92.5935|Summit_8719813	1000	.
chr4	87176485	87177032	Peak_1236|Height_100.559|Summit_87176701	1000	.
chr3	8717299	8717987	Peak_1237|Height_279.772|Summit_8717665	1000	.
chr19	8716601	8716967	Peak_1238|Height_106.532|Summit_8716796	1000	.
chr16	8715810	8716208	Peak_1239|Height_110.515|Summit_8716053	1000	.
chr10	87150620	87150978	Peak_1240|Height_151.336|Summit_87150795	1000	.
chr11	87089989	87090335	Peak_1241|Height_91.5979|Summit_87090195	1000	.
chr4	87079987	87080418	Peak_1242|Height_118.48|Summit_87080250	1000	.
chr4	87047854	87048414	Peak_1243|Height_86.6198|Summit_87048237	1000	.
chr4	87038051	87038355	Peak_1244|Height_87.6154|Summit_87038218	1000	.
chr11	87027777	87028111	Peak_1245|Height_91.5979|Summit_87027959	1000	.
chr6	87024927	87025310	Peak_1246|Height_99.5629|Summit_87025156	1000	.
chr4	87013875	87014181	Peak_1247|Height_134.41|Summit_87014051	1000	.
chr5	86969663	86969979	Peak_1248|Height_187.178|Summit_86969797	1000	.
chr11	8695763	8696253	Peak_1249|Height_174.235|Summit_8696024	1000	.
chr8	86949097	86949569	Peak_1250|Height_101.554|Summit_86949298	1000	.
chr9	86944303	86944592	Peak_1251|Height_131.423|Summit_86944453	1000	.
chr12	86943129	86943516	Peak_1252|Height_108.524|Summit_86943330	1000	.
chr14	86935930	86936760	Peak_1253|Height_161.292|Summit_86936371	1000	.
chr7	86926707	86927206	Peak_1254|Height_82.6372|Summit_86926942	1000	.
chr7	86926306	86926704	Peak_1255|Height_85.6241|Summit_86926492	1000	.
chr2	8692246	8692572	Peak_1256|Height_109.519|Summit_8692392	1000	.
chr12	86915798	86916191	Peak_1257|Height_170.253|Summit_86915976	1000	.
chr12	86912284	86912595	Peak_1258|Height_80.646|Summit_86912447	1000	.
chr12	86911068	86911506	Peak_1259|Height_146.358|Summit_86911363	1000	.
chr12	86910774	86911067	Peak_1260|Height_75.6678|Summit_86910945	1000	.
chr11	86900212	86900473	Peak_1261|Height_83.6329|Summit_86900355	1000	.
chr9	86894828	86895324	Peak_1262|Height_196.139|Summit_86894968	1000	.
chr14	86871778	86872080	Peak_1263|Height_100.559|Summit_86871945	1000	.
chr12	86864944	86865380	Peak_1264|Height_114.497|Summit_86865233	1000	.
chr12	86860472	86860761	Peak_1265|Height_105.537|Summit_86860641	1000	.
chr12	86838404	86839014	Peak_1266|Height_91.5979|Summit_86838700	1000	.
chr6	86836159	86836434	Peak_1267|Height_108.524|Summit_86836303	1000	.
chr14	86831036	86831527	Peak_1268|Height_169.257|Summit_86831226	1000	.
chr11	86820719	86821164	Peak_1269|Height_96.576|Summit_86821042	1000	.
chr11	86818877	86819193	Peak_1270|Height_94.5848|Summit_86819046	1000	.
chr12	86814813	86815142	Peak_1271|Height_85.6241|Summit_86814984	1000	.
chr12	86814531	86814797	Peak_1272|Height_92.5935|Summit_86814698	1000	.
chr12	86803141	86803512	Peak_1273|Height_74.6722|Summit_86803392	1000	.
chr6	86793757	86794126	Peak_1274|Height_74.6722|Summit_86793889	1000	.
chr8	86780985	86781388	Peak_1275|Height_75.6678|Summit_86781128	1000	.
chr17	8677111	8677474	Peak_1276|Height_137.397|Summit_8677302	1000	.
chr3	86759363	86759693	Peak_1277|Height_82.6372|Summit_86759521	1000	.
chr6	86754623	86755160	Peak_1278|Height_237.955|Summit_86754808	1000	.
chr6	86722601	86722966	Peak_1279|Height_102.55|Summit_86722813	1000	.
chr5	86673960	86674315	Peak_1280|Height_128.436|Summit_86674125	1000	.
chr17	86666004	86666505	Peak_1281|Height_100.559|Summit_86666356	1000	.
chr14	8666091	8666481	Peak_1282|Height_143.371|Summit_8666269	1000	.
chr14	8665732	8666090	Peak_1283|Height_85.6241|Summit_8665948	1000	.
chr4	86650543	86651168	Peak_1284|Height_144.366|Summit_86650892	1000	.
chr14	86633111	86633467	Peak_1285|Height_168.261|Summit_86633276	1000	.
chr12	86597105	86597611	Peak_1286|Height_113.502|Summit_86597389	1000	.
chr3	86578825	86579225	Peak_1287|Height_111.51|Summit_86579078	1000	.
chr3	86572489	86572786	Peak_1288|Height_108.524|Summit_86572622	1000	.
chr11	86570825	86571407	Peak_1289|Height_288.733|Summit_86571210	1000	.
chr12	86568686	86569094	Peak_1290|Height_71.6853|Summit_86568843	1000	.
chr12	86567987	86568682	Peak_1291|Height_304.663|Summit_86568445	1000	.
chr2	8655766	8656230	Peak_1292|Height_153.327|Summit_8656051	1000	.
chr14	86552945	86553435	Peak_1293|Height_164.279|Summit_86553191	1000	.
chr9	86552045	86552343	Peak_1294|Height_171.248|Summit_86552192	1000	.
chr12	86544641	86544963	Peak_1295|Height_77.6591|Summit_86544809	1000	.
chr12	86542612	86543054	Peak_1296|Height_77.6591|Summit_86542838	1000	.
chr12	86541924	86542400	Peak_1297|Height_99.5629|Summit_86542053	1000	.
chr7	86536425	86536903	Peak_1298|Height_74.6722|Summit_86536596	1000	.
chr11	86518614	86519071	Peak_1299|Height_71.6853|Summit_86518785	1000	.
chr9	86517617	86518345	Peak_1300|Height_245.92|Summit_86517907	1000	.
chr11	86517293	86517872	Peak_1301|Height_76.6635|Summit_86517633	1000	.
chr7	86514335	86514663	Peak_1302|Height_70.6897|Summit_86514495	1000	.
chr11	86504976	86505269	Peak_1303|Height_95.5804|Summit_86505137	1000	.
chr8	8648046	8648439	Peak_1304|Height_107.528|Summit_8648195	1000	.
chr12	86478708	86478952	Peak_1305|Height_72.6809|Summit_86478835	1000	.
chr12	86467981	86468392	Peak_1306|Height_70.6897|Summit_86468116	1000	.
chr11	86466122	86466481	Peak_1307|Height_79.6503|Summit_86466326	1000	.
chr12	86462769	86463330	Peak_1308|Height_76.6635|Summit_86462926	1000	.
chr18	8644412	8644979	Peak_1309|Height_78.6547|Summit_8644757	1000	.
chr6	86447424	86447681	Peak_1310|Height_96.576|Summit_86447541	1000	.
chr6	86430096	86430376	Peak_1311|Height_77.6591|Summit_86430205	1000	.
chr8	86427309	86427556	Peak_1312|Height_80.646|Summit_86427418	1000	.
chr7	86420152	86420477	Peak_1313|Height_91.5979|Summit_86420307	1000	.
chr11	86415714	86415952	Peak_1314|Height_97.5717|Summit_86415834	1000	.
chr7	86414806	86415153	Peak_1315|Height_111.51|Summit_86414944	1000	.
chr16	86403905	86404174	Peak_1316|Height_89.6066|Summit_86404047	1000	.
chr11	86394805	86395167	Peak_1317|Height_97.5717|Summit_86394971	1000	.
chr17	86360980	86361291	Peak_1318|Height_82.6372|Summit_86361183	1000	.
chr6	86355006	86355947	Peak_1319|Height_119.476|Summit_86355483	1000	.
chr11	86330869	86331102	Peak_1320|Height_74.6722|Summit_86330956	1000	.
chr4	86322734	86323059	Peak_1321|Height_350.462|Summit_86322905	1000	.
chr14	86318789	86319278	Peak_1322|Height_82.6372|Summit_86319008	1000	.
chr17	86286035	86286341	Peak_1323|Height_73.6766|Summit_86286179	1000	.
chr17	86285601	86286034	Peak_1324|Height_81.6416|Summit_86285863	1000	.
chr6	86268877	86269222	Peak_1325|Height_95.5804|Summit_86269054	1000	.
chr6	86267555	86268275	Peak_1326|Height_107.528|Summit_86267832	1000	.
chr12	86267567	86267967	Peak_1327|Height_86.6198|Summit_86267758	1000	.
chr8	86261679	86262012	Peak_1328|Height_115.493|Summit_86261847	1000	.
chr4	86257890	86258320	Peak_1329|Height_85.6241|Summit_86258151	1000	.
chr17	86257358	86257856	Peak_1330|Height_95.5804|Summit_86257649	1000	.
chr6	86231641	86231903	Peak_1331|Height_72.6809|Summit_86231775	1000	.
chr6	86220234	86220631	Peak_1332|Height_81.6416|Summit_86220482	1000	.
chr11	86209048	86209574	Peak_1333|Height_160.296|Summit_86209256	1000	.
chr12	86195590	86195917	Peak_1334|Height_70.6897|Summit_86195775	1000	.
chr11	86194042	86194345	Peak_1335|Height_113.502|Summit_86194180	1000	.
chr16	86189286	86189618	Peak_1336|Height_84.6285|Summit_86189407	1000	.
chr12	86188399	86188954	Peak_1337|Height_283.754|Summit_86188614	1000	.
chr8	86176186	86176563	Peak_1338|Height_105.537|Summit_86176413	1000	.
chr10	86174924	86175328	Peak_1339|Height_79.6503|Summit_86175217	1000	.
chr12	86160303	86160677	Peak_1340|Height_75.6678|Summit_86160490	1000	.
chr12	86133430	86133912	Peak_1341|Height_154.323|Summit_86133641	1000	.
chr2	86133415	86133697	Peak_1342|Height_71.6853|Summit_86133577	1000	.
chr2	8612992	8613275	Peak_1343|Height_77.6591|Summit_8613132	1000	.
chr6	86126576	86126851	Peak_1344|Height_72.6809|Summit_86126752	1000	.
chr6	86119128	86119482	Peak_1345|Height_112.506|Summit_86119305	1000	.
chr12	86105753	86106084	Peak_1346|Height_76.6635|Summit_86105917	1000	.
chr16	86087752	86088082	Peak_1347|Height_71.6853|Summit_86087882	1000	.
chr17	86087592	86087965	Peak_1348|Height_197.135|Summit_86087761	1000	.
chr10	86075154	86075514	Peak_1349|Height_77.6591|Summit_86075335	1000	.
chr15	86069493	86069890	Peak_1350|Height_99.5629|Summit_86069663	1000	.
chr8	8605560	8605910	Peak_1351|Height_95.5804|Summit_8605707	1000	.
chr11	8605159	8605554	Peak_1352|Height_104.541|Summit_8605324	1000	.
chr11	8603941	8604220	Peak_1353|Height_131.423|Summit_8604077	1000	.
chr8	8602214	8602630	Peak_1354|Height_115.493|Summit_8602402	1000	.
chr17	85995700	85996185	Peak_1355|Height_74.6722|Summit_85995926	1000	.
chr4	85972683	85972997	Peak_1356|Height_98.5673|Summit_85972862	1000	.
chrX	8596654	8596948	Peak_1357|Height_100.559|Summit_8596785	1000	.
chr16	85966468	85966821	Peak_1358|Height_80.646|Summit_85966667	1000	.
chr11	8592750	8593236	Peak_1359|Height_347.475|Summit_8593037	1000	.
chr6	85928638	85928954	Peak_1360|Height_96.576|Summit_85928815	1000	.
chr15	85920562	85920869	Peak_1361|Height_72.6809|Summit_85920685	1000	.
chr15	85916038	85916636	Peak_1362|Height_74.6722|Summit_85916455	1000	.
chr9	85903776	85904116	Peak_1363|Height_134.41|Summit_85903940	1000	.
chr15	85897351	85897692	Peak_1364|Height_75.6678|Summit_85897500	1000	.
chr4	85842332	85842704	Peak_1366|Height_74.6722|Summit_85842555	1000	.
chr15	85838008	85838407	Peak_1367|Height_138.392|Summit_85838215	1000	.
chr7	85829860	85830219	Peak_1368|Height_99.5629|Summit_85830065	1000	.
chr4	85817414	85817673	Peak_1369|Height_88.611|Summit_85817543	1000	.
chr7	85812842	85813350	Peak_1370|Height_88.611|Summit_85813151	1000	.
chr3	8580687	8581188	Peak_1371|Height_81.6416|Summit_8580909	1000	.
chr16	85798726	85798972	Peak_1372|Height_88.611|Summit_85798841	1000	.
chr11	85783808	85784143	Peak_1373|Height_104.541|Summit_85783965	1000	.
chr9	85762564	85762927	Peak_1374|Height_75.6678|Summit_85762789	1000	.
chr9	85736654	85737145	Peak_1375|Height_73.6766|Summit_85736878	1000	.
chr3	85733493	85733893	Peak_1376|Height_87.6154|Summit_85733753	1000	.
chr4	8573182	8573493	Peak_1377|Height_79.6503|Summit_8573347	1000	.
chr10	85733055	85733370	Peak_1378|Height_102.55|Summit_85733216	1000	.
chr3	85732260	85732573	Peak_1379|Height_141.379|Summit_85732411	1000	.
chr13	85710727	85711248	Peak_1380|Height_78.6547|Summit_85711034	1000	.
chr4	85686893	85687212	Peak_1381|Height_103.545|Summit_85687059	1000	.
chr16	85680755	85681181	Peak_1382|Height_116.489|Summit_85680948	1000	.
chr12	85657614	85658024	Peak_1384|Height_169.257|Summit_85657839	1000	.
chr9	85642729	85643133	Peak_1385|Height_114.497|Summit_85642934	1000	.
chr9	85642034	85642595	Peak_1386|Height_177.222|Summit_85642301	1000	.
chr10	85633877	85634551	Peak_1387|Height_82.6372|Summit_85634198	1000	.
chr13	85624756	85625084	Peak_1388|Height_98.5673|Summit_85624923	1000	.
chr10	85624397	85624819	Peak_1389|Height_73.6766|Summit_85624576	1000	.
chr9	85600787	85601196	Peak_1390|Height_71.6853|Summit_85600993	1000	.
chr10	85595380	85595692	Peak_1391|Height_88.611|Summit_85595537	1000	.
chr13	85570361	85570836	Peak_1392|Height_80.646|Summit_85570659	1000	.
chr13	85569654	85569999	Peak_1393|Height_175.231|Summit_85569816	1000	.
chr11	85551485	85551719	Peak_1394|Height_75.6678|Summit_85551605	1000	.
chr16	85550329	85550798	Peak_1395|Height_92.5935|Summit_85550669	1000	.
chr3	85545797	85546120	Peak_1396|Height_96.576|Summit_85545925	1000	.
chr6	85540156	85540595	Peak_1397|Height_162.288|Summit_85540343	1000	.
chr12	85536087	85536635	Peak_1398|Height_198.13|Summit_85536400	1000	.
chr11	85506900	85507246	Peak_1399|Height_79.6503|Summit_85507036	1000	.
chr8	85493907	85494346	Peak_1400|Height_156.314|Summit_85494187	1000	.
chr4	85484102	85484400	Peak_1401|Height_140.384|Summit_85484243	1000	.
chr8	85467112	85467551	Peak_1403|Height_201.117|Summit_85467302	1000	.
chr3	85460940	85461221	Peak_1404|Height_140.384|Summit_85461072	1000	.
chr8	85455545	85455890	Peak_1405|Height_72.6809|Summit_85455655	1000	.
chr8	85432079	85432365	Peak_1406|Height_72.6809|Summit_85432231	1000	.
chr15	85404913	85405444	Peak_1408|Height_75.6678|Summit_85405233	1000	.
chr15	85404536	85404912	Peak_1409|Height_74.6722|Summit_85404714	1000	.
chr8	85394970	85395264	Peak_1410|Height_113.502|Summit_85395104	1000	.
chr8	85390230	85390545	Peak_1411|Height_77.6591|Summit_85390395	1000	.
chr12	85387815	85388318	Peak_1412|Height_103.545|Summit_85387975	1000	.
chr17	85385755	85386088	Peak_1413|Height_177.222|Summit_85385922	1000	.
chr16	85341211	85341979	Peak_1414|Height_175.231|Summit_85341644	1000	.
chr14	85333727	85334230	Peak_1415|Height_78.6547|Summit_85333934	1000	.
chr14	85217478	85217779	Peak_1416|Height_73.6766|Summit_85217630	1000	.
chr15	8519119	8519406	Peak_1417|Height_96.576|Summit_8519241	1000	.
chr16	85151216	85151521	Peak_1418|Height_144.366|Summit_85151374	1000	.
chr16	85148886	85149283	Peak_1419|Height_81.6416|Summit_85149117	1000	.
chr16	85137555	85138054	Peak_1420|Height_89.6066|Summit_85137901	1000	.
chr10	85106035	85106698	Peak_1421|Height_107.528|Summit_85106532	1000	.
chr17	85089495	85089781	Peak_1422|Height_104.541|Summit_85089616	1000	.
chr6	85087205	85087472	Peak_1423|Height_81.6416|Summit_85087322	1000	.
chr4	85080695	85080979	Peak_1424|Height_70.6897|Summit_85080835	1000	.
chr15	85074890	85075161	Peak_1425|Height_73.6766|Summit_85075006	1000	.
chr11	85046852	85047478	Peak_1426|Height_107.528|Summit_85047189	1000	.
chr12	85015950	85016691	Peak_1427|Height_75.6678|Summit_85016283	1000	.
chr12	85015384	85015949	Peak_1428|Height_72.6809|Summit_85015561	1000	.
chr15	85004007	85004322	Peak_1430|Height_111.51|Summit_85004161	1000	.
chr10	84990520	84990849	Peak_1431|Height_75.6678|Summit_84990715	1000	.
chr12	84984018	84984385	Peak_1432|Height_70.6897|Summit_84984222	1000	.
chr17	84976030	84976559	Peak_1433|Height_169.257|Summit_84976391	1000	.
chr12	84972886	84973212	Peak_1434|Height_94.5848|Summit_84973077	1000	.
chr6	84963725	84964102	Peak_1435|Height_86.6198|Summit_84963946	1000	.
chr18	84941393	84941799	Peak_1436|Height_188.174|Summit_84941627	1000	.
chr17	84909743	84910057	Peak_1437|Height_72.6809|Summit_84909878	1000	.
chr6	84901625	84902012	Peak_1438|Height_93.5892|Summit_84901761	1000	.
chr1	84878119	84878479	Peak_1439|Height_104.541|Summit_84878309	1000	.
chr12	84862165	84862636	Peak_1440|Height_112.506|Summit_84862333	1000	.
chr18	84852875	84853534	Peak_1441|Height_202.113|Summit_84853161	1000	.
chr18	84851782	84852283	Peak_1442|Height_70.6897|Summit_84852073	1000	.
chr1	84835922	84836306	Peak_1443|Height_82.6372|Summit_84836140	1000	.
chr1	84821717	84821963	Peak_1444|Height_89.6066|Summit_84821863	1000	.
chr3	84792943	84793258	Peak_1445|Height_148.349|Summit_84793101	1000	.
chr16	84776495	84776796	Peak_1446|Height_74.6722|Summit_84776666	1000	.
chr15	84762605	84763123	Peak_1447|Height_73.6766|Summit_84762955	1000	.
chr3	84755845	84756374	Peak_1448|Height_335.527|Summit_84756174	1000	.
chr11	8475292	8475647	Peak_1449|Height_75.6678|Summit_8475489	1000	.
chr17	84732034	84732919	Peak_1450|Height_106.532|Summit_84732536	1000	.
chr11	84723843	84724266	Peak_1451|Height_99.5629|Summit_84724102	1000	.
chr16	8471233	8471832	Peak_1452|Height_105.537|Summit_8471502	1000	.
chr16	84704993	84705448	Peak_1453|Height_78.6547|Summit_84705171	1000	.
chr11	8470250	8470501	Peak_1454|Height_81.6416|Summit_8470364	1000	.
chr2	84700067	84700380	Peak_1455|Height_102.55|Summit_84700234	1000	.
chr2	84679978	84680424	Peak_1456|Height_76.6635|Summit_84680183	1000	.
chr10	8465980	8466267	Peak_1457|Height_77.6591|Summit_8466117	1000	.
chr2	84659985	84660305	Peak_1458|Height_116.489|Summit_84660155	1000	.
chr15	84659906	84660163	Peak_1459|Height_81.6416|Summit_84660025	1000	.
chr2	84639389	84639699	Peak_1460|Height_70.6897|Summit_84639556	1000	.
chr11	8463624	8463971	Peak_1461|Height_80.646|Summit_8463807	1000	.
chr2	84590119	84590607	Peak_1462|Height_75.6678|Summit_84590458	1000	.
chr2	84583651	84584161	Peak_1463|Height_125.449|Summit_84583996	1000	.
chr18	84579115	84579448	Peak_1464|Height_192.156|Summit_84579278	1000	.
chr17	84547920	84548390	Peak_1465|Height_201.117|Summit_84548156	1000	.
chr6	84536743	84537104	Peak_1466|Height_81.6416|Summit_84536905	1000	.
chr18	84515101	84515466	Peak_1467|Height_119.476|Summit_84515295	1000	.
chr17	84512643	84513038	Peak_1468|Height_79.6503|Summit_84512812	1000	.
chr18	84499960	84500315	Peak_1469|Height_121.467|Summit_84500120	1000	.
chr15	84484629	84484912	Peak_1470|Height_132.419|Summit_84484784	1000	.
chr2	84475816	84476106	Peak_1472|Height_79.6503|Summit_84475960	1000	.
chr2	84474351	84474761	Peak_1473|Height_97.5717|Summit_84474531	1000	.
chr17	84474059	84474473	Peak_1474|Height_76.6635|Summit_84474213	1000	.
chr17	84473656	84474056	Peak_1475|Height_119.476|Summit_84473898	1000	.
chr17	84469884	84470405	Peak_1476|Height_374.357|Summit_84470101	1000	.
chr18	84467286	84467754	Peak_1477|Height_71.6853|Summit_84467594	1000	.
chr17	84463806	84464117	Peak_1478|Height_125.449|Summit_84463968	1000	.
chr17	84443855	84444491	Peak_1479|Height_229.99|Summit_84444227	1000	.
chr1	84414346	84414851	Peak_1480|Height_83.6329|Summit_84414701	1000	.
chr11	8439915	8440309	Peak_1481|Height_148.349|Summit_8440101	1000	.
chr3	84399083	84399483	Peak_1482|Height_82.6372|Summit_84399237	1000	.
chr17	84392365	84392922	Peak_1483|Height_140.384|Summit_84392588	1000	.
chr8	84390916	84391360	Peak_1484|Height_160.296|Summit_84391074	1000	.
chr17	84389741	84390202	Peak_1485|Height_234.969|Summit_84389979	1000	.
chr8	84389681	84389918	Peak_1486|Height_81.6416|Summit_84389787	1000	.
chr4	84387011	84387624	Peak_1487|Height_113.502|Summit_84387390	1000	.
chr4	84385895	84386232	Peak_1488|Height_73.6766|Summit_84386060	1000	.
chr15	84376506	84376885	Peak_1489|Height_109.519|Summit_84376679	1000	.
chr15	84371686	84372222	Peak_1490|Height_207.091|Summit_84371986	1000	.
chr2	84365937	84366302	Peak_1491|Height_86.6198|Summit_84366126	1000	.
chr6	84333671	84334116	Peak_1492|Height_178.218|Summit_84333889	1000	.
chr8	84324729	84325017	Peak_1493|Height_74.6722|Summit_84324881	1000	.
chr10	84321732	84322164	Peak_1494|Height_86.6198|Summit_84322005	1000	.
chr15	84299703	84300129	Peak_1495|Height_71.6853|Summit_84299944	1000	.
chr3	84279789	84280115	Peak_1496|Height_114.497|Summit_84279948	1000	.
chr8	84266474	84266807	Peak_1497|Height_126.445|Summit_84266653	1000	.
chr2	84265376	84265671	Peak_1498|Height_152.331|Summit_84265530	1000	.
chr3	84264873	84265394	Peak_1499|Height_116.489|Summit_84265104	1000	.
chr4	8425862	8426411	Peak_1500|Height_87.6154|Summit_8426029	1000	.
chr18	84255609	84255976	Peak_1501|Height_149.344|Summit_84255814	1000	.
chr2	84250400	84250669	Peak_1502|Height_113.502|Summit_84250535	1000	.
chr12	84245678	84245973	Peak_1503|Height_107.528|Summit_84245830	1000	.
chr6	84106609	84106872	Peak_1504|Height_70.6897|Summit_84106749	1000	.
chr11	84106049	84106450	Peak_1505|Height_123.458|Summit_84106251	1000	.
chr15	84071914	84072455	Peak_1506|Height_107.528|Summit_84072190	1000	.
chr18	84064658	84065103	Peak_1507|Height_70.6897|Summit_84064865	1000	.
chr15	84055241	84055615	Peak_1508|Height_111.51|Summit_84055453	1000	.
chr15	84044934	84045394	Peak_1509|Height_90.6023|Summit_84045080	1000	.
chr15	84043262	84043610	Peak_1510|Height_78.6547|Summit_84043451	1000	.
chr3	84020074	84020462	Peak_1511|Height_84.6285|Summit_84020322	1000	.
chr18	84009967	84010585	Peak_1512|Height_92.5935|Summit_84010352	1000	.
chr13	8400053	8400278	Peak_1513|Height_73.6766|Summit_8400169	1000	.
chr2	83963738	83964291	Peak_1514|Height_91.5979|Summit_83964113	1000	.
chr6	83958448	83958817	Peak_1515|Height_106.532|Summit_83958681	1000	.
chr18	83953965	83954240	Peak_1516|Height_96.576|Summit_83954104	1000	.
chr12	83924068	83924402	Peak_1517|Height_83.6329|Summit_83924261	1000	.
chr10	83903615	83904158	Peak_1518|Height_251.894|Summit_83903967	1000	.
chr1	83893268	83893692	Peak_1519|Height_195.143|Summit_83893481	1000	.
chr11	83891886	83892246	Peak_1520|Height_81.6416|Summit_83892105	1000	.
chr3	83889274	83889761	Peak_1521|Height_200.121|Summit_83889535	1000	.
chr2	83888905	83889182	Peak_1522|Height_71.6853|Summit_83889037	1000	.
chr11	83886515	83886890	Peak_1523|Height_118.48|Summit_83886730	1000	.
chr10	83872055	83872379	Peak_1524|Height_168.261|Summit_83872216	1000	.
chr3	83863141	83863612	Peak_1525|Height_272.802|Summit_83863344	1000	.
chr2	83858519	83858757	Peak_1526|Height_76.6635|Summit_83858629	1000	.
chr3	83826308	83827021	Peak_1527|Height_90.6023|Summit_83826571	1000	.
chr18	83820585	83820879	Peak_1528|Height_111.51|Summit_83820754	1000	.
chr3	83808590	83809078	Peak_1529|Height_414.182|Summit_83808817	1000	.
chr9	83787498	83787866	Peak_1530|Height_99.5629|Summit_83787654	1000	.
chr2	83769702	83770176	Peak_1531|Height_367.387|Summit_83769939	1000	.
chr17	83766639	83766978	Peak_1532|Height_99.5629|Summit_83766844	1000	.
chr4	83756014	83756292	Peak_1533|Height_71.6853|Summit_83756130	1000	.
chr4	83734019	83734433	Peak_1534|Height_96.576|Summit_83734305	1000	.
chr17	83723363	83723778	Peak_1535|Height_70.6897|Summit_83723641	1000	.
chr17	83722752	83723095	Peak_1536|Height_81.6416|Summit_83722942	1000	.
chr9	83699801	83699975	Peak_1537|Height_180.209|Summit_83699816	1000	.
chr11	8368096	8368595	Peak_1538|Height_423.142|Summit_8368361	1000	.
chr12	83673812	83674081	Peak_1539|Height_103.545|Summit_83673938	1000	.
chr4	83636613	83636979	Peak_1540|Height_78.6547|Summit_83636809	1000	.
chr17	83593997	83594292	Peak_1541|Height_82.6372|Summit_83594140	1000	.
chr4	83570750	83571150	Peak_1542|Height_91.5979|Summit_83570974	1000	.
chr2	83568209	83568812	Peak_1543|Height_230.986|Summit_83568426	1000	.
chr6	83547988	83548252	Peak_1544|Height_117.484|Summit_83548100	1000	.
chr17	83547648	83548168	Peak_1545|Height_135.406|Summit_83547857	1000	.
chr6	83532674	83533141	Peak_1546|Height_79.6503|Summit_83532918	1000	.
chr1	83528249	83528583	Peak_1547|Height_108.524|Summit_83528415	1000	.
chr11	8351612	8352076	Peak_1548|Height_116.489|Summit_8351829	1000	.
chr2	83513356	83513768	Peak_1549|Height_89.6066|Summit_83513610	1000	.
chr11	8351089	8351457	Peak_1550|Height_78.6547|Summit_8351271	1000	.
chr17	83509257	83509694	Peak_1551|Height_100.559|Summit_83509442	1000	.
chr17	83495033	83495333	Peak_1552|Height_94.5848|Summit_83495174	1000	.
chr10	83484082	83484413	Peak_1553|Height_70.6897|Summit_83484232	1000	.
chr12	8345255	8345685	Peak_1554|Height_120.471|Summit_8345393	1000	.
chr10	83442578	83442967	Peak_1555|Height_83.6329|Summit_83442794	1000	.
chr17	83424708	83425253	Peak_1556|Height_331.545|Summit_83424909	1000	.
chr11	8339506	8339875	Peak_1557|Height_100.559|Summit_8339721	1000	.
chr11	83396598	83397020	Peak_1558|Height_89.6066|Summit_83396855	1000	.
chr8	83367817	83368118	Peak_1559|Height_75.6678|Summit_83367966	1000	.
chr4	83364499	83364803	Peak_1560|Height_75.6678|Summit_83364657	1000	.
chr10	83358942	83359237	Peak_1561|Height_76.6635|Summit_83359105	1000	.
chr3	83358560	83359031	Peak_1562|Height_133.414|Summit_83358734	1000	.
chr11	83348032	83348505	Peak_1563|Height_183.196|Summit_83348344	1000	.
chr11	83341469	83341856	Peak_1564|Height_175.231|Summit_83341662	1000	.
chr17	83304873	83305176	Peak_1565|Height_92.5935|Summit_83305018	1000	.
chr15	83304351	83304867	Peak_1566|Height_131.423|Summit_83304608	1000	.
chr17	83303912	83304352	Peak_1567|Height_111.51|Summit_83304095	1000	.
chr15	83301927	83302242	Peak_1568|Height_115.493|Summit_83302085	1000	.
chr12	8329573	8329936	Peak_1569|Height_121.467|Summit_8329775	1000	.
chr11	83285433	83285828	Peak_1570|Height_73.6766|Summit_83285744	1000	.
chr13	83250485	83250780	Peak_1572|Height_79.6503|Summit_83250639	1000	.
chr3	83250127	83250565	Peak_1573|Height_131.423|Summit_83250320	1000	.
chr3	83249892	83250126	Peak_1574|Height_75.6678|Summit_83250063	1000	.
chr9	83234785	83235162	Peak_1575|Height_101.554|Summit_83234956	1000	.
chr15	83219532	83219856	Peak_1576|Height_90.6023|Summit_83219702	1000	.
chr4	83209729	83210089	Peak_1577|Height_87.6154|Summit_83209906	1000	.
chr6	83095264	83095577	Peak_1579|Height_75.6678|Summit_83095440	1000	.
chr3	83092382	83092732	Peak_1580|Height_212.069|Summit_83092568	1000	.
chr18	83086156	83086388	Peak_1581|Height_87.6154|Summit_83086298	1000	.
chr9	83085337	83085679	Peak_1582|Height_71.6853|Summit_83085520	1000	.
chr18	83084785	83085071	Peak_1583|Height_81.6416|Summit_83084920	1000	.
chr9	83083499	83083774	Peak_1584|Height_73.6766|Summit_83083647	1000	.
chr18	83079628	83080078	Peak_1585|Height_96.576|Summit_83079944	1000	.
chr6	83071544	83072022	Peak_1586|Height_127.441|Summit_83071776	1000	.
chr15	83053968	83054306	Peak_1587|Height_140.384|Summit_83054134	1000	.
chr15	83046090	83046507	Peak_1588|Height_94.5848|Summit_83046311	1000	.
chr18	83025084	83025395	Peak_1589|Height_97.5717|Summit_83025255	1000	.
chr4	83024783	83025252	Peak_1590|Height_90.6023|Summit_83024953	1000	.
chr8	8299977	8300334	Peak_1591|Height_70.6897|Summit_8300187	1000	.
chr18	82982368	82982715	Peak_1592|Height_95.5804|Summit_82982526	1000	.
chr6	8297107	8297583	Peak_1593|Height_76.6635|Summit_8297287	1000	.
chr15	82965126	82965443	Peak_1594|Height_78.6547|Summit_82965275	1000	.
chr6	82962947	82963397	Peak_1595|Height_74.6722|Summit_82963252	1000	.
chr6	8295494	8295783	Peak_1596|Height_120.471|Summit_8295668	1000	.
chr4	82954849	82955216	Peak_1597|Height_283.754|Summit_82955021	1000	.
chr12	82946124	82946560	Peak_1598|Height_89.6066|Summit_82946400	1000	.
chr7	82941313	82941613	Peak_1599|Height_71.6853|Summit_82941489	1000	.
chr12	82933059	82933416	Peak_1600|Height_183.196|Summit_82933211	1000	.
chr7	82933049	82933330	Peak_1601|Height_79.6503|Summit_82933187	1000	.
chr3	8293114	8293404	Peak_1602|Height_117.484|Summit_8293261	1000	.
chr12	82931452	82931764	Peak_1603|Height_97.5717|Summit_82931621	1000	.
chr12	82923155	82923445	Peak_1604|Height_161.292|Summit_82923300	1000	.
chr18	82907255	82907668	Peak_1605|Height_104.541|Summit_82907413	1000	.
chr3	82884499	82885008	Peak_1606|Height_267.824|Summit_82884841	1000	.
chr6	82859030	82859387	Peak_1607|Height_123.458|Summit_82859198	1000	.
chr11	82850973	82851332	Peak_1608|Height_107.528|Summit_82851163	1000	.
chr12	82849749	82850271	Peak_1609|Height_119.476|Summit_82849923	1000	.
chr8	82838759	82839032	Peak_1610|Height_70.6897|Summit_82838916	1000	.
chr7	82828217	82828633	Peak_1611|Height_78.6547|Summit_82828406	1000	.
chr4	82828077	82828401	Peak_1612|Height_107.528|Summit_82828240	1000	.
chr7	82827821	82828215	Peak_1613|Height_71.6853|Summit_82827966	1000	.
chr6	82822025	82822391	Peak_1614|Height_99.5629|Summit_82822192	1000	.
chr6	82811969	82812331	Peak_1615|Height_393.274|Summit_82812150	1000	.
chr11	8280538	8281023	Peak_1616|Height_138.392|Summit_8280737	1000	.
chr7	82794908	82795248	Peak_1617|Height_76.6635|Summit_82795121	1000	.
chr1	82791746	82792286	Peak_1618|Height_85.6241|Summit_82792048	1000	.
chr12	82781084	82781480	Peak_1619|Height_143.371|Summit_82781311	1000	.
chr8	8274224	8274652	Peak_1620|Height_78.6547|Summit_8274526	1000	.
chr18	82733103	82733718	Peak_1621|Height_97.5717|Summit_82733278	1000	.
chr12	82731398	82731765	Peak_1622|Height_112.506|Summit_82731584	1000	.
chr18	82716260	82716775	Peak_1623|Height_178.218|Summit_82716426	1000	.
chr18	82707580	82707865	Peak_1624|Height_123.458|Summit_82707722	1000	.
chr4	82707353	82707786	Peak_1625|Height_141.379|Summit_82707591	1000	.
chr6	82706210	82706529	Peak_1626|Height_89.6066|Summit_82706391	1000	.
chr8	8269581	8270295	Peak_1627|Height_175.231|Summit_8269881	1000	.
chr7	82694824	82695037	Peak_1628|Height_71.6853|Summit_82694913	1000	.
chr4	82686798	82687204	Peak_1629|Height_209.082|Summit_82686987	1000	.
chr18	82661910	82662381	Peak_1630|Height_74.6722|Summit_82662119	1000	.
chr18	82659584	82659946	Peak_1631|Height_86.6198|Summit_82659711	1000	.
chr11	8264992	8265305	Peak_1632|Height_111.51|Summit_8265165	1000	.
chr1	82631651	82632005	Peak_1633|Height_78.6547|Summit_82631870	1000	.
chr10	82631381	82631794	Peak_1634|Height_71.6853|Summit_82631604	1000	.
chr7	82621780	82622154	Peak_1635|Height_141.379|Summit_82621983	1000	.
chr3	82620979	82621235	Peak_1636|Height_80.646|Summit_82621129	1000	.
chr7	82619046	82619297	Peak_1637|Height_78.6547|Summit_82619171	1000	.
chr10	82614939	82615682	Peak_1638|Height_171.248|Summit_82615240	1000	.
chr1	82608683	82609181	Peak_1639|Height_154.323|Summit_82609013	1000	.
chr3	82597640	82598049	Peak_1640|Height_202.113|Summit_82597856	1000	.
chr7	82577076	82577360	Peak_1641|Height_154.323|Summit_82577235	1000	.
chr7	82568818	82569195	Peak_1642|Height_99.5629|Summit_82569023	1000	.
chr8	82556407	82556978	Peak_1643|Height_102.55|Summit_82556674	1000	.
chr7	82542529	82543078	Peak_1644|Height_158.305|Summit_82542792	1000	.
chr4	82530557	82530851	Peak_1645|Height_79.6503|Summit_82530694	1000	.
chr3	82511471	82511851	Peak_1646|Height_124.454|Summit_82511701	1000	.
chr10	82467776	82468054	Peak_1647|Height_78.6547|Summit_82467922	1000	.
chr16	8245819	8246094	Peak_1648|Height_80.646|Summit_8245968	1000	.
chr10	82425161	82425815	Peak_1649|Height_86.6198|Summit_82425581	1000	.
chr12	82412575	82412846	Peak_1650|Height_84.6285|Summit_82412723	1000	.
chr4	82408359	82408665	Peak_1652|Height_130.427|Summit_82408517	1000	.
chr10	8238595	8238961	Peak_1653|Height_95.5804|Summit_8238766	1000	.
chr8	82370834	82371183	Peak_1654|Height_83.6329|Summit_82371029	1000	.
chr4	82370025	82370349	Peak_1655|Height_136.401|Summit_82370191	1000	.
chr12	82345466	82345751	Peak_1656|Height_76.6635|Summit_82345633	1000	.
chr12	82344262	82344652	Peak_1657|Height_74.6722|Summit_82344396	1000	.
chr4	82337632	82338140	Peak_1658|Height_119.476|Summit_82337890	1000	.
chr7	82337327	82337734	Peak_1659|Height_119.476|Summit_82337587	1000	.
chr12	82336973	82337427	Peak_1660|Height_126.445|Summit_82337221	1000	.
chr10	82325890	82326445	Peak_1661|Height_82.6372|Summit_82326224	1000	.
chr10	82322797	82323289	Peak_1662|Height_117.484|Summit_82323061	1000	.
chr1	82321146	82321550	Peak_1663|Height_116.489|Summit_82321370	1000	.
chr1	82317081	82317414	Peak_1664|Height_167.266|Summit_82317231	1000	.
chr7	82286629	82287038	Peak_1665|Height_149.344|Summit_82286870	1000	.
chr10	82276720	82277097	Peak_1666|Height_79.6503|Summit_82276848	1000	.
chr4	82244179	82244642	Peak_1667|Height_82.6372|Summit_82244488	1000	.
chr4	82235476	82235785	Peak_1668|Height_94.5848|Summit_82235630	1000	.
chr13	82228513	82228796	Peak_1669|Height_103.545|Summit_82228646	1000	.
chr8	82223536	82224136	Peak_1670|Height_72.6809|Summit_82223852	1000	.
chr5	82221033	82221452	Peak_1671|Height_287.737|Summit_82221263	1000	.
chr15	8221355	8221977	Peak_1672|Height_143.371|Summit_8221685	1000	.
chr8	82212894	82213359	Peak_1673|Height_70.6897|Summit_82213072	1000	.
chr8	82193123	82193670	Peak_1674|Height_73.6766|Summit_82193411	1000	.
chr8	82190775	82191140	Peak_1675|Height_71.6853|Summit_82190946	1000	.
chr16	82184534	82184787	Peak_1676|Height_86.6198|Summit_82184633	1000	.
chr10	82153297	82153588	Peak_1677|Height_78.6547|Summit_82153459	1000	.
chr4	82150541	82151080	Peak_1678|Height_106.532|Summit_82150892	1000	.
chr8	82130126	82130485	Peak_1679|Height_107.528|Summit_82130323	1000	.
chr1	82126399	82126764	Peak_1680|Height_79.6503|Summit_82126561	1000	.
chrX	82120495	82120785	Peak_1681|Height_73.6766|Summit_82120657	1000	.
chr4	82081720	82082081	Peak_1682|Height_119.476|Summit_82081917	1000	.
chrX	82081660	82082289	Peak_1683|Height_111.51|Summit_82081848	1000	.
chr4	82032241	82032656	Peak_1684|Height_325.571|Summit_82032412	1000	.
chr17	82029638	82030057	Peak_1685|Height_75.6678|Summit_82029900	1000	.
chr13	82024749	82025099	Peak_1686|Height_73.6766|Summit_82024908	1000	.
chr4	82009958	82010654	Peak_1687|Height_92.5935|Summit_82010265	1000	.
chr7	82007584	82008033	Peak_1688|Height_115.493|Summit_82007849	1000	.
chr15	81986796	81987099	Peak_1689|Height_120.471|Summit_81986947	1000	.
chr17	81953900	81954240	Peak_1690|Height_73.6766|Summit_81954085	1000	.
chr1	81948106	81948446	Peak_1691|Height_75.6678|Summit_81948273	1000	.
chr17	81941584	81941880	Peak_1692|Height_115.493|Summit_81941711	1000	.
chr17	81924211	81924594	Peak_1693|Height_169.257|Summit_81924406	1000	.
chr12	81913173	81913699	Peak_1694|Height_98.5673|Summit_81913429	1000	.
chr1	81910062	81910822	Peak_1695|Height_194.148|Summit_81910432	1000	.
chr8	8190754	8191023	Peak_1696|Height_74.6722|Summit_8190883	1000	.
chr4	81895392	81895738	Peak_1697|Height_135.406|Summit_81895559	1000	.
chr12	81892590	81892865	Peak_1698|Height_79.6503|Summit_81892729	1000	.
chr12	8188633	8189075	Peak_1699|Height_100.559|Summit_8188794	1000	.
chr17	81879835	81880163	Peak_1700|Height_82.6372|Summit_81879996	1000	.
chr17	81868231	81868586	Peak_1701|Height_95.5804|Summit_81868401	1000	.
chr12	81861260	81861826	Peak_1702|Height_79.6503|Summit_81861454	1000	.
chr8	81818935	81819249	Peak_1704|Height_80.646|Summit_81819103	1000	.
chr4	81809874	81810290	Peak_1705|Height_171.248|Summit_81810071	1000	.
chr15	81799688	81799987	Peak_1706|Height_121.467|Summit_81799845	1000	.
chr11	81795724	81796124	Peak_1707|Height_70.6897|Summit_81795992	1000	.
chr12	81792503	81792822	Peak_1708|Height_112.506|Summit_81792657	1000	.
chr4	8178306	8178634	Peak_1709|Height_93.5892|Summit_8178463	1000	.
chr8	81767221	81767751	Peak_1710|Height_82.6372|Summit_81767557	1000	.
chr5	81765679	81765981	Peak_1711|Height_86.6198|Summit_81765836	1000	.
chr15	81758035	81758349	Peak_1712|Height_77.6591|Summit_81758191	1000	.
chr1	81756507	81756782	Peak_1713|Height_93.5892|Summit_81756668	1000	.
chr1	81752250	81752547	Peak_1714|Height_75.6678|Summit_81752404	1000	.
chr8	81751738	81752196	Peak_1715|Height_87.6154|Summit_81751977	1000	.
chr8	81750493	81751405	Peak_1716|Height_115.493|Summit_81751100	1000	.
chr16	8174923	8175223	Peak_1717|Height_87.6154|Summit_8175057	1000	.
chr1	81742609	81742986	Peak_1718|Height_124.454|Summit_81742814	1000	.
chr1	81742026	81742605	Peak_1719|Height_74.6722|Summit_81742496	1000	.
chr1	81741087	81741440	Peak_1720|Height_273.798|Summit_81741263	1000	.
chr8	81732551	81733067	Peak_1721|Height_128.436|Summit_81732911	1000	.
chr3	81722052	81722411	Peak_1723|Height_96.576|Summit_81722288	1000	.
chr3	81714382	81715105	Peak_1724|Height_125.449|Summit_81714954	1000	.
chr13	81708650	81708989	Peak_1725|Height_160.296|Summit_81708821	1000	.
chr5	81704770	81705095	Peak_1726|Height_86.6198|Summit_81704978	1000	.
chr15	81688504	81689010	Peak_1727|Height_70.6897|Summit_81688859	1000	.
chr5	81669262	81669505	Peak_1728|Height_85.6241|Summit_81669401	1000	.
chr1	81667699	81668205	Peak_1729|Height_146.358|Summit_81667987	1000	.
chr5	81654869	81655057	Peak_1730|Height_72.6809|Summit_81654915	1000	.
chr5	81654624	81654868	Peak_1731|Height_72.6809|Summit_81654819	1000	.
chr5	81620862	81621136	Peak_1732|Height_76.6635|Summit_81621009	1000	.
chr5	81617947	81618365	Peak_1733|Height_121.467|Summit_81618208	1000	.
chr8	81603678	81604005	Peak_1735|Height_83.6329|Summit_81603865	1000	.
chr7	81603333	81603589	Peak_1736|Height_110.515|Summit_81603472	1000	.
chr16	81593298	81593622	Peak_1737|Height_74.6722|Summit_81593468	1000	.
chr17	81586045	81586320	Peak_1738|Height_81.6416|Summit_81586171	1000	.
chr8	81583824	81584184	Peak_1739|Height_77.6591|Summit_81583977	1000	.
chr9	81565812	81566052	Peak_1740|Height_76.6635|Summit_81565905	1000	.
chr7	81562046	81562315	Peak_1741|Height_75.6678|Summit_81562233	1000	.
chr9	81549792	81550128	Peak_1742|Height_84.6285|Summit_81549960	1000	.
chr7	81549545	81549804	Peak_1743|Height_85.6241|Summit_81549689	1000	.
chr9	81548435	81548733	Peak_1744|Height_72.6809|Summit_81548568	1000	.
chr12	81538244	81538600	Peak_1745|Height_75.6678|Summit_81538401	1000	.
chr7	81475404	81475958	Peak_1746|Height_131.423|Summit_81475782	1000	.
chr15	81470331	81470967	Peak_1747|Height_76.6635|Summit_81470603	1000	.
chr15	81457469	81458319	Peak_1748|Height_80.646|Summit_81457750	1000	.
chr4	8145206	8145515	Peak_1749|Height_71.6853|Summit_8145375	1000	.
chr15	81453264	81453735	Peak_1750|Height_70.6897|Summit_81453476	1000	.
chr12	81452455	81452724	Peak_1751|Height_78.6547|Summit_81452601	1000	.
chr15	81435804	81436481	Peak_1752|Height_82.6372|Summit_81435980	1000	.
chr18	81429820	81430145	Peak_1753|Height_72.6809|Summit_81429977	1000	.
chr8	81423835	81424108	Peak_1754|Height_107.528|Summit_81423982	1000	.
chr15	81414680	81415099	Peak_1755|Height_71.6853|Summit_81414801	1000	.
chr13	81377016	81377226	Peak_1756|Height_78.6547|Summit_81377150	1000	.
chr3	81367674	81367911	Peak_1757|Height_98.5673|Summit_81367783	1000	.
chr12	81361462	81361822	Peak_1758|Height_72.6809|Summit_81361604	1000	.
chr12	81360337	81361123	Peak_1759|Height_230.986|Summit_81360817	1000	.
chr13	81320902	81321293	Peak_1760|Height_101.554|Summit_81321085	1000	.
chr7	81317777	81318250	Peak_1761|Height_112.506|Summit_81317987	1000	.
chr7	81301748	81302060	Peak_1762|Height_157.309|Summit_81301910	1000	.
chr15	81301217	81301584	Peak_1763|Height_78.6547|Summit_81301454	1000	.
chr15	81296207	81296501	Peak_1764|Height_78.6547|Summit_81296363	1000	.
chr5	81281526	81281779	Peak_1765|Height_95.5804|Summit_81281644	1000	.
chr4	8126955	8127591	Peak_1766|Height_71.6853|Summit_8127330	1000	.
chr8	81266332	81266761	Peak_1767|Height_97.5717|Summit_81266537	1000	.
chr18	8126374	8126642	Peak_1768|Height_77.6591|Summit_8126535	1000	.
chr8	81256294	81256686	Peak_1769|Height_79.6503|Summit_81256500	1000	.
chr7	81251868	81252475	Peak_1770|Height_154.323|Summit_81252027	1000	.
chr12	81224411	81224744	Peak_1772|Height_130.427|Summit_81224566	1000	.
chr7	81223793	81224358	Peak_1773|Height_96.576|Summit_81223984	1000	.
chr7	81210271	81210764	Peak_1774|Height_83.6329|Summit_81210418	1000	.
chr15	81196287	81196686	Peak_1775|Height_73.6766|Summit_81196491	1000	.
chr3	81171863	81172193	Peak_1776|Height_73.6766|Summit_81172075	1000	.
chr17	81171764	81172326	Peak_1777|Height_216.052|Summit_81172006	1000	.
chr7	81154275	81154728	Peak_1778|Height_117.484|Summit_81154446	1000	.
chr7	81153760	81154273	Peak_1779|Height_97.5717|Summit_81154086	1000	.
chr7	81151815	81152298	Peak_1780|Height_140.384|Summit_81152019	1000	.
chr8	81149022	81149420	Peak_1781|Height_97.5717|Summit_81149234	1000	.
chr4	81147845	81148181	Peak_1782|Height_78.6547|Summit_81148026	1000	.
chr15	81125117	81125991	Peak_1783|Height_116.489|Summit_81125641	1000	.
chr15	81094878	81095418	Peak_1784|Height_70.6897|Summit_81095073	1000	.
chr8	81092045	81092329	Peak_1785|Height_71.6853|Summit_81092185	1000	.
chr15	81077945	81078433	Peak_1786|Height_182.2|Summit_81078221	1000	.
chr15	81057009	81057818	Peak_1787|Height_310.636|Summit_81057498	1000	.
chr15	81055937	81056439	Peak_1788|Height_72.6809|Summit_81056164	1000	.
chr15	81043481	81043873	Peak_1789|Height_270.811|Summit_81043695	1000	.
chr12	81037452	81037941	Peak_1790|Height_74.6722|Summit_81037654	1000	.
chr17	81024340	81024649	Peak_1791|Height_73.6766|Summit_81024499	1000	.
chr10	81020278	81020566	Peak_1792|Height_95.5804|Summit_81020429	1000	.
chr13	81003451	81003754	Peak_1793|Height_82.6372|Summit_81003587	1000	.
chr12	80988262	80988608	Peak_1794|Height_177.222|Summit_80988399	1000	.
chr12	80981341	80981719	Peak_1795|Height_89.6066|Summit_80981560	1000	.
chr12	80975307	80975756	Peak_1796|Height_83.6329|Summit_80975613	1000	.
chr12	80965626	80966498	Peak_1797|Height_273.798|Summit_80966071	1000	.
chr15	80958658	80958992	Peak_1798|Height_174.235|Summit_80958803	1000	.
chr8	80955381	80955706	Peak_1799|Height_111.51|Summit_80955535	1000	.
chr15	80950460	80950866	Peak_1800|Height_84.6285|Summit_80950734	1000	.
chr3	80940963	80941248	Peak_1801|Height_96.576|Summit_80941111	1000	.
chr10	80934258	80934679	Peak_1802|Height_87.6154|Summit_80934443	1000	.
chr15	80899480	80899871	Peak_1803|Height_71.6853|Summit_80899715	1000	.
chr15	80892578	80892934	Peak_1804|Height_102.55|Summit_80892752	1000	.
chr15	80880444	80880816	Peak_1805|Height_86.6198|Summit_80880632	1000	.
chr15	80880003	80880438	Peak_1806|Height_84.6285|Summit_80880206	1000	.
chr4	80862577	80862902	Peak_1807|Height_80.646|Summit_80862744	1000	.
chr12	80827105	80827345	Peak_1808|Height_111.51|Summit_80827211	1000	.
chr18	80800722	80801035	Peak_1809|Height_104.541|Summit_80800889	1000	.
chr7	80782072	80782556	Peak_1810|Height_125.449|Summit_80782215	1000	.
chr11	80762656	80763109	Peak_1811|Height_131.423|Summit_80762945	1000	.
chrX	80762712	80763013	Peak_1812|Height_99.5629|Summit_80762870	1000	.
chr10	80755736	80756150	Peak_1813|Height_80.646|Summit_80755899	1000	.
chr17	80746555	80747063	Peak_1814|Height_102.55|Summit_80746796	1000	.
chr3	80686371	80686717	Peak_1815|Height_77.6591|Summit_80686540	1000	.
chr15	80680491	80680817	Peak_1816|Height_89.6066|Summit_80680678	1000	.
chr4	80669465	80669719	Peak_1817|Height_71.6853|Summit_80669610	1000	.
chr10	80656876	80657137	Peak_1818|Height_72.6809|Summit_80657010	1000	.
chr17	80654541	80654848	Peak_1819|Height_75.6678|Summit_80654739	1000	.
chr1	80640344	80640731	Peak_1820|Height_97.5717|Summit_80640544	1000	.
chr10	80638518	80639343	Peak_1821|Height_395.265|Summit_80639014	1000	.
chr1	80636244	80636585	Peak_1822|Height_98.5673|Summit_80636433	1000	.
chr11	80631596	80631979	Peak_1823|Height_252.89|Summit_80631786	1000	.
chr15	80629267	80629848	Peak_1824|Height_71.6853|Summit_80629610	1000	.
chr7	80605045	80605540	Peak_1825|Height_102.55|Summit_80605282	1000	.
chr4	80596071	80596760	Peak_1826|Height_93.5892|Summit_80596488	1000	.
chr10	80592000	80592368	Peak_1827|Height_82.6372|Summit_80592170	1000	.
chr7	80591982	80592354	Peak_1828|Height_76.6635|Summit_80592169	1000	.
chr12	80589637	80590267	Peak_1829|Height_193.152|Summit_80590089	1000	.
chr12	80572924	80573402	Peak_1830|Height_94.5848|Summit_80573084	1000	.
chr16	80571544	80571785	Peak_1831|Height_84.6285|Summit_80571691	1000	.
chr18	80567616	80567944	Peak_1832|Height_79.6503|Summit_80567761	1000	.
chr4	80556248	80556982	Peak_1833|Height_91.5979|Summit_80556498	1000	.
chr7	80547603	80548097	Peak_1834|Height_112.506|Summit_80547774	1000	.
chr7	80544923	80545307	Peak_1835|Height_84.6285|Summit_80545099	1000	.
chr15	80536740	80537103	Peak_1836|Height_141.379|Summit_80536966	1000	.
chr11	80533043	80533462	Peak_1837|Height_141.379|Summit_80533249	1000	.
chr4	80477832	80478133	Peak_1838|Height_98.5673|Summit_80477980	1000	.
chr15	80469521	80469882	Peak_1839|Height_96.576|Summit_80469716	1000	.
chr2	80411096	80411441	Peak_1841|Height_118.48|Summit_80411266	1000	.
chr17	80409385	80409633	Peak_1842|Height_84.6285|Summit_80409538	1000	.
chr10	80401762	80402332	Peak_1843|Height_111.51|Summit_80402022	1000	.
chr2	80394786	80395325	Peak_1844|Height_96.576|Summit_80395054	1000	.
chr17	80390510	80390841	Peak_1845|Height_70.6897|Summit_80390677	1000	.
chr7	80378437	80379035	Peak_1846|Height_198.13|Summit_80378812	1000	.
chr17	80376368	80376738	Peak_1847|Height_85.6241|Summit_80376593	1000	.
chr15	80327719	80328007	Peak_1848|Height_89.6066|Summit_80327884	1000	.
chr2	80327114	80327433	Peak_1849|Height_104.541|Summit_80327278	1000	.
chr1	80326585	80326902	Peak_1850|Height_80.646|Summit_80326742	1000	.
chr11	80322342	80322854	Peak_1851|Height_77.6591|Summit_80322569	1000	.
chr15	80313794	80314037	Peak_1852|Height_75.6678|Summit_80313939	1000	.
chr14	80312564	80313078	Peak_1853|Height_107.528|Summit_80312890	1000	.
chr11	80302711	80303149	Peak_1854|Height_122.462|Summit_80302853	1000	.
chr11	80297997	80298364	Peak_1855|Height_76.6635|Summit_80298229	1000	.
chr17	80296731	80296962	Peak_1856|Height_74.6722|Summit_80296869	1000	.
chr15	80290081	80290391	Peak_1857|Height_107.528|Summit_80290220	1000	.
chr8	80279232	80279735	Peak_1858|Height_72.6809|Summit_80279551	1000	.
chr8	80277685	80277986	Peak_1859|Height_123.458|Summit_80277847	1000	.
chr15	8026530	8026832	Peak_1860|Height_72.6809|Summit_8026693	1000	.
chr11	80210181	80210471	Peak_1861|Height_76.6635|Summit_80210304	1000	.
chr8	80183575	80183998	Peak_1862|Height_83.6329|Summit_80183769	1000	.
chr1	80168179	80168620	Peak_1863|Height_75.6678|Summit_80168332	1000	.
chr15	8016054	8016297	Peak_1864|Height_76.6635|Summit_8016177	1000	.
chr12	80145717	80146116	Peak_1865|Height_170.253|Summit_80145933	1000	.
chr17	80145425	80145889	Peak_1866|Height_124.454|Summit_80145743	1000	.
chr17	80138481	80138838	Peak_1867|Height_218.043|Summit_80138678	1000	.
chr18	80121147	80121497	Peak_1868|Height_74.6722|Summit_80121395	1000	.
chr7	80072018	80072281	Peak_1869|Height_77.6591|Summit_80072134	1000	.
chr18	80058830	80059352	Peak_1870|Height_117.484|Summit_80058969	1000	.
chr18	80053826	80054265	Peak_1871|Height_80.646|Summit_80054079	1000	.
chr15	80049767	80050067	Peak_1872|Height_77.6591|Summit_80049958	1000	.
chr12	80041115	80041413	Peak_1873|Height_129.432|Summit_80041258	1000	.
chr2	80027019	80027381	Peak_1874|Height_92.5935|Summit_80027188	1000	.
chr1	80022766	80023139	Peak_1875|Height_72.6809|Summit_80022947	1000	.
chr9	80021115	80021502	Peak_1876|Height_88.611|Summit_80021288	1000	.
chr15	79989589	79990101	Peak_1877|Height_142.375|Summit_79989927	1000	.
chr2	79969287	79969612	Peak_1878|Height_136.401|Summit_79969449	1000	.
chr8	79957147	79957607	Peak_1879|Height_97.5717|Summit_79957367	1000	.
chr1	79932873	79933183	Peak_1880|Height_95.5804|Summit_79933030	1000	.
chr14	79927499	79927840	Peak_1881|Height_82.6372|Summit_79927694	1000	.
chr10	79925799	79926168	Peak_1882|Height_120.471|Summit_79926021	1000	.
chr15	79919093	79919415	Peak_1883|Height_297.693|Summit_79919264	1000	.
chr17	79900302	79900972	Peak_1884|Height_83.6329|Summit_79900724	1000	.
chr11	79898946	79899278	Peak_1885|Height_115.493|Summit_79899110	1000	.
chr10	79896781	79897154	Peak_1886|Height_73.6766|Summit_79897017	1000	.
chr10	79896469	79896773	Peak_1887|Height_80.646|Summit_79896602	1000	.
chr11	79891544	79892034	Peak_1888|Height_129.432|Summit_79891878	1000	.
chr12	79870176	79870599	Peak_1889|Height_188.174|Summit_79870369	1000	.
chr11	79865874	79866290	Peak_1890|Height_117.484|Summit_79866146	1000	.
chr11	79863562	79863939	Peak_1891|Height_217.047|Summit_79863733	1000	.
chr15	79857448	79857871	Peak_1892|Height_141.379|Summit_79857631	1000	.
chr15	79856564	79857057	Peak_1893|Height_81.6416|Summit_79856692	1000	.
chr15	79855339	79855622	Peak_1894|Height_84.6285|Summit_79855467	1000	.
chr15	79854791	79855184	Peak_1895|Height_107.528|Summit_79854940	1000	.
chr9	7983723	7984042	Peak_1896|Height_119.476|Summit_7983890	1000	.
chr2	79823404	79823867	Peak_1897|Height_89.6066|Summit_79823609	1000	.
chr18	79823095	79823509	Peak_1898|Height_103.545|Summit_79823181	1000	.
chr18	79822865	79823089	Peak_1899|Height_109.519|Summit_79823019	1000	.
chr15	7981246	7981511	Peak_1900|Height_110.515|Summit_7981380	1000	.
chr8	79811925	79812322	Peak_1901|Height_133.414|Summit_79812170	1000	.
chr9	79797745	79798069	Peak_1902|Height_108.524|Summit_79797911	1000	.
chr1	79772532	79772885	Peak_1903|Height_74.6722|Summit_79772665	1000	.
chr9	79769922	79770244	Peak_1904|Height_70.6897|Summit_79770126	1000	.
chr2	79741573	79742078	Peak_1905|Height_70.6897|Summit_79741822	1000	.
chr3	79740724	79741027	Peak_1906|Height_106.532|Summit_79740889	1000	.
chr14	79735386	79735680	Peak_1907|Height_72.6809|Summit_79735544	1000	.
chr8	79712209	79712658	Peak_1908|Height_202.113|Summit_79712384	1000	.
chr17	79698014	79698799	Peak_1909|Height_128.436|Summit_79698536	1000	.
chr17	79689985	79690351	Peak_1910|Height_72.6809|Summit_79690194	1000	.
chr11	79682623	79682941	Peak_1911|Height_73.6766|Summit_79682798	1000	.
chr18	79663645	79664239	Peak_1912|Height_78.6547|Summit_79664021	1000	.
chr3	79657859	79658206	Peak_1913|Height_120.471|Summit_79658035	1000	.
chr12	7965601	7965997	Peak_1914|Height_96.576|Summit_7965799	1000	.
chr1	79643108	79643487	Peak_1915|Height_76.6635|Summit_79643241	1000	.
chr14	79638234	79638606	Peak_1916|Height_80.646|Summit_79638356	1000	.
chr1	79636096	79636664	Peak_1917|Height_211.073|Summit_79636450	1000	.
chr10	79629903	79630147	Peak_1918|Height_71.6853|Summit_79630035	1000	.
chr11	79604456	79604852	Peak_1919|Height_161.292|Summit_79604667	1000	.
chr14	79603387	79603776	Peak_1920|Height_130.427|Summit_79603606	1000	.
chr7	79587321	79587641	Peak_1921|Height_104.541|Summit_79587478	1000	.
chr7	79586642	79587074	Peak_1922|Height_134.41|Summit_79586930	1000	.
chr13	79582413	79582743	Peak_1923|Height_108.524|Summit_79582571	1000	.
chr14	79581985	79582406	Peak_1924|Height_89.6066|Summit_79582151	1000	.
chr14	79581580	79581864	Peak_1925|Height_91.5979|Summit_79581739	1000	.
chr11	79575514	79575942	Peak_1926|Height_119.476|Summit_79575780	1000	.
chr11	79573238	79573732	Peak_1927|Height_99.5629|Summit_79573409	1000	.
chr11	79571400	79571823	Peak_1928|Height_141.379|Summit_79571666	1000	.
chr9	79566341	79567029	Peak_1929|Height_116.489|Summit_79566524	1000	.
chr8	79555130	79555447	Peak_1930|Height_76.6635|Summit_79555279	1000	.
chr8	79547775	79548160	Peak_1931|Height_108.524|Summit_79547943	1000	.
chr3	79541659	79542090	Peak_1932|Height_80.646|Summit_79541820	1000	.
chr2	79538698	79539084	Peak_1933|Height_73.6766|Summit_79538842	1000	.
chr2	79537110	79537463	Peak_1934|Height_79.6503|Summit_79537272	1000	.
chr10	79533875	79534288	Peak_1935|Height_175.231|Summit_79534112	1000	.
chr9	79529176	79529463	Peak_1936|Height_127.441|Summit_79529321	1000	.
chr9	79521411	79521622	Peak_1937|Height_76.6635|Summit_79521514	1000	.
chr15	79518396	79518982	Peak_1938|Height_202.113|Summit_79518750	1000	.
chr17	79491067	79491419	Peak_1939|Height_116.489|Summit_79491250	1000	.
chr15	7948246	7948544	Peak_1940|Height_81.6416|Summit_7948413	1000	.
chr17	79468483	79468789	Peak_1941|Height_155.318|Summit_79468631	1000	.
chr18	79451576	79451838	Peak_1943|Height_111.51|Summit_79451710	1000	.
chr2	79437267	79437616	Peak_1944|Height_239.947|Summit_79437462	1000	.
chr17	79394622	79394988	Peak_1945|Height_70.6897|Summit_79394792	1000	.
chr12	7939220	7939689	Peak_1946|Height_142.375|Summit_7939449	1000	.
chr11	79393982	79394395	Peak_1947|Height_105.537|Summit_79394166	1000	.
chr2	79388367	79388914	Peak_1948|Height_92.5935|Summit_79388617	1000	.
chr2	79378428	79378787	Peak_1949|Height_73.6766|Summit_79378624	1000	.
chr9	79374233	79374590	Peak_1950|Height_122.462|Summit_79374387	1000	.
chr2	79351260	79351700	Peak_1951|Height_107.528|Summit_79351442	1000	.
chr9	79327010	79327337	Peak_1953|Height_100.559|Summit_79327144	1000	.
chr13	79322405	79322647	Peak_1954|Height_79.6503|Summit_79322532	1000	.
chr11	79308452	79308794	Peak_1955|Height_75.6678|Summit_79308606	1000	.
chr18	79302776	79303370	Peak_1956|Height_185.187|Summit_79303204	1000	.
chr14	79300588	79300882	Peak_1957|Height_71.6853|Summit_79300763	1000	.
chr2	79255968	79256276	Peak_1958|Height_98.5673|Summit_79256123	1000	.
chr7	79255512	79255816	Peak_1959|Height_79.6503|Summit_79255652	1000	.
chr7	79241755	79242311	Peak_1960|Height_95.5804|Summit_79242100	1000	.
chr7	79241329	79241754	Peak_1961|Height_88.611|Summit_79241519	1000	.
chr2	79239052	79239318	Peak_1962|Height_72.6809|Summit_79239213	1000	.
chr7	79225659	79225933	Peak_1963|Height_74.6722|Summit_79225817	1000	.
chr12	79200185	79200644	Peak_1964|Height_73.6766|Summit_79200313	1000	.
chr12	79190528	79190942	Peak_1965|Height_104.541|Summit_79190729	1000	.
chr15	79177787	79178219	Peak_1966|Height_70.6897|Summit_79177975	1000	.
chr13	79169203	79169595	Peak_1967|Height_342.496|Summit_79169404	1000	.
chr10	79148372	79148953	Peak_1968|Height_84.6285|Summit_79148718	1000	.
chr10	79146003	79146330	Peak_1969|Height_121.467|Summit_79146180	1000	.
chr13	79138192	79138495	Peak_1970|Height_82.6372|Summit_79138353	1000	.
chr2	79090670	79090968	Peak_1971|Height_118.48|Summit_79090823	1000	.
chr13	79081721	79082090	Peak_1972|Height_115.493|Summit_79081884	1000	.
chr3	79073900	79074167	Peak_1973|Height_78.6547|Summit_79074034	1000	.
chr9	79064294	79064626	Peak_1974|Height_146.358|Summit_79064484	1000	.
chr9	79063789	79064112	Peak_1975|Height_78.6547|Summit_79063949	1000	.
chr9	79061216	79061509	Peak_1976|Height_81.6416|Summit_79061376	1000	.
chr11	79051387	79051905	Peak_1977|Height_201.117|Summit_79051707	1000	.
chr12	79045022	79045284	Peak_1978|Height_80.646|Summit_79045161	1000	.
chr3	79042405	79042865	Peak_1979|Height_191.161|Summit_79042609	1000	.
chr3	79038487	79038822	Peak_1980|Height_98.5673|Summit_79038654	1000	.
chr15	79007208	79007697	Peak_1981|Height_104.541|Summit_79007583	1000	.
chr3	78965882	78966385	Peak_1982|Height_88.611|Summit_78966194	1000	.
chr14	78938355	78938696	Peak_1984|Height_207.091|Summit_78938523	1000	.
chr3	78929951	78930361	Peak_1985|Height_266.829|Summit_78930147	1000	.
chr2	78927921	78928320	Peak_1986|Height_135.406|Summit_78928168	1000	.
chr18	78901984	78902533	Peak_1987|Height_114.497|Summit_78902379	1000	.
chr15	78860959	78861368	Peak_1988|Height_96.576|Summit_78861179	1000	.
chr14	78858748	78859318	Peak_1989|Height_91.5979|Summit_78858988	1000	.
chr17	78849069	78849414	Peak_1990|Height_88.611|Summit_78849245	1000	.
chr17	78800823	78801360	Peak_1991|Height_85.6241|Summit_78801219	1000	.
chr14	78797861	78798096	Peak_1992|Height_75.6678|Summit_78798013	1000	.
chr14	78795539	78795823	Peak_1993|Height_81.6416|Summit_78795687	1000	.
chr12	78748885	78749221	Peak_1994|Height_97.5717|Summit_78749056	1000	.
chr14	78747636	78747886	Peak_1995|Height_70.6897|Summit_78747766	1000	.
chr14	78730122	78730687	Peak_1996|Height_219.038|Summit_78730505	1000	.
chr14	78729666	78730121	Peak_1997|Height_92.5935|Summit_78729950	1000	.
chr17	78725284	78725769	Peak_1998|Height_70.6897|Summit_78725493	1000	.
chr3	78705448	78705792	Peak_1999|Height_89.6066|Summit_78705637	1000	.
chr12	78690193	78690522	Peak_2000|Height_110.515|Summit_78690394	1000	.
chr18	78685485	78685792	Peak_2001|Height_70.6897|Summit_78685644	1000	.
chr1	78645783	78646350	Peak_2002|Height_447.038|Summit_78645993	1000	.
chr14	78644610	78645187	Peak_2003|Height_113.502|Summit_78644781	1000	.
chr11	78640313	78640646	Peak_2004|Height_79.6503|Summit_78640507	1000	.
chr18	78627913	78628238	Peak_2005|Height_111.51|Summit_78628078	1000	.
chr9	78615961	78616268	Peak_2006|Height_82.6372|Summit_78616118	1000	.
chr1	78607436	78607922	Peak_2007|Height_102.55|Summit_78607776	1000	.
chr15	78594172	78594488	Peak_2008|Height_74.6722|Summit_78594336	1000	.
chrX	78569345	78569592	Peak_2009|Height_71.6853|Summit_78569509	1000	.
chr10	78569183	78569592	Peak_2010|Height_155.318|Summit_78569405	1000	.
chr1	78534864	78535590	Peak_2011|Height_80.646|Summit_78535183	1000	.
chr12	78522970	78523377	Peak_2012|Height_74.6722|Summit_78523141	1000	.
chr3	78504846	78505161	Peak_2013|Height_85.6241|Summit_78505021	1000	.
chr3	78502844	78503320	Peak_2014|Height_87.6154|Summit_78503055	1000	.
chr14	78485885	78486238	Peak_2015|Height_78.6547|Summit_78486066	1000	.
chr9	78471125	78471739	Peak_2016|Height_77.6591|Summit_78471533	1000	.
chr1	78444890	78445307	Peak_2017|Height_102.55|Summit_78445089	1000	.
chr18	78435102	78435741	Peak_2018|Height_139.388|Summit_78435566	1000	.
chr18	78434462	78434875	Peak_2019|Height_87.6154|Summit_78434652	1000	.
chr1	78392909	78393257	Peak_2020|Height_89.6066|Summit_78393095	1000	.
chr1	78391785	78392097	Peak_2021|Height_78.6547|Summit_78391955	1000	.
chr9	78367977	78368587	Peak_2022|Height_146.358|Summit_78368134	1000	.
chr12	78362419	78362738	Peak_2023|Height_80.646|Summit_78362588	1000	.
chr1	78361008	78361307	Peak_2024|Height_109.519|Summit_78361168	1000	.
chr11	78347255	78347525	Peak_2025|Height_77.6591|Summit_78347408	1000	.
chr1	78343701	78344515	Peak_2026|Height_117.484|Summit_78344266	1000	.
chr14	78331921	78332532	Peak_2027|Height_421.151|Summit_78332187	1000	.
chr14	78329095	78329365	Peak_2028|Height_72.6809|Summit_78329225	1000	.
chr18	78293978	78294602	Peak_2029|Height_79.6503|Summit_78294290	1000	.
chr16	78287290	78287590	Peak_2030|Height_123.458|Summit_78287427	1000	.
chr15	78286555	78286785	Peak_2031|Height_93.5892|Summit_78286690	1000	.
chr18	78281818	78282296	Peak_2032|Height_76.6635|Summit_78282107	1000	.
chr14	78280444	78280769	Peak_2033|Height_113.502|Summit_78280606	1000	.
chr12	78271292	78271574	Peak_2034|Height_103.545|Summit_78271426	1000	.
chr18	78269005	78269524	Peak_2035|Height_76.6635|Summit_78269302	1000	.
chr18	78250256	78250751	Peak_2036|Height_181.205|Summit_78250533	1000	.
chr12	78239731	78240186	Peak_2037|Height_74.6722|Summit_78239870	1000	.
chr16	78237078	78237505	Peak_2038|Height_140.384|Summit_78237344	1000	.
chr18	78228932	78229419	Peak_2039|Height_247.912|Summit_78229131	1000	.
chr7	78228923	78229238	Peak_2040|Height_156.314|Summit_78229089	1000	.
chr1	78212301	78212732	Peak_2041|Height_154.323|Summit_78212447	1000	.
chr11	78196158	78196554	Peak_2042|Height_288.733|Summit_78196342	1000	.
chr11	78177694	78178061	Peak_2043|Height_96.576|Summit_78177889	1000	.
chr13	78172094	78172432	Peak_2044|Height_114.497|Summit_78172225	1000	.
chr16	78143320	78143689	Peak_2045|Height_91.5979|Summit_78143506	1000	.
chr15	7812843	7813337	Peak_2046|Height_92.5935|Summit_7813047	1000	.
chr18	78118515	78119220	Peak_2047|Height_228.995|Summit_78118838	1000	.
chr3	78113030	78113278	Peak_2048|Height_75.6678|Summit_78113149	1000	.
[truncated: 9,749 more rows]
