# Supplementary material for: Six1 promotes skeletal muscle thyroid hormone response through regulation of the MCT10 transporter
Source: Skelet Muscle. 2021 Nov 19;11:26. doi: 10.1186/s13395-021-00281-6 (PMC8607597; doi:10.1186/s13395-021-00281-6)
Supplement: Supplementary file 4 — Additional file 4: Table_S2.Six1_1MT_peaks(mm9).bed. [file 13395_2021_281_MOESM4_ESM.txt]

chr6	99980109	99980438	Peak_1|Height_99.6635|Summit_99980279	1000	.
chr4	99972496	99972853	Peak_2|Height_119.596|Summit_99972648	1000	.
chr19	9995991	9996245	Peak_3|Height_135.732|Summit_9996121	1000	.
chr4	99928554	99928839	Peak_4|Height_117.698|Summit_99928706	1000	.
chr5	99926384	99926717	Peak_5|Height_89.2225|Summit_99926519	1000	.
chr13	99919011	99919239	Peak_6|Height_88.2734|Summit_99919116	1000	.
chr4	99912145	99912400	Peak_7|Height_81.6291|Summit_99912294	1000	.
chr5	99911068	99911328	Peak_8|Height_112.003|Summit_99911192	1000	.
chr5	99908630	99908906	Peak_9|Height_83.5275|Summit_99908769	1000	.
chr5	99901713	99901962	Peak_10|Height_96.816|Summit_99901851	1000	.
chr12	99895099	99895401	Peak_11|Height_126.24|Summit_99895242	1000	.
chr13	99894969	99895336	Peak_12|Height_80.68|Summit_99895211	1000	.
chr11	99882791	99883076	Peak_13|Height_87.3242|Summit_99882936	1000	.
chr13	99856069	99856398	Peak_14|Height_325.567|Summit_99856242	1000	.
chr13	99854001	99854349	Peak_15|Height_80.68|Summit_99854180	1000	.
chr13	99847338	99847585	Peak_16|Height_93.0193|Summit_99847473	1000	.
chr16	9980752	9981141	Peak_17|Height_99.6635|Summit_9980983	1000	.
chr3	99735010	99735647	Peak_18|Height_175.598|Summit_99735356	1000	.
chrX	9973206	9973478	Peak_19|Height_124.342|Summit_9973333	1000	.
chr13	99718192	99718405	Peak_20|Height_75.9341|Summit_99718290	1000	.
chr13	99707144	99707391	Peak_21|Height_85.4258|Summit_99707277	1000	.
chr3	99659149	99659599	Peak_22|Height_121.495|Summit_99659386	1000	.
chr7	99657669	99657957	Peak_23|Height_240.142|Summit_99657806	1000	.
chr3	99654628	99655142	Peak_24|Height_82.5783|Summit_99654799	1000	.
chr15	99649170	99649520	Peak_25|Height_101.562|Summit_99649327	1000	.
chr4	99647017	99647301	Peak_26|Height_104.409|Summit_99647137	1000	.
chr16	9962692	9962954	Peak_27|Height_116.749|Summit_9962839	1000	.
chr15	99627088	99627560	Peak_28|Height_115.799|Summit_99627383	1000	.
chr3	99627124	99627485	Peak_29|Height_111.054|Summit_99627259	1000	.
chr3	99626525	99627010	Peak_30|Height_111.054|Summit_99626752	1000	.
chr10	99623717	99623961	Peak_31|Height_70.239|Summit_99623864	1000	.
chr3	99619054	99619467	Peak_32|Height_106.308|Summit_99619275	1000	.
chr14	99589378	99589748	Peak_33|Height_73.0866|Summit_99589581	1000	.
chr7	99573328	99573649	Peak_34|Height_74.9849|Summit_99573510	1000	.
chr6	99560459	99560796	Peak_35|Height_75.9341|Summit_99560593	1000	.
chr3	99542333	99542630	Peak_36|Height_153.767|Summit_99542472	1000	.
chr12	99488043	99488228	Peak_37|Height_70.239|Summit_99488127	1000	.
chr12	9948619	9948960	Peak_38|Height_94.9176|Summit_9948809	1000	.
chr13	99474240	99474488	Peak_39|Height_103.46|Summit_99474364	1000	.
chr6	99473168	99473459	Peak_40|Height_100.613|Summit_99473335	1000	.
chr13	99424500	99424769	Peak_41|Height_76.8833|Summit_99424667	1000	.
chr13	99424036	99424496	Peak_42|Height_125.291|Summit_99424275	1000	.
chr15	99415287	99415551	Peak_43|Height_72.1374|Summit_99415436	1000	.
chr17	9940884	9941243	Peak_44|Height_141.427|Summit_9941091	1000	.
chr10	99383043	99383302	Peak_45|Height_81.6291|Summit_99383173	1000	.
chr3	99380956	99381206	Peak_46|Height_79.7308|Summit_99381064	1000	.
chr3	99316917	99317288	Peak_47|Height_125.291|Summit_99317116	1000	.
chr3	99316184	99316517	Peak_48|Height_173.699|Summit_99316365	1000	.
chr5	99305894	99306299	Peak_49|Height_109.155|Summit_99306100	1000	.
chr14	99258084	99258314	Peak_50|Height_75.9341|Summit_99258208	1000	.
chrX	99256484	99256904	Peak_51|Height_111.054|Summit_99256752	1000	.
chr6	99215671	99215932	Peak_52|Height_94.9176|Summit_99215784	1000	.
chr4	99212499	99212897	Peak_53|Height_186.988|Summit_99212749	1000	.
chr14	99207322	99207665	Peak_54|Height_91.1209|Summit_99207502	1000	.
chr12	9919186	9919468	Peak_55|Height_147.122|Summit_9919337	1000	.
chr15	99189384	99189807	Peak_56|Height_187.937|Summit_99189628	1000	.
chr3	99183563	99184153	Peak_57|Height_150.919|Summit_99183895	1000	.
chr15	99182739	99183007	Peak_58|Height_93.9684|Summit_99182881	1000	.
chr15	99175491	99175705	Peak_59|Height_101.562|Summit_99175606	1000	.
chr17	9915709	9916037	Peak_60|Height_95.8668|Summit_9915878	1000	.
chr3	99116070	99116436	Peak_61|Height_93.9684|Summit_99116290	1000	.
chr6	99109982	99110347	Peak_62|Height_130.037|Summit_99110194	1000	.
chr3	99085383	99085638	Peak_63|Height_75.9341|Summit_99085496	1000	.
chr15	99085004	99085358	Peak_64|Height_463.198|Summit_99085176	1000	.
chrX	99070407	99070623	Peak_67|Height_89.2225|Summit_99070508	1000	.
chr13	9906450	9906905	Peak_68|Height_254.379|Summit_9906640	1000	.
chr12	9905151	9905629	Peak_69|Height_361.636|Summit_9905403	1000	.
chr6	99031353	99031632	Peak_70|Height_205.022|Summit_99031489	1000	.
chr14	99025981	99026224	Peak_71|Height_74.9849|Summit_99026137	1000	.
chr18	9901590	9901876	Peak_72|Height_93.0193|Summit_9901728	1000	.
chr4	99009752	99010053	Peak_73|Height_199.327|Summit_99009898	1000	.
chr11	98974580	98974840	Peak_74|Height_80.68|Summit_98974722	1000	.
chr6	98947657	98948028	Peak_75|Height_155.665|Summit_98947802	1000	.
chr6	98920955	98921277	Peak_76|Height_152.817|Summit_98921142	1000	.
chr11	98802213	98802589	Peak_77|Height_117.698|Summit_98802323	1000	.
chr15	98799513	98799810	Peak_78|Height_114.85|Summit_98799694	1000	.
chr11	98799195	98799851	Peak_79|Height_98.7143|Summit_98799571	1000	.
chr11	98793980	98794343	Peak_80|Height_216.412|Summit_98794162	1000	.
chr15	98765770	98766181	Peak_81|Height_73.0866|Summit_98765902	1000	.
chr12	98754357	98754616	Peak_83|Height_85.4258|Summit_98754498	1000	.
chr10	98727875	98728257	Peak_85|Height_211.666|Summit_98728072	1000	.
chr12	98721553	98721996	Peak_86|Height_82.5783|Summit_98721778	1000	.
chrX	98658433	98658657	Peak_87|Height_70.239|Summit_98658567	1000	.
chr11	98639322	98639592	Peak_88|Height_93.0193|Summit_98639461	1000	.
chr11	98634017	98634605	Peak_89|Height_131.935|Summit_98634478	1000	.
chr13	98546782	98547176	Peak_90|Height_94.9176|Summit_98546969	1000	.
chr12	9846867	9847162	Peak_91|Height_96.816|Summit_9847013	1000	.
chr15	98456297	98456674	Peak_92|Height_205.971|Summit_98456470	1000	.
chr15	98415918	98416189	Peak_93|Height_112.952|Summit_98416051	1000	.
chr11	98370955	98371213	Peak_94|Height_81.6291|Summit_98371084	1000	.
chr15	98367236	98367529	Peak_95|Height_114.85|Summit_98367395	1000	.
chr15	98357484	98357696	Peak_96|Height_70.239|Summit_98357567	1000	.
chr15	98351609	98352029	Peak_97|Height_76.8833|Summit_98351777	1000	.
chr10	98345172	98345606	Peak_98|Height_93.9684|Summit_98345477	1000	.
chr15	98343503	98343807	Peak_99|Height_75.9341|Summit_98343659	1000	.
chr10	98262890	98263234	Peak_101|Height_206.92|Summit_98263040	1000	.
chr11	98255581	98256024	Peak_102|Height_253.43|Summit_98255817	1000	.
chr11	98246439	98246859	Peak_103|Height_102.511|Summit_98246705	1000	.
chr11	98244478	98244816	Peak_104|Height_93.9684|Summit_98244630	1000	.
chr9	98238528	98238868	Peak_105|Height_104.409|Summit_98238710	1000	.
chr3	98218223	98218466	Peak_106|Height_77.8324|Summit_98218331	1000	.
chr16	98178929	98179193	Peak_107|Height_77.8324|Summit_98179081	1000	.
chr3	98177730	98178413	Peak_108|Height_94.9176|Summit_98177969	1000	.
chr13	98176765	98177067	Peak_109|Height_93.9684|Summit_98176929	1000	.
chr9	98173240	98173537	Peak_110|Height_80.68|Summit_98173392	1000	.
chr10	98162959	98163269	Peak_111|Height_74.9849|Summit_98163117	1000	.
chr16	98142284	98142551	Peak_112|Height_127.19|Summit_98142421	1000	.
chr15	98126143	98126427	Peak_113|Height_90.1717|Summit_98126273	1000	.
chr8	98040911	98041269	Peak_114|Height_84.4767|Summit_98041064	1000	.
chr13	98030517	98030745	Peak_115|Height_78.7816|Summit_98030598	1000	.
chr10	98006024	98006387	Peak_116|Height_160.411|Summit_98006200	1000	.
chr15	97979483	97979847	Peak_117|Height_167.055|Summit_97979667	1000	.
chr15	97971266	97971600	Peak_118|Height_155.665|Summit_97971435	1000	.
chr3	9795484	9795745	Peak_119|Height_107.257|Summit_9795600	1000	.
chr15	97945440	97946077	Peak_120|Height_186.039|Summit_97945622	1000	.
chr16	97940971	97941380	Peak_121|Height_84.4767|Summit_97941187	1000	.
chr16	97938061	97938532	Peak_122|Height_93.0193|Summit_97938387	1000	.
chr8	97920619	97921057	Peak_123|Height_89.2225|Summit_97920845	1000	.
chr8	97900285	97900699	Peak_124|Height_114.85|Summit_97900520	1000	.
chr8	97882660	97882970	Peak_125|Height_90.1717|Summit_97882815	1000	.
chr11	97879471	97879810	Peak_126|Height_107.257|Summit_97879673	1000	.
chr11	97878177	97878542	Peak_127|Height_110.104|Summit_97878330	1000	.
chr16	97870874	97871469	Peak_128|Height_339.805|Summit_97871034	1000	.
chr3	97847181	97847414	Peak_129|Height_81.6291|Summit_97847298	1000	.
chr6	97838142	97838383	Peak_130|Height_75.9341|Summit_97838275	1000	.
chr7	97808400	97808687	Peak_131|Height_124.342|Summit_97808550	1000	.
chr10	97796079	97796656	Peak_132|Height_142.376|Summit_97796351	1000	.
chr7	97758349	97758697	Peak_133|Height_74.9849|Summit_97758488	1000	.
chr4	97747331	97747593	Peak_134|Height_81.6291|Summit_97747456	1000	.
chr3	97738846	97739085	Peak_135|Height_82.5783|Summit_97738962	1000	.
chr15	97717890	97718155	Peak_136|Height_95.8668|Summit_97718028	1000	.
chr16	97692489	97692781	Peak_137|Height_74.0357|Summit_97692633	1000	.
chr9	97691925	97692242	Peak_138|Height_175.598|Summit_97692073	1000	.
chr3	97673716	97674005	Peak_139|Height_149.021|Summit_97673851	1000	.
chr15	97642662	97642863	Peak_140|Height_84.4767|Summit_97642730	1000	.
chr3	97634618	97634865	Peak_141|Height_72.1374|Summit_97634725	1000	.
chr3	97628412	97628764	Peak_142|Height_122.444|Summit_97628544	1000	.
chr11	97627802	97628058	Peak_143|Height_74.0357|Summit_97627919	1000	.
chr11	97598839	97599312	Peak_144|Height_176.547|Summit_97599030	1000	.
chr3	97598154	97598446	Peak_145|Height_85.4258|Summit_97598301	1000	.
chr11	97589008	97589345	Peak_146|Height_106.308|Summit_97589152	1000	.
chr11	97576071	97576418	Peak_147|Height_88.2734|Summit_97576299	1000	.
chr3	97571765	97572056	Peak_148|Height_130.986|Summit_97571922	1000	.
chr7	97538287	97538549	Peak_149|Height_91.1209|Summit_97538416	1000	.
chr9	97535812	97536101	Peak_150|Height_169.903|Summit_97535952	1000	.
chr1	97515257	97515532	Peak_151|Height_142.376|Summit_97515415	1000	.
chr11	97503669	97504139	Peak_152|Height_102.511|Summit_97503801	1000	.
chr7	97502198	97502419	Peak_153|Height_73.0866|Summit_97502301	1000	.
chr16	9748505	9748830	Peak_154|Height_93.0193|Summit_9748682	1000	.
chr7	97460944	97461460	Peak_155|Height_92.0701|Summit_97461119	1000	.
chr16	97451811	97452059	Peak_156|Height_95.8668|Summit_97451942	1000	.
chr6	97361305	97361662	Peak_157|Height_79.7308|Summit_97361540	1000	.
chr6	97359685	97360193	Peak_158|Height_105.359|Summit_97359843	1000	.
chrX	97313735	97314010	Peak_159|Height_107.257|Summit_97313858	1000	.
chr11	97301896	97302131	Peak_160|Height_90.1717|Summit_97302019	1000	.
chr4	97268084	97268313	Peak_161|Height_77.8324|Summit_97268175	1000	.
chr6	97262188	97262583	Peak_162|Height_265.769|Summit_97262393	1000	.
chr5	97251724	97251982	Peak_163|Height_94.9176|Summit_97251849	1000	.
chr5	97233939	97234269	Peak_164|Height_152.817|Summit_97234146	1000	.
chr6	97215282	97215584	Peak_165|Height_157.563|Summit_97215430	1000	.
chr1	97214967	97215213	Peak_166|Height_78.7816|Summit_97215117	1000	.
chr7	97208399	97208658	Peak_167|Height_91.1209|Summit_97208527	1000	.
chr7	97203694	97204008	Peak_168|Height_75.9341|Summit_97203870	1000	.
chr12	97201009	97201363	Peak_169|Height_98.7143|Summit_97201224	1000	.
chr7	97200595	97200865	Peak_170|Height_106.308|Summit_97200734	1000	.
chr7	97198205	97198805	Peak_171|Height_264.82|Summit_97198641	1000	.
chr6	97190215	97190535	Peak_172|Height_141.427|Summit_97190359	1000	.
chr10	97189130	97189367	Peak_173|Height_113.901|Summit_97189249	1000	.
chr6	97173270	97173457	Peak_174|Height_84.4767|Summit_97173347	1000	.
chr6	97172896	97173269	Peak_175|Height_116.749|Summit_97173099	1000	.
chr6	97160535	97160854	Peak_176|Height_70.239|Summit_97160728	1000	.
chr11	97147474	97147798	Peak_177|Height_81.6291|Summit_97147652	1000	.
chr9	97045813	97046066	Peak_178|Height_80.68|Summit_97045913	1000	.
chr13	97013656	97013968	Peak_179|Height_75.9341|Summit_97013792	1000	.
chr15	97013020	97013311	Peak_180|Height_108.206|Summit_97013178	1000	.
chr12	97003606	97003858	Peak_181|Height_78.7816|Summit_97003737	1000	.
chr15	97000421	97000880	Peak_182|Height_177.496|Summit_97000654	1000	.
chr15	96995173	96995472	Peak_183|Height_103.46|Summit_96995318	1000	.
chr12	96985562	96985817	Peak_184|Height_86.375|Summit_96985680	1000	.
chr12	96979576	96979914	Peak_185|Height_77.8324|Summit_96979719	1000	.
chr12	96972373	96972630	Peak_186|Height_105.359|Summit_96972509	1000	.
chr15	96933348	96933633	Peak_187|Height_99.6635|Summit_96933486	1000	.
chr9	96919129	96919401	Peak_189|Height_77.8324|Summit_96919273	1000	.
chr15	96834652	96834944	Peak_190|Height_115.799|Summit_96834793	1000	.
chr7	96812650	96813016	Peak_191|Height_73.0866|Summit_96812808	1000	.
chr3	96810843	96811322	Peak_192|Height_117.698|Summit_96811109	1000	.
chr7	96793440	96793946	Peak_193|Height_108.206|Summit_96793696	1000	.
chr5	96769686	96769953	Peak_194|Height_81.6291|Summit_96769826	1000	.
chr3	96767346	96767761	Peak_195|Height_82.5783|Summit_96767492	1000	.
chr5	96760671	96760983	Peak_196|Height_78.7816|Summit_96760850	1000	.
chr5	96751402	96751588	Peak_197|Height_71.1882|Summit_96751498	1000	.
chr6	96736448	96736709	Peak_198|Height_71.1882|Summit_96736584	1000	.
chr7	96708893	96709182	Peak_199|Height_119.596|Summit_96709051	1000	.
chr11	96699761	96700047	Peak_200|Height_132.885|Summit_96699896	1000	.
chr8	96697444	96697678	Peak_201|Height_73.0866|Summit_96697582	1000	.
chr7	96689561	96690078	Peak_203|Height_85.4258|Summit_96689790	1000	.
chr15	96688436	96688711	Peak_204|Height_70.239|Summit_96688564	1000	.
chr7	96688051	96688307	Peak_205|Height_110.104|Summit_96688170	1000	.
chr9	96679936	96680348	Peak_206|Height_86.375|Summit_96680168	1000	.
chr8	96665227	96665466	Peak_207|Height_86.375|Summit_96665349	1000	.
chr12	96624040	96624304	Peak_208|Height_108.206|Summit_96624177	1000	.
chr15	96607064	96607379	Peak_209|Height_94.9176|Summit_96607244	1000	.
chr15	96603199	96603526	Peak_210|Height_202.174|Summit_96603372	1000	.
chr13	96601818	96602020	Peak_211|Height_74.9849|Summit_96601914	1000	.
chr5	96593067	96593455	Peak_212|Height_202.174|Summit_96593261	1000	.
chr12	96567857	96568207	Peak_213|Height_76.8833|Summit_96568007	1000	.
chr15	96548941	96549282	Peak_214|Height_119.596|Summit_96549148	1000	.
chr17	9653683	9654046	Peak_215|Height_132.885|Summit_9653890	1000	.
chr3	96467444	96467774	Peak_216|Height_129.088|Summit_96467586	1000	.
chr16	96423098	96423424	Peak_217|Height_136.681|Summit_96423251	1000	.
chr15	96421991	96422255	Peak_218|Height_89.2225|Summit_96422120	1000	.
chr4	96396024	96396356	Peak_219|Height_226.853|Summit_96396203	1000	.
chr13	96393050	96393332	Peak_220|Height_79.7308|Summit_96393208	1000	.
chr3	96380355	96380549	Peak_221|Height_81.6291|Summit_96380431	1000	.
chr3	96378142	96378407	Peak_222|Height_88.2734|Summit_96378295	1000	.
chrX	96354792	96355053	Peak_223|Height_76.8833|Summit_96354925	1000	.
chr8	96338154	96338473	Peak_224|Height_168.953|Summit_96338334	1000	.
chr3	96328381	96328697	Peak_225|Height_217.361|Summit_96328544	1000	.
chr3	96320722	96320945	Peak_226|Height_72.1374|Summit_96320849	1000	.
chr16	96313392	96313889	Peak_227|Height_111.054|Summit_96313547	1000	.
chr5	96309840	96310202	Peak_228|Height_98.7143|Summit_96310062	1000	.
chr16	96309748	96310101	Peak_229|Height_181.293|Summit_96309929	1000	.
chr11	96274877	96275223	Peak_230|Height_75.9341|Summit_96275108	1000	.
chr11	96270025	96270328	Peak_231|Height_87.3242|Summit_96270188	1000	.
chr3	9626280	9626574	Peak_232|Height_179.394|Summit_9626435	1000	.
chr10	96224703	96225016	Peak_233|Height_102.511|Summit_96224852	1000	.
chr9	96159524	96159819	Peak_234|Height_87.3242|Summit_96159681	1000	.
chr15	96114373	96114632	Peak_235|Height_128.139|Summit_96114487	1000	.
chr10	96095022	96095260	Peak_236|Height_74.9849|Summit_96095148	1000	.
chr10	96091062	96091447	Peak_237|Height_112.952|Summit_96091203	1000	.
chr10	96080778	96081097	Peak_238|Height_147.122|Summit_96080946	1000	.
chr12	96069615	96069894	Peak_239|Height_113.901|Summit_96069763	1000	.
chr16	96066296	96066635	Peak_240|Height_112.003|Summit_96066486	1000	.
chr16	96048854	96049166	Peak_241|Height_81.6291|Summit_96049007	1000	.
chr16	96046814	96047090	Peak_242|Height_111.054|Summit_96046947	1000	.
chr15	95964455	95964731	Peak_243|Height_115.799|Summit_95964599	1000	.
chr16	95950493	95950797	Peak_244|Height_77.8324|Summit_95950638	1000	.
chr15	95943753	95944034	Peak_245|Height_105.359|Summit_95943906	1000	.
chr3	95937208	95937539	Peak_246|Height_137.631|Summit_95937403	1000	.
chr1	95931785	95932088	Peak_247|Height_70.239|Summit_95931942	1000	.
chr3	95869509	95869777	Peak_248|Height_72.1374|Summit_95869636	1000	.
chr15	95864569	95864881	Peak_249|Height_114.85|Summit_95864695	1000	.
chr15	95861799	95862157	Peak_250|Height_118.647|Summit_95862041	1000	.
chr15	95806945	95807335	Peak_251|Height_169.903|Summit_95807101	1000	.
chr3	95792980	95793262	Peak_252|Height_106.308|Summit_95793138	1000	.
chr3	95761164	95761474	Peak_253|Height_73.0866|Summit_95761330	1000	.
chr3	95733876	95734050	Peak_254|Height_76.8833|Summit_95734029	1000	.
chr9	95714426	95714702	Peak_255|Height_83.5275|Summit_95714611	1000	.
chr9	95714103	95714424	Peak_256|Height_133.834|Summit_95714259	1000	.
chr4	9570735	9570991	Peak_257|Height_132.885|Summit_9570862	1000	.
chr10	95701488	95701938	Peak_258|Height_118.647|Summit_95701623	1000	.
chr11	95659847	95660189	Peak_259|Height_165.157|Summit_95660053	1000	.
chr16	95654373	95654736	Peak_260|Height_114.85|Summit_95654570	1000	.
chr15	95634625	95635033	Peak_261|Height_340.754|Summit_95634883	1000	.
chr15	95632741	95633024	Peak_262|Height_72.1374|Summit_95632894	1000	.
chr4	95614697	95614977	Peak_263|Height_112.952|Summit_95614834	1000	.
chr10	95538519	95538786	Peak_264|Height_79.7308|Summit_95538651	1000	.
chr4	95528364	95528573	Peak_265|Height_76.8833|Summit_95528477	1000	.
chr4	95527828	95528178	Peak_266|Height_156.614|Summit_95527983	1000	.
chr3	95511524	95511747	Peak_267|Height_77.8324|Summit_95511654	1000	.
chr3	95500269	95500685	Peak_268|Height_86.375|Summit_95500484	1000	.
chr3	95492088	95492384	Peak_269|Height_153.767|Summit_95492241	1000	.
chr3	95466289	95466543	Peak_270|Height_97.7651|Summit_95466417	1000	.
chr7	95458129	95458402	Peak_271|Height_82.5783|Summit_95458257	1000	.
chr12	95434673	95434878	Peak_272|Height_74.0357|Summit_95434776	1000	.
chr12	95393728	95394046	Peak_273|Height_194.581|Summit_95393875	1000	.
chr8	95374234	95374546	Peak_274|Height_70.239|Summit_95374400	1000	.
chr7	95347426	95347830	Peak_275|Height_112.952|Summit_95347579	1000	.
chr10	95346802	95347064	Peak_276|Height_119.596|Summit_95346947	1000	.
chr4	95331102	95331471	Peak_277|Height_313.228|Summit_95331263	1000	.
chr4	95330300	95330698	Peak_278|Height_91.1209|Summit_95330503	1000	.
chr4	95325497	95325797	Peak_279|Height_96.816|Summit_95325637	1000	.
chr12	95309364	95309701	Peak_280|Height_117.698|Summit_95309530	1000	.
chr4	95303896	95304129	Peak_281|Height_100.613|Summit_95304001	1000	.
chr3	9528519	9528742	Peak_282|Height_88.2734|Summit_9528620	1000	.
chr3	9523686	9523936	Peak_283|Height_102.511|Summit_9523818	1000	.
chr17	95230542	95230687	Peak_284|Height_74.0357|Summit_95230619	1000	.
chr10	95222812	95223126	Peak_285|Height_101.562|Summit_95222947	1000	.
chr10	95216023	95216621	Peak_286|Height_219.26|Summit_95216425	1000	.
chr10	95204266	95204537	Peak_287|Height_79.7308|Summit_95204398	1000	.
chr10	95192644	95192905	Peak_288|Height_100.613|Summit_95192768	1000	.
chr10	95164800	95165065	Peak_289|Height_73.0866|Summit_95164955	1000	.
chr4	95150241	95150539	Peak_290|Height_91.1209|Summit_95150415	1000	.
chr11	95122630	95122899	Peak_291|Height_71.1882|Summit_95122777	1000	.
chr10	95103992	95104247	Peak_292|Height_83.5275|Summit_95104118	1000	.
chr3	95097470	95097879	Peak_293|Height_77.8324|Summit_95097760	1000	.
chr3	95081316	95081617	Peak_294|Height_70.239|Summit_95081491	1000	.
chr3	95079202	95079603	Peak_295|Height_92.0701|Summit_95079349	1000	.
chr10	95067718	95068014	Peak_296|Height_167.055|Summit_95067872	1000	.
chr4	95062582	95062874	Peak_297|Height_111.054|Summit_95062731	1000	.
chr10	95030330	95030568	Peak_298|Height_95.8668|Summit_95030444	1000	.
chr10	95007754	95008032	Peak_299|Height_72.1374|Summit_95007858	1000	.
chr16	94977968	94978315	Peak_300|Height_104.409|Summit_94978148	1000	.
chr6	94974290	94974601	Peak_301|Height_103.46|Summit_94974476	1000	.
chr13	94955160	94955378	Peak_302|Height_78.7816|Summit_94955261	1000	.
chr8	94944553	94944837	Peak_303|Height_90.1717|Summit_94944704	1000	.
chr10	94933857	94934186	Peak_304|Height_118.647|Summit_94934039	1000	.
chr3	94933036	94933641	Peak_305|Height_188.886|Summit_94933239	1000	.
chr10	94928300	94928616	Peak_306|Height_266.718|Summit_94928458	1000	.
chr13	94886646	94887057	Peak_307|Height_112.952|Summit_94886805	1000	.
chr6	94871810	94872102	Peak_308|Height_81.6291|Summit_94871928	1000	.
chr10	94859886	94860121	Peak_309|Height_86.375|Summit_94860039	1000	.
chr11	94852100	94852332	Peak_310|Height_75.9341|Summit_94852195	1000	.
chr3	94842746	94843076	Peak_311|Height_182.242|Summit_94842895	1000	.
chr4	94825395	94825638	Peak_312|Height_100.613|Summit_94825506	1000	.
chr4	94824817	94825049	Peak_313|Height_74.9849|Summit_94824928	1000	.
chr3	94793418	94793642	Peak_314|Height_84.4767|Summit_94793524	1000	.
chr10	94784672	94785098	Peak_315|Height_75.9341|Summit_94784919	1000	.
chr3	94778596	94778839	Peak_316|Height_81.6291|Summit_94778732	1000	.
chr8	94776540	94777157	Peak_317|Height_164.207|Summit_94776952	1000	.
chr9	94776347	94776657	Peak_319|Height_72.1374|Summit_94776533	1000	.
chr13	94766763	94767115	Peak_320|Height_133.834|Summit_94766949	1000	.
chr10	94764880	94765129	Peak_321|Height_76.8833|Summit_94765021	1000	.
chr16	94740612	94740924	Peak_323|Height_84.4767|Summit_94740818	1000	.
chr16	94694654	94694891	Peak_324|Height_82.5783|Summit_94694772	1000	.
chr16	94693909	94694406	Peak_325|Height_78.7816|Summit_94694100	1000	.
chr16	94689191	94689823	Peak_326|Height_137.631|Summit_94689436	1000	.
chr1	94679164	94679500	Peak_327|Height_81.6291|Summit_94679402	1000	.
chr1	94671313	94671594	Peak_328|Height_125.291|Summit_94671465	1000	.
chr10	94645100	94645321	Peak_329|Height_81.6291|Summit_94645211	1000	.
chr3	94612831	94613112	Peak_330|Height_110.104|Summit_94612976	1000	.
chr6	94609854	94610418	Peak_331|Height_153.767|Summit_94610131	1000	.
chr15	94606982	94607297	Peak_332|Height_109.155|Summit_94607156	1000	.
chr13	94606608	94606873	Peak_333|Height_70.239|Summit_94606738	1000	.
chr6	94605538	94605801	Peak_334|Height_87.3242|Summit_94605674	1000	.
chr16	94601039	94601330	Peak_335|Height_149.021|Summit_94601179	1000	.
chr1	94600442	94600863	Peak_336|Height_129.088|Summit_94600706	1000	.
chr6	94587283	94587590	Peak_337|Height_77.8324|Summit_94587376	1000	.
chr6	94586955	94587282	Peak_338|Height_79.7308|Summit_94587155	1000	.
chr16	94529648	94529926	Peak_339|Height_115.799|Summit_94529803	1000	.
chrX	94523295	94523539	Peak_340|Height_81.6291|Summit_94523430	1000	.
chr4	94504563	94504915	Peak_341|Height_77.8324|Summit_94504792	1000	.
chr9	94478371	94478661	Peak_342|Height_128.139|Summit_94478519	1000	.
chr6	94472725	94472997	Peak_343|Height_80.68|Summit_94472862	1000	.
chr15	94464977	94465324	Peak_344|Height_299.94|Summit_94465150	1000	.
chr11	94446458	94446679	Peak_345|Height_70.239|Summit_94446569	1000	.
chr8	94432760	94433195	Peak_346|Height_158.512|Summit_94433026	1000	.
chr16	94431281	94431648	Peak_347|Height_72.1374|Summit_94431433	1000	.
chr16	94413019	94413297	Peak_348|Height_84.4767|Summit_94413168	1000	.
chr6	94294077	94294546	Peak_349|Height_99.6635|Summit_94294379	1000	.
chr1	94277472	94277747	Peak_350|Height_105.359|Summit_94277595	1000	.
chr3	94277388	94277790	Peak_351|Height_90.1717|Summit_94277583	1000	.
chr15	94261346	94261821	Peak_352|Height_123.393|Summit_94261660	1000	.
chr1	94244962	94245227	Peak_353|Height_138.58|Summit_94245107	1000	.
chr1	94240274	94240771	Peak_354|Height_202.174|Summit_94240611	1000	.
chr6	94186709	94186974	Peak_355|Height_93.9684|Summit_94186827	1000	.
chr8	94135342	94135597	Peak_356|Height_81.6291|Summit_94135450	1000	.
chr1	94111890	94112168	Peak_357|Height_78.7816|Summit_94112064	1000	.
chr11	94093144	94093379	Peak_358|Height_83.5275|Summit_94093235	1000	.
chr13	94077729	94078044	Peak_359|Height_76.8833|Summit_94077893	1000	.
chr13	94074707	94075004	Peak_360|Height_85.4258|Summit_94074878	1000	.
chr11	94073183	94073467	Peak_361|Height_113.901|Summit_94073321	1000	.
chr2	94059548	94059831	Peak_362|Height_107.257|Summit_94059714	1000	.
chr11	94050831	94051177	Peak_363|Height_97.7651|Summit_94051016	1000	.
chr9	94041059	94041303	Peak_364|Height_95.8668|Summit_94041195	1000	.
chr2	9403406	9403669	Peak_365|Height_137.631|Summit_9403552	1000	.
chr10	94028249	94028609	Peak_366|Height_92.0701|Summit_94028352	1000	.
chr11	94000200	94000488	Peak_367|Height_82.5783|Summit_94000362	1000	.
chr1	93996261	93996481	Peak_368|Height_79.7308|Summit_93996364	1000	.
chr11	93995842	93996251	Peak_369|Height_129.088|Summit_93996055	1000	.
chr8	93969918	93970244	Peak_370|Height_121.495|Summit_93970091	1000	.
chr8	93967831	93968111	Peak_371|Height_130.037|Summit_93967976	1000	.
chr8	93919549	93919837	Peak_372|Height_71.1882|Summit_93919760	1000	.
chr13	93905545	93905825	Peak_373|Height_94.9176|Summit_93905694	1000	.
chr8	93899864	93900192	Peak_374|Height_85.4258|Summit_93900040	1000	.
chr8	93899534	93899863	Peak_375|Height_80.68|Summit_93899741	1000	.
chr1	93882330	93882581	Peak_376|Height_84.4767|Summit_93882448	1000	.
chr2	93870822	93871119	Peak_377|Height_136.681|Summit_93870969	1000	.
chr16	93819542	93819814	Peak_379|Height_145.224|Summit_93819677	1000	.
chr13	93792180	93792464	Peak_381|Height_133.834|Summit_93792335	1000	.
chr16	93773500	93773811	Peak_382|Height_181.293|Summit_93773650	1000	.
chr13	93770748	93771093	Peak_383|Height_71.1882|Summit_93770913	1000	.
chr13	93760294	93760560	Peak_384|Height_77.8324|Summit_93760415	1000	.
chr15	93752322	93752604	Peak_385|Height_146.173|Summit_93752459	1000	.
chr2	93749861	93750161	Peak_386|Height_93.0193|Summit_93750051	1000	.
chr13	9374269	9374619	Peak_387|Height_185.089|Summit_9374451	1000	.
chr2	93743040	93743555	Peak_388|Height_118.647|Summit_93743240	1000	.
chr15	93683722	93684011	Peak_389|Height_87.3242|Summit_93683876	1000	.
chr13	93652292	93652602	Peak_390|Height_77.8324|Summit_93652474	1000	.
chr2	93615205	93615479	Peak_391|Height_164.207|Summit_93615329	1000	.
chr2	93608093	93608319	Peak_392|Height_84.4767|Summit_93608202	1000	.
chr14	93595470	93595751	Peak_393|Height_94.9176|Summit_93595625	1000	.
chr5	93568437	93568658	Peak_394|Height_84.4767|Summit_93568578	1000	.
chr1	93567546	93568072	Peak_395|Height_136.681|Summit_93567713	1000	.
chr5	93565614	93565886	Peak_396|Height_82.5783|Summit_93565783	1000	.
chr16	93552948	93553510	Peak_397|Height_122.444|Summit_93553345	1000	.
chr15	93545987	93546239	Peak_398|Height_112.952|Summit_93546130	1000	.
chr4	9354129	9354580	Peak_399|Height_74.9849|Summit_9354421	1000	.
chr5	93543474	93544033	Peak_400|Height_112.952|Summit_93543828	1000	.
chr5	93534501	93534817	Peak_401|Height_188.886|Summit_93534649	1000	.
chr16	93533503	93533815	Peak_402|Height_84.4767|Summit_93533654	1000	.
chr13	9349976	9350318	Peak_403|Height_130.986|Summit_9350130	1000	.
chr8	93425578	93425830	Peak_404|Height_99.6635|Summit_93425725	1000	.
chr16	93422422	93422768	Peak_405|Height_155.665|Summit_93422609	1000	.
chr13	93418986	93419321	Peak_406|Height_108.206|Summit_93419130	1000	.
chr13	93417764	93418102	Peak_407|Height_77.8324|Summit_93417921	1000	.
chr10	93400900	93401191	Peak_408|Height_167.055|Summit_93401041	1000	.
chr8	93400708	93401043	Peak_409|Height_111.054|Summit_93400893	1000	.
chr10	93381288	93381675	Peak_410|Height_109.155|Summit_93381545	1000	.
chr3	93372907	93373250	Peak_411|Height_136.681|Summit_93373097	1000	.
chr6	93366113	93366335	Peak_412|Height_74.9849|Summit_93366262	1000	.
chr16	93328785	93329135	Peak_413|Height_122.444|Summit_93328970	1000	.
chr3	93324876	93325089	Peak_414|Height_80.68|Summit_93325016	1000	.
chr1	93310641	93310915	Peak_415|Height_141.427|Summit_93310768	1000	.
chr1	93301617	93301860	Peak_416|Height_85.4258|Summit_93301733	1000	.
chr2	93301311	93301631	Peak_417|Height_115.799|Summit_93301472	1000	.
chr2	93296318	93296708	Peak_418|Height_185.089|Summit_93296533	1000	.
chr2	93291793	93292075	Peak_419|Height_101.562|Summit_93291940	1000	.
chr1	93275740	93275990	Peak_420|Height_82.5783|Summit_93275879	1000	.
chr16	93239524	93239841	Peak_421|Height_77.8324|Summit_93239647	1000	.
chr15	93227719	93227962	Peak_422|Height_82.5783|Summit_93227839	1000	.
chr16	93193571	93193868	Peak_423|Height_92.0701|Summit_93193728	1000	.
chr6	93185119	93185354	Peak_424|Height_114.85|Summit_93185258	1000	.
chr5	93171664	93171931	Peak_425|Height_121.495|Summit_93171801	1000	.
chr5	93129259	93129476	Peak_426|Height_76.8833|Summit_93129384	1000	.
chr1	93127793	93128105	Peak_427|Height_172.75|Summit_93127947	1000	.
chr1	93113386	93113889	Peak_428|Height_140.478|Summit_93113589	1000	.
chr16	93107379	93107800	Peak_429|Height_249.633|Summit_93107617	1000	.
chr1	93102264	93102583	Peak_430|Height_80.68|Summit_93102396	1000	.
chr1	93097698	93098008	Peak_431|Height_122.444|Summit_93097855	1000	.
chr10	93056718	93057025	Peak_432|Height_151.868|Summit_93056854	1000	.
chr5	93024109	93024387	Peak_434|Height_93.0193|Summit_93024258	1000	.
chr16	93006803	93007265	Peak_435|Height_84.4767|Summit_93007046	1000	.
chr12	92984337	92984734	Peak_436|Height_91.1209|Summit_92984580	1000	.
chr16	92983186	92983539	Peak_437|Height_76.8833|Summit_92983382	1000	.
chr16	92975171	92975568	Peak_438|Height_168.953|Summit_92975357	1000	.
chr1	92973532	92973795	Peak_439|Height_80.68|Summit_92973650	1000	.
chr1	92961733	92962130	Peak_440|Height_154.716|Summit_92961984	1000	.
chr16	92961673	92961995	Peak_441|Height_75.9341|Summit_92961869	1000	.
chr16	92961021	92961298	Peak_442|Height_169.903|Summit_92961148	1000	.
chr1	92950557	92950838	Peak_444|Height_90.1717|Summit_92950684	1000	.
chr6	92946618	92946893	Peak_445|Height_78.7816|Summit_92946771	1000	.
chr12	92932769	92932999	Peak_446|Height_74.9849|Summit_92932895	1000	.
chr1	92919211	92919492	Peak_447|Height_105.359|Summit_92919367	1000	.
chr1	92898512	92898774	Peak_448|Height_108.206|Summit_92898642	1000	.
chr18	9289650	9289985	Peak_449|Height_109.155|Summit_9289807	1000	.
chr13	92865452	92865739	Peak_450|Height_82.5783|Summit_92865593	1000	.
chr6	92855951	92856227	Peak_451|Height_74.9849|Summit_92856103	1000	.
chr15	92840972	92841280	Peak_452|Height_99.6635|Summit_92841128	1000	.
chr16	92836583	92836864	Peak_453|Height_101.562|Summit_92836737	1000	.
chr5	92797432	92797851	Peak_454|Height_165.157|Summit_92797614	1000	.
chr15	92794602	92794898	Peak_455|Height_143.326|Summit_92794747	1000	.
chr16	92794503	92794797	Peak_456|Height_88.2734|Summit_92794632	1000	.
chr16	92791964	92792238	Peak_457|Height_75.9341|Summit_92792133	1000	.
chr5	92738840	92739145	Peak_459|Height_108.206|Summit_92739007	1000	.
chr10	92732283	92732705	Peak_460|Height_140.478|Summit_92732504	1000	.
chr6	92699449	92699752	Peak_461|Height_78.7816|Summit_92699594	1000	.
chr16	92696923	92697338	Peak_462|Height_118.647|Summit_92697129	1000	.
chr16	92684130	92684455	Peak_463|Height_84.4767|Summit_92684317	1000	.
chr16	92654173	92654444	Peak_465|Height_78.7816|Summit_92654307	1000	.
chr5	92635197	92635428	Peak_466|Height_78.7816|Summit_92635309	1000	.
chr4	9263244	9263470	Peak_467|Height_100.613|Summit_9263355	1000	.
chr16	92610013	92610290	Peak_468|Height_153.767|Summit_92610163	1000	.
chr1	92603061	92603382	Peak_469|Height_93.9684|Summit_92603174	1000	.
chr6	92532723	92532925	Peak_470|Height_71.1882|Summit_92532808	1000	.
chr3	9251094	9251258	Peak_471|Height_226.853|Summit_9251223	1000	.
chr3	92495654	92496201	Peak_472|Height_140.478|Summit_92496047	1000	.
chr12	9248743	9249039	Peak_473|Height_238.243|Summit_9248891	1000	.
chr12	9247672	9247939	Peak_474|Height_108.206|Summit_9247809	1000	.
chr16	9247631	9247856	Peak_475|Height_87.3242|Summit_9247745	1000	.
chr9	92435397	92435688	Peak_476|Height_130.986|Summit_92435539	1000	.
chr1	92410119	92410469	Peak_477|Height_72.1374|Summit_92410321	1000	.
chr17	9239657	9239964	Peak_478|Height_89.2225|Summit_9239801	1000	.
chr9	9239226	9239484	Peak_479|Height_99.6635|Summit_9239370	1000	.
chr12	92353141	92353501	Peak_480|Height_103.46|Summit_92353345	1000	.
chr1	92338133	92338378	Peak_481|Height_75.9341|Summit_92338268	1000	.
chr12	92308991	92309373	Peak_482|Height_93.9684|Summit_92309246	1000	.
chr17	9224738	9225200	Peak_483|Height_90.1717|Summit_9224915	1000	.
chr2	92232530	92232876	Peak_484|Height_130.986|Summit_92232724	1000	.
chr5	92219561	92219880	Peak_485|Height_88.2734|Summit_92219729	1000	.
chr12	92184637	92185052	Peak_486|Height_171.801|Summit_92184864	1000	.
chr6	92164786	92165209	Peak_487|Height_72.1374|Summit_92165084	1000	.
chr16	92102417	92102652	Peak_488|Height_74.0357|Summit_92102532	1000	.
chr12	92093729	92094004	Peak_489|Height_131.935|Summit_92093853	1000	.
chr1	92059044	92059432	Peak_490|Height_85.4258|Summit_92059278	1000	.
chr13	92017626	92017904	Peak_491|Height_115.799|Summit_92017768	1000	.
chr5	92016754	92017045	Peak_492|Height_128.139|Summit_92016889	1000	.
chr13	92016383	92016636	Peak_493|Height_98.7143|Summit_92016501	1000	.
chr13	91991839	91992156	Peak_494|Height_104.409|Summit_91992017	1000	.
chr1	91947835	91948108	Peak_495|Height_83.5275|Summit_91947971	1000	.
chr16	91847852	91848138	Peak_496|Height_79.7308|Summit_91847991	1000	.
chr16	91840902	91841297	Peak_497|Height_155.665|Summit_91841106	1000	.
chr16	91840627	91840901	Peak_498|Height_115.799|Summit_91840759	1000	.
chr16	91805149	91805474	Peak_499|Height_186.039|Summit_91805301	1000	.
chr2	91793722	91793965	Peak_500|Height_72.1374|Summit_91793852	1000	.
chr2	91787831	91788236	Peak_501|Height_150.919|Summit_91787981	1000	.
chr16	91762729	91762994	Peak_502|Height_110.104|Summit_91762895	1000	.
chr3	9173668	9174024	Peak_503|Height_77.8324|Summit_9173782	1000	.
chr9	91693353	91693612	Peak_504|Height_93.9684|Summit_91693491	1000	.
chr7	91685465	91685750	Peak_505|Height_121.495|Summit_91685635	1000	.
chr13	91659658	91659991	Peak_506|Height_187.937|Summit_91659823	1000	.
chr14	9164798	9165255	Peak_507|Height_189.835|Summit_9164946	1000	.
chr14	9163927	9164328	Peak_508|Height_116.749|Summit_9164144	1000	.
chr13	91634599	91634870	Peak_509|Height_101.562|Summit_91634735	1000	.
chr1	91622230	91622471	Peak_510|Height_85.4258|Summit_91622343	1000	.
chr6	91612457	91612732	Peak_511|Height_73.0866|Summit_91612607	1000	.
chr1	91602648	91602909	Peak_512|Height_80.68|Summit_91602784	1000	.
chr14	9159809	9160310	Peak_513|Height_105.359|Summit_9159968	1000	.
chr6	91597316	91597702	Peak_514|Height_130.986|Summit_91597520	1000	.
chr6	91571551	91571791	Peak_515|Height_70.239|Summit_91571684	1000	.
chr6	91569973	91570359	Peak_516|Height_131.935|Summit_91570114	1000	.
chr6	91569644	91569971	Peak_517|Height_73.0866|Summit_91569851	1000	.
chr6	91567465	91568026	Peak_518|Height_92.0701|Summit_91567897	1000	.
chr6	91502716	91503062	Peak_520|Height_91.1209|Summit_91502837	1000	.
chr13	91499797	91500089	Peak_521|Height_85.4258|Summit_91499931	1000	.
chr1	91499525	91499841	Peak_522|Height_97.7651|Summit_91499710	1000	.
chr19	9148241	9148518	Peak_523|Height_77.8324|Summit_9148398	1000	.
chr6	91483409	91483628	Peak_524|Height_72.1374|Summit_91483537	1000	.
chr2	91473519	91474022	Peak_525|Height_148.071|Summit_91473667	1000	.
chr1	91467404	91467801	Peak_526|Height_118.647|Summit_91467662	1000	.
chr2	91456479	91456873	Peak_527|Height_99.6635|Summit_91456636	1000	.
chr17	9144508	9144767	Peak_528|Height_162.309|Summit_9144654	1000	.
chr1	91435101	91435555	Peak_529|Height_131.935|Summit_91435292	1000	.
chr16	91428572	91428996	Peak_530|Height_98.7143|Summit_91428753	1000	.
chr1	91405857	91406071	Peak_531|Height_74.0357|Summit_91405982	1000	.
chr14	9137664	9138034	Peak_532|Height_74.9849|Summit_9137923	1000	.
chr9	91357298	91357610	Peak_533|Height_77.8324|Summit_91357448	1000	.
chr12	91310337	91310569	Peak_534|Height_75.9341|Summit_91310473	1000	.
chr2	91300937	91301305	Peak_535|Height_235.396|Summit_91301101	1000	.
chr12	91299514	91299842	Peak_536|Height_99.6635|Summit_91299723	1000	.
chr2	91293001	91293361	Peak_537|Height_127.19|Summit_91293206	1000	.
chr7	91291653	91291941	Peak_538|Height_94.9176|Summit_91291811	1000	.
chr9	9126940	9127284	Peak_539|Height_153.767|Summit_9127125	1000	.
chr14	9126757	9127061	Peak_540|Height_128.139|Summit_9126920	1000	.
chr2	91248208	91248472	Peak_541|Height_129.088|Summit_91248342	1000	.
chr7	91217564	91217877	Peak_542|Height_140.478|Summit_91217738	1000	.
chr8	91192572	91192876	Peak_543|Height_84.4767|Summit_91192722	1000	.
chr8	91179207	91179580	Peak_544|Height_90.1717|Summit_91179405	1000	.
chr2	91170726	91170951	Peak_545|Height_74.0357|Summit_91170837	1000	.
chr2	91170266	91170525	Peak_546|Height_139.529|Summit_91170410	1000	.
chr2	91136181	91136586	Peak_547|Height_95.8668|Summit_91136371	1000	.
chr7	91134285	91134541	Peak_548|Height_74.9849|Summit_91134425	1000	.
chr1	91128386	91128656	Peak_550|Height_70.239|Summit_91128510	1000	.
chr8	91101653	91102025	Peak_551|Height_88.2734|Summit_91101848	1000	.
chr2	91083697	91083953	Peak_552|Height_96.816|Summit_91083818	1000	.
chr19	9107972	9108413	Peak_553|Height_134.783|Summit_9108225	1000	.
chr19	9107367	9107767	Peak_554|Height_113.901|Summit_9107546	1000	.
chr9	9107304	9107653	Peak_555|Height_112.003|Summit_9107429	1000	.
chr12	91069784	91070160	Peak_556|Height_112.003|Summit_91070011	1000	.
chr12	91068833	91069238	Peak_557|Height_88.2734|Summit_91068968	1000	.
chr12	91068028	91068388	Peak_558|Height_91.1209|Summit_91068245	1000	.
chr12	91062045	91062335	Peak_559|Height_92.0701|Summit_91062190	1000	.
chr1	91061309	91061589	Peak_560|Height_78.7816|Summit_91061455	1000	.
chr13	91001699	91002192	Peak_561|Height_182.242|Summit_91002008	1000	.
chr15	90983796	90984072	Peak_562|Height_149.021|Summit_90983940	1000	.
chr1	90983082	90983330	Peak_563|Height_113.901|Summit_90983197	1000	.
chr1	90977458	90977853	Peak_564|Height_128.139|Summit_90977601	1000	.
chr7	90962560	90962865	Peak_565|Height_131.935|Summit_90962701	1000	.
chr13	90936535	90936775	Peak_566|Height_84.4767|Summit_90936656	1000	.
chr15	90922874	90923175	Peak_567|Height_82.5783|Summit_90923049	1000	.
chr9	90899100	90899452	Peak_568|Height_201.225|Summit_90899252	1000	.
chr2	90898618	90898961	Peak_569|Height_94.9176|Summit_90898789	1000	.
chr15	90896768	90897019	Peak_570|Height_74.0357|Summit_90896911	1000	.
chr1	90893143	90893414	Peak_571|Height_75.9341|Summit_90893272	1000	.
chr1	90891446	90891923	Peak_572|Height_151.868|Summit_90891653	1000	.
chr15	9087642	9087926	Peak_573|Height_87.3242|Summit_9087760	1000	.
chr7	90874280	90874624	Peak_574|Height_73.0866|Summit_90874427	1000	.
chr7	90865895	90866224	Peak_575|Height_194.581|Summit_90866052	1000	.
chr16	90765369	90765640	Peak_576|Height_71.1882|Summit_90765518	1000	.
chr1	90706393	90706641	Peak_577|Height_73.0866|Summit_90706499	1000	.
chr10	90704361	90704719	Peak_578|Height_92.0701|Summit_90704570	1000	.
chr10	90699628	90700022	Peak_579|Height_78.7816|Summit_90699774	1000	.
chr5	9068997	9069300	Peak_580|Height_106.308|Summit_9069167	1000	.
chr19	9062323	9062648	Peak_581|Height_110.104|Summit_9062494	1000	.
chr11	90575034	90575209	Peak_583|Height_109.155|Summit_90575077	1000	.
chr4	9057350	9057583	Peak_584|Height_72.1374|Summit_9057471	1000	.
chr19	9050881	9051356	Peak_585|Height_207.87|Summit_9051163	1000	.
chr2	90506410	90506636	Peak_586|Height_91.1209|Summit_90506529	1000	.
chr3	90477285	90477575	Peak_587|Height_80.68|Summit_90477416	1000	.
chr2	90453218	90453476	Peak_589|Height_78.7816|Summit_90453372	1000	.
chr8	90451410	90451671	Peak_590|Height_74.0357|Summit_90451558	1000	.
chr13	90419026	90419345	Peak_592|Height_72.1374|Summit_90419153	1000	.
chr10	90409411	90410095	Peak_593|Height_183.191|Summit_90409924	1000	.
chr2	90406241	90406614	Peak_594|Height_142.376|Summit_90406414	1000	.
chr10	90404842	90405144	Peak_595|Height_132.885|Summit_90404988	1000	.
chr10	90395766	90396082	Peak_596|Height_86.375|Summit_90395944	1000	.
chr2	90384217	90384445	Peak_597|Height_81.6291|Summit_90384323	1000	.
chr3	90318713	90319000	Peak_598|Height_140.478|Summit_90318845	1000	.
chr8	90311347	90311545	Peak_599|Height_73.0866|Summit_90311444	1000	.
chr5	90273461	90273725	Peak_600|Height_136.681|Summit_90273604	1000	.
chr16	90266880	90267120	Peak_601|Height_131.935|Summit_90267001	1000	.
chr7	90242481	90242772	Peak_602|Height_75.9341|Summit_90242607	1000	.
chr8	90239919	90240214	Peak_603|Height_95.8668|Summit_90240092	1000	.
chr14	90225819	90226161	Peak_604|Height_71.1882|Summit_90226013	1000	.
chr14	90225597	90225818	Peak_605|Height_86.375|Summit_90225699	1000	.
chr4	9008845	9009090	Peak_606|Height_80.68|Summit_9008980	1000	.
chr9	90078879	90079171	Peak_607|Height_74.0357|Summit_90079019	1000	.
chr9	90078105	90078365	Peak_608|Height_75.9341|Summit_90078236	1000	.
chr6	90050609	90051013	Peak_609|Height_100.613|Summit_90050761	1000	.
chr8	90038028	90038347	Peak_610|Height_77.8324|Summit_90038221	1000	.
chr8	90037700	90038027	Peak_611|Height_73.0866|Summit_90037817	1000	.
chr14	89957180	89957386	Peak_612|Height_74.0357|Summit_89957260	1000	.
chr3	89899050	89899440	Peak_614|Height_102.511|Summit_89899289	1000	.
chr3	89881107	89881647	Peak_615|Height_92.0701|Summit_89881481	1000	.
chr11	89876619	89876947	Peak_616|Height_84.4767|Summit_89876736	1000	.
chr3	89873518	89873885	Peak_617|Height_93.0193|Summit_89873733	1000	.
chr3	89868406	89868687	Peak_618|Height_135.732|Summit_89868549	1000	.
chr4	8984796	8985325	Peak_619|Height_202.174|Summit_8985033	1000	.
chr3	89841456	89841878	Peak_620|Height_80.68|Summit_89841696	1000	.
chr6	89813140	89813468	Peak_621|Height_81.6291|Summit_89813335	1000	.
chr9	89801526	89801839	Peak_622|Height_155.665|Summit_89801683	1000	.
chr11	89733669	89733936	Peak_624|Height_75.9341|Summit_89733796	1000	.
chr11	89717730	89718078	Peak_625|Height_213.565|Summit_89717919	1000	.
chr3	89716521	89716784	Peak_626|Height_86.375|Summit_89716637	1000	.
chr3	8970411	8970746	Peak_627|Height_71.1882|Summit_8970567	1000	.
chr7	89682347	89682731	Peak_628|Height_71.1882|Summit_89682614	1000	.
chr10	89575443	89575697	Peak_629|Height_122.444|Summit_89575554	1000	.
chr3	8956956	8957182	Peak_630|Height_71.1882|Summit_8957060	1000	.
chr6	89510893	89511165	Peak_631|Height_95.8668|Summit_89511043	1000	.
chr11	89467682	89468030	Peak_632|Height_211.666|Summit_89467846	1000	.
chr5	89410550	89411103	Peak_633|Height_105.359|Summit_89410696	1000	.
chr5	89398002	89398383	Peak_634|Height_174.648|Summit_89398142	1000	.
chr3	89397301	89397929	Peak_635|Height_111.054|Summit_89397605	1000	.
chr3	89382705	89383184	Peak_636|Height_128.139|Summit_89382828	1000	.
chr8	89332794	89333170	Peak_637|Height_84.4767|Summit_89333044	1000	.
chr3	89326460	89326833	Peak_638|Height_119.596|Summit_89326647	1000	.
chr8	89322011	89322410	Peak_639|Height_148.071|Summit_89322268	1000	.
chr3	89312211	89312440	Peak_640|Height_87.3242|Summit_89312321	1000	.
chr11	89302044	89302399	Peak_641|Height_89.2225|Summit_89302266	1000	.
chr3	8929591	8930000	Peak_642|Height_130.037|Summit_8929770	1000	.
chr12	8928201	8928424	Peak_643|Height_81.6291|Summit_8928338	1000	.
chr1	89270617	89270939	Peak_644|Height_74.9849|Summit_89270761	1000	.
chr15	89256208	89256473	Peak_645|Height_72.1374|Summit_89256351	1000	.
chr6	89189338	89189651	Peak_646|Height_92.0701|Summit_89189470	1000	.
chr11	89175843	89176150	Peak_647|Height_75.9341|Summit_89176010	1000	.
chr18	89130484	89130770	Peak_648|Height_193.632|Summit_89130622	1000	.
chr4	89112797	89113144	Peak_649|Height_115.799|Summit_89112956	1000	.
chr1	89102022	89102429	Peak_650|Height_330.313|Summit_89102239	1000	.
chr11	89091191	89091412	Peak_651|Height_77.8324|Summit_89091276	1000	.
chr5	89087541	89087827	Peak_652|Height_111.054|Summit_89087686	1000	.
chr1	89086935	89087306	Peak_653|Height_189.835|Summit_89087157	1000	.
chr18	89086600	89086857	Peak_654|Height_112.952|Summit_89086734	1000	.
chr12	8903872	8904326	Peak_655|Height_90.1717|Summit_8904071	1000	.
chr7	88999390	88999753	Peak_656|Height_130.037|Summit_88999570	1000	.
chr7	88989768	88990093	Peak_657|Height_312.279|Summit_88989924	1000	.
chr13	88968040	88968475	Peak_658|Height_109.155|Summit_88968322	1000	.
chr18	88967938	88968246	Peak_659|Height_184.14|Summit_88968087	1000	.
chr11	88964576	88964892	Peak_660|Height_120.545|Summit_88964733	1000	.
chr11	88962284	88962587	Peak_661|Height_99.6635|Summit_88962445	1000	.
chr11	88959392	88959766	Peak_662|Height_112.952|Summit_88959598	1000	.
chr11	88945867	88946218	Peak_663|Height_116.749|Summit_88946096	1000	.
chr10	88945051	88945320	Peak_664|Height_71.1882|Summit_88945185	1000	.
chr13	88926985	88927265	Peak_665|Height_119.596|Summit_88927110	1000	.
chr10	88825571	88826008	Peak_666|Height_74.9849|Summit_88825759	1000	.
chr6	88808472	88808726	Peak_667|Height_90.1717|Summit_88808591	1000	.
chr15	88781683	88782060	Peak_668|Height_73.0866|Summit_88781938	1000	.
chr4	88774055	88774345	Peak_669|Height_205.022|Summit_88774203	1000	.
chr15	88773329	88773663	Peak_670|Height_71.1882|Summit_88773534	1000	.
chr11	88763983	88764332	Peak_671|Height_130.037|Summit_88764170	1000	.
chr11	88743333	88743557	Peak_672|Height_75.9341|Summit_88743461	1000	.
chr4	8872225	8872657	Peak_673|Height_172.75|Summit_8872469	1000	.
chr7	88711769	88712086	Peak_674|Height_113.901|Summit_88711922	1000	.
chr6	88703675	88703949	Peak_675|Height_124.342|Summit_88703802	1000	.
chr4	88699617	88699932	Peak_676|Height_86.375|Summit_88699807	1000	.
chr4	88686922	88687249	Peak_677|Height_151.868|Summit_88687071	1000	.
chr4	88686748	88686920	Peak_678|Height_84.4767|Summit_88686852	1000	.
chr4	88684175	88684397	Peak_680|Height_76.8833|Summit_88684262	1000	.
chr7	88668354	88668625	Peak_681|Height_75.9341|Summit_88668492	1000	.
chr4	8866362	8866715	Peak_682|Height_98.7143|Summit_8866571	1000	.
chr1	88654687	88655039	Peak_683|Height_125.291|Summit_88654834	1000	.
chr1	88650998	88651482	Peak_684|Height_117.698|Summit_88651124	1000	.
chr7	88634664	88634904	Peak_685|Height_78.7816|Summit_88634768	1000	.
chr11	88619597	88619909	Peak_686|Height_138.58|Summit_88619734	1000	.
chr4	88586725	88586968	Peak_687|Height_70.239|Summit_88586866	1000	.
chr15	88581745	88582014	Peak_688|Height_101.562|Summit_88581887	1000	.
chr11	88571178	88571425	Peak_689|Height_93.0193|Summit_88571296	1000	.
chr11	88566006	88566336	Peak_690|Height_123.393|Summit_88566133	1000	.
chr12	88560326	88560590	Peak_691|Height_105.359|Summit_88560471	1000	.
chr11	88481484	88481806	Peak_692|Height_101.562|Summit_88481619	1000	.
chr11	88466517	88466910	Peak_693|Height_150.919|Summit_88466745	1000	.
chr1	88454413	88454830	Peak_694|Height_395.806|Summit_88454611	1000	.
chr1	88451876	88452114	Peak_695|Height_110.104|Summit_88452002	1000	.
chr9	88442515	88442966	Peak_696|Height_294.245|Summit_88442791	1000	.
chr3	88433826	88434278	Peak_697|Height_169.903|Summit_88434001	1000	.
chr1	88421921	88422479	Peak_698|Height_162.309|Summit_88422062	1000	.
chr3	88419790	88420099	Peak_699|Height_178.445|Summit_88419950	1000	.
chr3	88411307	88411591	Peak_700|Height_81.6291|Summit_88411445	1000	.
chr11	88408359	88408631	Peak_701|Height_79.7308|Summit_88408497	1000	.
chr12	88407477	88407695	Peak_702|Height_70.239|Summit_88407595	1000	.
chr7	88405490	88405926	Peak_703|Height_71.1882|Summit_88405785	1000	.
chr3	88394885	88395339	Peak_704|Height_104.409|Summit_88395026	1000	.
chr3	88394142	88394436	Peak_705|Height_79.7308|Summit_88394300	1000	.
chr11	88373052	88373429	Peak_706|Height_290.448|Summit_88373271	1000	.
chr11	88370885	88371301	Peak_707|Height_151.868|Summit_88371108	1000	.
chr11	88370563	88370884	Peak_708|Height_177.496|Summit_88370719	1000	.
chr1	88367107	88367471	Peak_709|Height_120.545|Summit_88367255	1000	.
chr1	88366468	88366724	Peak_710|Height_119.596|Summit_88366600	1000	.
chr4	88360895	88361352	Peak_711|Height_168.953|Summit_88361143	1000	.
chr1	88337283	88337571	Peak_712|Height_81.6291|Summit_88337446	1000	.
chr1	88331854	88332131	Peak_713|Height_119.596|Summit_88331988	1000	.
chr3	8830921	8831208	Peak_714|Height_71.1882|Summit_8831088	1000	.
chr11	88302226	88302501	Peak_715|Height_106.308|Summit_88302380	1000	.
chr6	88296829	88297079	Peak_716|Height_79.7308|Summit_88296941	1000	.
chr1	88273841	88274170	Peak_718|Height_101.562|Summit_88274048	1000	.
chr1	88273577	88273839	Peak_719|Height_72.1374|Summit_88273682	1000	.
chr11	88259748	88260007	Peak_720|Height_77.8324|Summit_88259874	1000	.
chr9	88234771	88235075	Peak_721|Height_152.817|Summit_88234914	1000	.
chr12	88233185	88233439	Peak_722|Height_73.0866|Summit_88233294	1000	.
chr3	88231221	88231617	Peak_723|Height_229.701|Summit_88231398	1000	.
chr7	88227555	88227815	Peak_724|Height_83.5275|Summit_88227698	1000	.
chr7	88219333	88219749	Peak_725|Height_161.36|Summit_88219622	1000	.
chr7	88217215	88217458	Peak_726|Height_74.9849|Summit_88217340	1000	.
chr9	88174651	88174878	Peak_727|Height_91.1209|Summit_88174786	1000	.
chr17	88170097	88170376	Peak_728|Height_128.139|Summit_88170234	1000	.
chr12	88167938	88168315	Peak_729|Height_76.8833|Summit_88168170	1000	.
chr4	88160428	88160700	Peak_730|Height_77.8324|Summit_88160570	1000	.
chr12	88143211	88143497	Peak_731|Height_204.073|Summit_88143351	1000	.
chr4	88108945	88109242	Peak_732|Height_105.359|Summit_88109127	1000	.
chr11	88102207	88102523	Peak_733|Height_87.3242|Summit_88102394	1000	.
chr10	88097654	88098001	Peak_734|Height_109.155|Summit_88097850	1000	.
chr1	88097230	88097515	Peak_735|Height_96.816|Summit_88097367	1000	.
chr10	88094294	88094633	Peak_736|Height_133.834|Summit_88094441	1000	.
chr10	88067725	88068029	Peak_737|Height_192.683|Summit_88067870	1000	.
chr10	88053776	88054171	Peak_738|Height_71.1882|Summit_88053916	1000	.
chr15	8804363	8804631	Peak_739|Height_86.375|Summit_8804489	1000	.
chr8	88028652	88029082	Peak_740|Height_115.799|Summit_88028953	1000	.
chr8	88026982	88027371	Peak_741|Height_92.0701|Summit_88027182	1000	.
chr8	88015991	88016239	Peak_742|Height_71.1882|Summit_88016131	1000	.
chr12	88013020	88013307	Peak_743|Height_109.155|Summit_88013149	1000	.
chr12	87988203	87988422	Peak_744|Height_78.7816|Summit_87988315	1000	.
chr11	87978606	87978876	Peak_745|Height_74.9849|Summit_87978719	1000	.
chr11	87978313	87978605	Peak_746|Height_76.8833|Summit_87978449	1000	.
chr11	87977858	87978113	Peak_747|Height_73.0866|Summit_87977961	1000	.
chr11	87972937	87973226	Peak_748|Height_136.681|Summit_87973076	1000	.
chr12	87953235	87953531	Peak_749|Height_95.8668|Summit_87953389	1000	.
chr9	87925698	87925957	Peak_750|Height_80.68|Summit_87925814	1000	.
chr7	87919132	87919418	Peak_751|Height_95.8668|Summit_87919275	1000	.
chr8	87904616	87905062	Peak_752|Height_307.533|Summit_87904776	1000	.
chr9	87863382	87863646	Peak_753|Height_108.206|Summit_87863512	1000	.
chr10	87843542	87844006	Peak_754|Height_135.732|Summit_87843771	1000	.
chr12	87839712	87839959	Peak_756|Height_80.68|Summit_87839843	1000	.
chr4	87830233	87830561	Peak_757|Height_134.783|Summit_87830420	1000	.
chr17	87827801	87828035	Peak_758|Height_96.816|Summit_87827928	1000	.
chr14	87827572	87827914	Peak_759|Height_78.7816|Summit_87827693	1000	.
chr6	87825035	87825426	Peak_760|Height_185.089|Summit_87825250	1000	.
chr6	87823143	87823491	Peak_761|Height_100.613|Summit_87823294	1000	.
chr6	87818926	87819151	Peak_762|Height_88.2734|Summit_87819061	1000	.
chr17	87804859	87805189	Peak_763|Height_87.3242|Summit_87805014	1000	.
chr7	87800747	87801026	Peak_764|Height_81.6291|Summit_87800903	1000	.
chr17	87776457	87776781	Peak_765|Height_140.478|Summit_87776629	1000	.
chr10	87764624	87764905	Peak_766|Height_74.9849|Summit_87764749	1000	.
chr17	87750545	87751129	Peak_768|Height_75.9341|Summit_87750868	1000	.
chr17	87749835	87750062	Peak_769|Height_70.239|Summit_87749958	1000	.
chr12	87712697	87713023	Peak_770|Height_97.7651|Summit_87712855	1000	.
chr1	87662756	87663101	Peak_771|Height_112.952|Summit_87662898	1000	.
chr4	87661250	87661552	Peak_772|Height_97.7651|Summit_87661380	1000	.
chr1	87654269	87654707	Peak_773|Height_108.206|Summit_87654486	1000	.
chr7	87606862	87607178	Peak_774|Height_130.986|Summit_87607046	1000	.
chr14	87576184	87576504	Peak_775|Height_132.885|Summit_87576364	1000	.
chr16	87575851	87576276	Peak_776|Height_235.396|Summit_87576114	1000	.
chr15	8756366	8756769	Peak_777|Height_200.276|Summit_8756584	1000	.
chr11	87550238	87550489	Peak_778|Height_83.5275|Summit_87550354	1000	.
chr17	87524072	87524365	Peak_779|Height_78.7816|Summit_87524224	1000	.
chr15	87522439	87522678	Peak_780|Height_89.2225|Summit_87522570	1000	.
chr15	87509228	87509563	Peak_781|Height_93.9684|Summit_87509416	1000	.
chr12	87498850	87499128	Peak_782|Height_118.647|Summit_87498976	1000	.
chr7	87491089	87491348	Peak_783|Height_71.1882|Summit_87491198	1000	.
chr10	87462698	87462993	Peak_784|Height_98.7143|Summit_87462853	1000	.
chr15	87459029	87459310	Peak_785|Height_81.6291|Summit_87459179	1000	.
chr4	87452163	87452555	Peak_786|Height_130.986|Summit_87452426	1000	.
chr12	87441656	87441948	Peak_787|Height_112.952|Summit_87441805	1000	.
chr11	87436719	87436954	Peak_788|Height_107.257|Summit_87436859	1000	.
chr4	87411650	87411986	Peak_789|Height_212.615|Summit_87411802	1000	.
chr17	87386189	87386502	Peak_790|Height_134.783|Summit_87386355	1000	.
chr12	87379983	87380296	Peak_791|Height_108.206|Summit_87380175	1000	.
chr12	87378369	87378709	Peak_792|Height_122.444|Summit_87378500	1000	.
chr12	87377161	87377693	Peak_793|Height_139.529|Summit_87377457	1000	.
chr17	87367216	87367738	Peak_794|Height_143.326|Summit_87367367	1000	.
chr12	87363990	87364333	Peak_795|Height_81.6291|Summit_87364191	1000	.
chr8	87361046	87361366	Peak_796|Height_184.14|Summit_87361201	1000	.
chr12	87300839	87301169	Peak_797|Height_101.562|Summit_87300980	1000	.
chr8	87269493	87269783	Peak_798|Height_84.4767|Summit_87269630	1000	.
chr3	8717478	8717932	Peak_799|Height_173.699|Summit_8717736	1000	.
chr16	8715911	8716202	Peak_800|Height_105.359|Summit_8716061	1000	.
chr17	87071527	87071887	Peak_801|Height_93.9684|Summit_87071701	1000	.
chr12	87041167	87041575	Peak_802|Height_108.206|Summit_87041421	1000	.
chr6	87024995	87025289	Peak_803|Height_82.5783|Summit_87025147	1000	.
chr9	86944258	86944595	Peak_804|Height_192.683|Summit_86944458	1000	.
chr12	86943201	86943435	Peak_805|Height_71.1882|Summit_86943301	1000	.
chr12	86915826	86916104	Peak_806|Height_136.681|Summit_86915973	1000	.
chr12	86911197	86911494	Peak_807|Height_82.5783|Summit_86911302	1000	.
chr9	86894825	86895202	Peak_808|Height_146.173|Summit_86894972	1000	.
chr6	86889683	86890129	Peak_809|Height_96.816|Summit_86889840	1000	.
chr12	86864923	86865383	Peak_810|Height_230.65|Summit_86865194	1000	.
chr6	86836201	86836443	Peak_811|Height_111.054|Summit_86836349	1000	.
chr12	86803283	86803514	Peak_812|Height_84.4767|Summit_86803412	1000	.
chr8	86788784	86789157	Peak_813|Height_122.444|Summit_86788942	1000	.
chr12	86787968	86788393	Peak_814|Height_174.648|Summit_86788121	1000	.
chr11	86786716	86786995	Peak_815|Height_100.613|Summit_86786848	1000	.
chr17	8677170	8677442	Peak_817|Height_100.613|Summit_8677325	1000	.
chr17	86769695	86769933	Peak_818|Height_72.1374|Summit_86769826	1000	.
chr6	86754649	86754940	Peak_819|Height_113.901|Summit_86754801	1000	.
chr6	86746504	86746875	Peak_820|Height_170.852|Summit_86746662	1000	.
chr14	86729691	86729958	Peak_821|Height_79.7308|Summit_86729811	1000	.
chr6	86722671	86722989	Peak_822|Height_144.275|Summit_86722845	1000	.
chr5	86673953	86674253	Peak_823|Height_83.5275|Summit_86674096	1000	.
chr16	86659319	86659560	Peak_824|Height_70.239|Summit_86659461	1000	.
chr14	8664674	8664994	Peak_825|Height_136.681|Summit_8664853	1000	.
chr17	86609045	86609487	Peak_826|Height_129.088|Summit_86609294	1000	.
chr3	86578879	86579236	Peak_827|Height_146.173|Summit_86579080	1000	.
chr3	86572510	86572798	Peak_828|Height_113.901|Summit_86572654	1000	.
chr11	86570811	86571362	Peak_829|Height_163.258|Summit_86571160	1000	.
chr12	86568013	86568655	Peak_830|Height_222.107|Summit_86568384	1000	.
chr9	86552043	86552334	Peak_831|Height_190.784|Summit_86552199	1000	.
chr5	86542187	86542588	Peak_832|Height_85.4258|Summit_86542320	1000	.
chr9	86517753	86518043	Peak_833|Height_72.1374|Summit_86517907	1000	.
chr8	86480870	86481407	Peak_834|Height_237.294|Summit_86481217	1000	.
chr16	86461391	86461669	Peak_835|Height_125.291|Summit_86461543	1000	.
chr6	86447432	86447666	Peak_836|Height_78.7816|Summit_86447570	1000	.
chr6	86430096	86430351	Peak_837|Height_100.613|Summit_86430212	1000	.
chr8	86427313	86427512	Peak_838|Height_77.8324|Summit_86427422	1000	.
chr16	86403923	86404170	Peak_839|Height_91.1209|Summit_86404038	1000	.
chr2	8628317	8628566	Peak_840|Height_91.1209|Summit_8628451	1000	.
chr10	86277326	86277617	Peak_841|Height_74.0357|Summit_86277499	1000	.
chr8	86263918	86264293	Peak_842|Height_75.9341|Summit_86264096	1000	.
chr4	86257986	86258274	Peak_843|Height_77.8324|Summit_86258155	1000	.
chr11	86209070	86209585	Peak_844|Height_141.427|Summit_86209249	1000	.
chr12	86188485	86188785	Peak_845|Height_130.986|Summit_86188627	1000	.
chr12	86160290	86160706	Peak_846|Height_89.2225|Summit_86160565	1000	.
chr9	86145029	86145359	Peak_847|Height_73.0866|Summit_86145161	1000	.
chr16	86123287	86123504	Peak_848|Height_78.7816|Summit_86123391	1000	.
chr6	86119184	86119445	Peak_849|Height_86.375|Summit_86119343	1000	.
chr8	86099931	86100190	Peak_850|Height_96.816|Summit_86100072	1000	.
chr8	86098598	86098891	Peak_851|Height_75.9341|Summit_86098750	1000	.
chr9	86097204	86097569	Peak_852|Height_88.2734|Summit_86097425	1000	.
chr17	86087619	86088001	Peak_853|Height_108.206|Summit_86087737	1000	.
chr15	86087043	86087457	Peak_854|Height_114.85|Summit_86087194	1000	.
chr11	8603966	8604220	Peak_855|Height_140.478|Summit_8604109	1000	.
chr16	86011406	86011649	Peak_856|Height_87.3242|Summit_86011524	1000	.
chr14	85992347	85992651	Peak_857|Height_239.192|Summit_85992498	1000	.
chr7	85986075	85986632	Peak_858|Height_106.308|Summit_85986281	1000	.
chr4	85972707	85972999	Peak_859|Height_78.7816|Summit_85972884	1000	.
chr15	85941185	85941474	Peak_860|Height_74.9849|Summit_85941312	1000	.
chr11	8592759	8593213	Peak_861|Height_259.125|Summit_8593026	1000	.
chr15	85916258	85916647	Peak_862|Height_71.1882|Summit_85916386	1000	.
chr9	85903818	85904096	Peak_863|Height_94.9176|Summit_85903955	1000	.
chr4	85897288	85897673	Peak_864|Height_100.613|Summit_85897442	1000	.
chr16	85798709	85798948	Peak_866|Height_105.359|Summit_85798846	1000	.
chr10	85783897	85784275	Peak_867|Height_122.444|Summit_85784045	1000	.
chr10	85778214	85778540	Peak_868|Height_91.1209|Summit_85778418	1000	.
chr10	85776288	85776582	Peak_869|Height_93.0193|Summit_85776437	1000	.
chr16	85766513	85766778	Peak_870|Height_101.562|Summit_85766649	1000	.
chr3	85732277	85732560	Peak_871|Height_164.207|Summit_85732423	1000	.
chr4	85686942	85687273	Peak_872|Height_81.6291|Summit_85687083	1000	.
chr16	85680785	85681136	Peak_873|Height_143.326|Summit_85680965	1000	.
chr3	85662872	85663231	Peak_875|Height_108.206|Summit_85663049	1000	.
chr12	85657670	85657979	Peak_876|Height_121.495|Summit_85657813	1000	.
chr9	85642788	85643082	Peak_877|Height_93.0193|Summit_85642977	1000	.
chr9	85642161	85642507	Peak_878|Height_86.375|Summit_85642333	1000	.
chr3	85637483	85637764	Peak_879|Height_88.2734|Summit_85637646	1000	.
chr3	85617059	85617490	Peak_880|Height_99.6635|Summit_85617246	1000	.
chr12	85595812	85596121	Peak_881|Height_100.613|Summit_85595977	1000	.
chr17	85592719	85593023	Peak_882|Height_151.868|Summit_85592868	1000	.
chr17	85574484	85574956	Peak_883|Height_120.545|Summit_85574701	1000	.
chr13	85569699	85569948	Peak_884|Height_77.8324|Summit_85569820	1000	.
chr9	85556768	85557052	Peak_885|Height_104.409|Summit_85556904	1000	.
chr3	85545758	85546098	Peak_886|Height_230.65|Summit_85545901	1000	.
chr12	85536245	85536569	Peak_887|Height_168.004|Summit_85536424	1000	.
chr3	85518094	85518470	Peak_888|Height_89.2225|Summit_85518325	1000	.
chr8	85493943	85494325	Peak_889|Height_208.819|Summit_85494150	1000	.
chr4	85484075	85484401	Peak_890|Height_205.971|Summit_85484243	1000	.
chr3	85437566	85437905	Peak_892|Height_82.5783|Summit_85437785	1000	.
chr17	85385799	85386078	Peak_893|Height_155.665|Summit_85385952	1000	.
chr11	85369310	85369530	Peak_894|Height_77.8324|Summit_85369443	1000	.
chr17	85343799	85344246	Peak_895|Height_84.4767|Summit_85344095	1000	.
chr17	85342082	85342522	Peak_896|Height_88.2734|Summit_85342272	1000	.
chr15	8527731	8528036	Peak_897|Height_127.19|Summit_8527889	1000	.
chr12	85243548	85243820	Peak_898|Height_105.359|Summit_85243692	1000	.
chr15	8519087	8519379	Peak_899|Height_78.7816|Summit_8519221	1000	.
chr3	85177120	85177384	Peak_900|Height_74.9849|Summit_85177256	1000	.
chr17	85176007	85176262	Peak_901|Height_89.2225|Summit_85176147	1000	.
chr16	85151205	85151486	Peak_902|Height_160.411|Summit_85151339	1000	.
chr17	85089505	85089793	Peak_903|Height_116.749|Summit_85089642	1000	.
chr3	85078986	85079367	Peak_904|Height_144.275|Summit_85079218	1000	.
chr8	85001834	85002142	Peak_906|Height_156.614|Summit_85001989	1000	.
chr16	85000612	85000906	Peak_907|Height_139.529|Summit_85000751	1000	.
chr3	84978986	84979375	Peak_908|Height_71.1882|Summit_84979110	1000	.
chr10	84965345	84965669	Peak_910|Height_71.1882|Summit_84965461	1000	.
chr18	84941423	84941775	Peak_911|Height_167.055|Summit_84941620	1000	.
chr18	84941125	84941420	Peak_912|Height_93.0193|Summit_84941254	1000	.
chr4	8492867	8493166	Peak_913|Height_124.342|Summit_8493031	1000	.
chr8	84917400	84917716	Peak_914|Height_98.7143|Summit_84917558	1000	.
chr11	84908649	84908888	Peak_915|Height_72.1374|Summit_84908762	1000	.
chr12	84884489	84884741	Peak_916|Height_71.1882|Summit_84884618	1000	.
chr18	84853030	84853283	Peak_917|Height_93.9684|Summit_84853130	1000	.
chr17	84834344	84834863	Peak_918|Height_140.478|Summit_84834473	1000	.
chr1	84821721	84821974	Peak_919|Height_98.7143|Summit_84821833	1000	.
chr3	84792934	84793259	Peak_920|Height_127.19|Summit_84793083	1000	.
chr3	84756026	84756359	Peak_921|Height_252.481|Summit_84756181	1000	.
chr2	84659991	84660299	Peak_922|Height_102.511|Summit_84660146	1000	.
chr18	84584091	84584348	Peak_923|Height_79.7308|Summit_84584219	1000	.
chr18	84579142	84579426	Peak_924|Height_176.547|Summit_84579299	1000	.
chr17	84547954	84548429	Peak_925|Height_155.665|Summit_84548132	1000	.
chr18	84545914	84546176	Peak_926|Height_87.3242|Summit_84546058	1000	.
chr12	8453608	8454198	Peak_927|Height_168.004|Summit_8454024	1000	.
chr15	84484659	84484909	Peak_928|Height_103.46|Summit_84484781	1000	.
chr2	84483864	84484377	Peak_929|Height_79.7308|Summit_84484114	1000	.
chr17	84469964	84470245	Peak_931|Height_132.885|Summit_84470112	1000	.
chr18	84464617	84464859	Peak_932|Height_78.7816|Summit_84464732	1000	.
chr12	8443492	8443776	Peak_933|Height_96.816|Summit_8443650	1000	.
chr10	84431619	84431902	Peak_934|Height_76.8833|Summit_84431753	1000	.
chr6	84431119	84431540	Peak_935|Height_126.24|Summit_84431371	1000	.
chr11	8439973	8440285	Peak_936|Height_98.7143|Summit_8440139	1000	.
chr10	84399890	84400238	Peak_937|Height_104.409|Summit_84400085	1000	.
chr10	84397765	84398018	Peak_938|Height_82.5783|Summit_84397871	1000	.
chr8	84390923	84391200	Peak_939|Height_100.613|Summit_84391066	1000	.
chr17	84389832	84390169	Peak_940|Height_110.104|Summit_84389980	1000	.
chr17	84387076	84387347	Peak_941|Height_106.308|Summit_84387221	1000	.
chr6	84333769	84334023	Peak_942|Height_108.206|Summit_84333882	1000	.
chr15	84299788	84300060	Peak_943|Height_74.0357|Summit_84299919	1000	.
chr6	84289055	84289291	Peak_944|Height_84.4767|Summit_84289152	1000	.
chr2	84265394	84265648	Peak_945|Height_111.054|Summit_84265523	1000	.
chr9	84262845	84263362	Peak_946|Height_118.647|Summit_84263112	1000	.
chr18	84255669	84255958	Peak_947|Height_100.613|Summit_84255821	1000	.
chr12	84201559	84201814	Peak_948|Height_76.8833|Summit_84201680	1000	.
chr6	84182129	84182369	Peak_949|Height_74.9849|Summit_84182268	1000	.
chr12	84174017	84174693	Peak_950|Height_221.158|Summit_84174491	1000	.
chr6	84106616	84106876	Peak_951|Height_71.1882|Summit_84106735	1000	.
chr11	84089515	84089871	Peak_952|Height_81.6291|Summit_84089674	1000	.
chr15	84081663	84082002	Peak_953|Height_105.359|Summit_84081792	1000	.
chr9	84077244	84077600	Peak_954|Height_70.239|Summit_84077475	1000	.
chr6	84074703	84074965	Peak_955|Height_77.8324|Summit_84074851	1000	.
chr9	84072513	84072857	Peak_956|Height_77.8324|Summit_84072713	1000	.
chr9	84072189	84072503	Peak_957|Height_78.7816|Summit_84072345	1000	.
chr15	84072024	84072338	Peak_958|Height_121.495|Summit_84072161	1000	.
chr15	84055337	84055542	Peak_959|Height_84.4767|Summit_84055435	1000	.
chr10	84032427	84032837	Peak_960|Height_130.986|Summit_84032634	1000	.
chr6	83972117	83972400	Peak_961|Height_86.375|Summit_83972260	1000	.
chr6	83958491	83958812	Peak_962|Height_75.9341|Summit_83958657	1000	.
chr6	83951525	83951816	Peak_963|Height_116.749|Summit_83951675	1000	.
chr10	83943799	83944076	Peak_964|Height_86.375|Summit_83943951	1000	.
chr10	83943414	83943793	Peak_965|Height_78.7816|Summit_83943603	1000	.
chr8	8391312	8391531	Peak_966|Height_83.5275|Summit_8391435	1000	.
chr10	83903664	83904127	Peak_967|Height_149.021|Summit_83903954	1000	.
chr1	83893268	83893701	Peak_968|Height_187.937|Summit_83893484	1000	.
chr11	83892182	83892516	Peak_969|Height_80.68|Summit_83892380	1000	.
chr3	83889353	83889770	Peak_970|Height_251.532|Summit_83889545	1000	.
chr11	83886573	83886894	Peak_971|Height_79.7308|Summit_83886765	1000	.
chr10	83872067	83872406	Peak_972|Height_177.496|Summit_83872204	1000	.
chr3	83865795	83866114	Peak_973|Height_75.9341|Summit_83865967	1000	.
chr3	83863667	83863945	Peak_974|Height_94.9176|Summit_83863795	1000	.
chr3	83863200	83863525	Peak_975|Height_180.343|Summit_83863373	1000	.
chr18	83854163	83854488	Peak_976|Height_104.409|Summit_83854347	1000	.
chr5	83834343	83834675	Peak_977|Height_97.7651|Summit_83834484	1000	.
chr11	8382742	8383025	Peak_978|Height_89.2225|Summit_8382920	1000	.
chr18	83820569	83820888	Peak_979|Height_120.545|Summit_83820735	1000	.
chr3	83808610	83809045	Peak_980|Height_276.21|Summit_83808824	1000	.
chr5	83780612	83781015	Peak_981|Height_157.563|Summit_83780769	1000	.
chr13	83777382	83777613	Peak_982|Height_77.8324|Summit_83777493	1000	.
chr3	83774481	83774861	Peak_983|Height_94.9176|Summit_83774652	1000	.
chr2	83769723	83770095	Peak_984|Height_194.581|Summit_83769917	1000	.
chr9	83699791	83699961	Peak_985|Height_116.749|Summit_83699817	1000	.
chr5	83696450	83696795	Peak_986|Height_80.68|Summit_83696596	1000	.
chr11	8368176	8368484	Peak_987|Height_241.091|Summit_8368333	1000	.
chr13	83654165	83654503	Peak_988|Height_156.614|Summit_83654312	1000	.
chr13	83642953	83643272	Peak_989|Height_73.0866|Summit_83643123	1000	.
chr13	83621191	83621453	Peak_990|Height_136.681|Summit_83621329	1000	.
chr13	83589871	83590133	Peak_991|Height_86.375|Summit_83589984	1000	.
chr2	83568264	83568574	Peak_992|Height_76.8833|Summit_83568421	1000	.
chr6	83547982	83548261	Peak_993|Height_109.155|Summit_83548129	1000	.
chr11	8351113	8351380	Peak_994|Height_97.7651|Summit_8351264	1000	.
chr10	83489558	83489849	Peak_995|Height_83.5275|Summit_83489700	1000	.
chr7	83487173	83487437	Peak_996|Height_99.6635|Summit_83487285	1000	.
chr5	83478016	83478274	Peak_997|Height_86.375|Summit_83478161	1000	.
chr9	83472708	83473173	Peak_998|Height_192.683|Summit_83472862	1000	.
chr7	83454450	83454673	Peak_999|Height_74.0357|Summit_83454554	1000	.
chr10	83442619	83443001	Peak_1001|Height_162.309|Summit_83442792	1000	.
chr17	83424751	83425145	Peak_1002|Height_187.937|Summit_83424905	1000	.
chr12	83423588	83424072	Peak_1003|Height_111.054|Summit_83423844	1000	.
chr15	83413394	83413868	Peak_1004|Height_76.8833|Summit_83413499	1000	.
chr15	83402669	83402960	Peak_1005|Height_134.783|Summit_83402786	1000	.
chr10	83358905	83359240	Peak_1006|Height_203.124|Summit_83359086	1000	.
chr13	83346510	83346843	Peak_1007|Height_71.1882|Summit_83346649	1000	.
chr17	83337013	83337522	Peak_1008|Height_130.986|Summit_83337369	1000	.
chr17	83329888	83330252	Peak_1009|Height_86.375|Summit_83330039	1000	.
chr15	83304448	83304842	Peak_1010|Height_135.732|Summit_83304594	1000	.
chr17	83304010	83304237	Peak_1011|Height_78.7816|Summit_83304100	1000	.
chr15	83301801	83302426	Peak_1013|Height_194.581|Summit_83302087	1000	.
chr15	83299920	83300275	Peak_1014|Height_70.239|Summit_83300136	1000	.
chr10	83299135	83299440	Peak_1015|Height_93.9684|Summit_83299319	1000	.
chr15	83299219	83299439	Peak_1016|Height_72.1374|Summit_83299311	1000	.
chr12	8329606	8329902	Peak_1017|Height_139.529|Summit_8329757	1000	.
chr10	83288904	83289175	Peak_1018|Height_99.6635|Summit_83289058	1000	.
chr13	83250510	83250788	Peak_1020|Height_83.5275|Summit_83250664	1000	.
chr12	83216931	83217506	Peak_1021|Height_126.24|Summit_83217262	1000	.
chr12	83203923	83204192	Peak_1022|Height_89.2225|Summit_83204060	1000	.
chr5	83157362	83157603	Peak_1025|Height_72.1374|Summit_83157488	1000	.
chr15	83095751	83095987	Peak_1026|Height_72.1374|Summit_83095830	1000	.
chr3	83092459	83092658	Peak_1027|Height_75.9341|Summit_83092568	1000	.
chr18	83086129	83086435	Peak_1028|Height_74.0357|Summit_83086254	1000	.
chr4	83082745	83083152	Peak_1029|Height_112.952|Summit_83082880	1000	.
chr7	83068904	83069237	Peak_1030|Height_111.054|Summit_83069111	1000	.
chr15	83053963	83054266	Peak_1031|Height_125.291|Summit_83054104	1000	.
chr18	83025115	83025362	Peak_1032|Height_76.8833|Summit_83025251	1000	.
chr6	8295535	8295756	Peak_1033|Height_76.8833|Summit_8295641	1000	.
chr4	82954863	82955185	Peak_1034|Height_168.004|Summit_82955018	1000	.
chr12	82933028	82933364	Peak_1035|Height_157.563|Summit_82933222	1000	.
chr12	82923145	82923467	Peak_1036|Height_253.43|Summit_82923303	1000	.
chr9	82897251	82897524	Peak_1037|Height_102.511|Summit_82897400	1000	.
chr3	82884668	82885003	Peak_1038|Height_185.089|Summit_82884844	1000	.
chr6	82847342	82847631	Peak_1039|Height_123.393|Summit_82847478	1000	.
chr6	82836341	82836702	Peak_1040|Height_76.8833|Summit_82836493	1000	.
chr4	82828080	82828403	Peak_1041|Height_90.1717|Summit_82828228	1000	.
chr6	82822050	82822277	Peak_1042|Height_92.0701|Summit_82822174	1000	.
chr6	82813386	82813752	Peak_1043|Height_86.375|Summit_82813580	1000	.
chr6	82812534	82812782	Peak_1044|Height_76.8833|Summit_82812679	1000	.
chr6	82811995	82812315	Peak_1045|Height_283.804|Summit_82812153	1000	.
chr12	82781157	82781463	Peak_1046|Height_109.155|Summit_82781285	1000	.
chr7	82772712	82773075	Peak_1047|Height_93.9684|Summit_82772926	1000	.
chr7	82757667	82757956	Peak_1048|Height_89.2225|Summit_82757809	1000	.
chr12	82754439	82754791	Peak_1049|Height_71.1882|Summit_82754572	1000	.
chr7	82752190	82752441	Peak_1050|Height_122.444|Summit_82752308	1000	.
chr8	8274354	8274583	Peak_1051|Height_74.9849|Summit_8274473	1000	.
chr7	82741193	82741486	Peak_1052|Height_84.4767|Summit_82741378	1000	.
chr13	82734574	82734910	Peak_1053|Height_113.901|Summit_82734784	1000	.
chr12	82731454	82731736	Peak_1054|Height_79.7308|Summit_82731600	1000	.
chr18	82707604	82707853	Peak_1055|Height_93.0193|Summit_82707731	1000	.
chr4	82707419	82707710	Peak_1056|Height_71.1882|Summit_82707553	1000	.
chr6	82703841	82704129	Peak_1057|Height_111.054|Summit_82703998	1000	.
chr13	82698234	82698637	Peak_1058|Height_154.716|Summit_82698372	1000	.
chr10	82697689	82697906	Peak_1059|Height_70.239|Summit_82697830	1000	.
chr7	82694776	82695034	Peak_1060|Height_129.088|Summit_82694924	1000	.
chr4	82686815	82687157	Peak_1061|Height_159.462|Summit_82686983	1000	.
chr7	82619037	82619278	Peak_1062|Height_100.613|Summit_82619138	1000	.
chr7	82613803	82614066	Peak_1063|Height_80.68|Summit_82613943	1000	.
chr3	82599613	82599803	Peak_1064|Height_82.5783|Summit_82599716	1000	.
chr3	82597663	82598017	Peak_1065|Height_171.801|Summit_82597851	1000	.
chr4	82595475	82595733	Peak_1066|Height_87.3242|Summit_82595616	1000	.
chr7	82577090	82577327	Peak_1067|Height_84.4767|Summit_82577224	1000	.
chr7	82568885	82569190	Peak_1068|Height_93.0193|Summit_82569067	1000	.
chr7	82564919	82565210	Peak_1069|Height_106.308|Summit_82565042	1000	.
chr10	82558150	82558533	Peak_1070|Height_71.1882|Summit_82558423	1000	.
chr3	82511568	82511831	Peak_1071|Height_77.8324|Summit_82511704	1000	.
chr7	82441725	82442072	Peak_1072|Height_83.5275|Summit_82441900	1000	.
chr1	82436780	82437038	Peak_1073|Height_70.239|Summit_82436931	1000	.
chr12	82412586	82412822	Peak_1074|Height_81.6291|Summit_82412713	1000	.
chr7	82412069	82412305	Peak_1075|Height_70.239|Summit_82412199	1000	.
chr4	82408373	82408683	Peak_1076|Height_163.258|Summit_82408522	1000	.
chr12	82375722	82376020	Peak_1077|Height_112.003|Summit_82375866	1000	.
chr4	82370024	82370334	Peak_1078|Height_153.767|Summit_82370176	1000	.
chr12	82346441	82346728	Peak_1079|Height_114.85|Summit_82346584	1000	.
chr12	82345967	82346330	Peak_1080|Height_104.409|Summit_82346121	1000	.
chr12	82345505	82345763	Peak_1081|Height_100.613|Summit_82345644	1000	.
chr7	82337437	82337738	Peak_1082|Height_72.1374|Summit_82337594	1000	.
chr1	82321177	82321579	Peak_1083|Height_153.767|Summit_82321402	1000	.
chr1	82317099	82317367	Peak_1084|Height_92.0701|Summit_82317246	1000	.
chr17	82301667	82301989	Peak_1085|Height_80.68|Summit_82301851	1000	.
chr1	82278382	82278681	Peak_1086|Height_95.8668|Summit_82278533	1000	.
chr4	82255197	82255523	Peak_1087|Height_156.614|Summit_82255377	1000	.
chr4	82249579	82249835	Peak_1088|Height_111.054|Summit_82249711	1000	.
chr4	82244332	82244676	Peak_1089|Height_101.562|Summit_82244535	1000	.
chr4	82235495	82235781	Peak_1090|Height_89.2225|Summit_82235652	1000	.
chr13	82228480	82228807	Peak_1091|Height_280.956|Summit_82228632	1000	.
chr4	82219105	82219639	Peak_1092|Height_160.411|Summit_82219492	1000	.
chr1	82204263	82204499	Peak_1093|Height_88.2734|Summit_82204374	1000	.
chr4	82201947	82202195	Peak_1094|Height_86.375|Summit_82202085	1000	.
chr1	82200443	82200734	Peak_1095|Height_103.46|Summit_82200579	1000	.
chr4	82199587	82200039	Peak_1096|Height_103.46|Summit_82199755	1000	.
chr4	82194267	82194560	Peak_1097|Height_73.0866|Summit_82194420	1000	.
chr16	82184530	82184748	Peak_1098|Height_71.1882|Summit_82184631	1000	.
chr4	82162330	82162692	Peak_1099|Height_119.596|Summit_82162527	1000	.
chr1	82159429	82159736	Peak_1100|Height_144.275|Summit_82159563	1000	.
chr4	82150597	82151067	Peak_1101|Height_100.613|Summit_82150877	1000	.
chr1	82126370	82126931	Peak_1102|Height_172.75|Summit_82126547	1000	.
chr1	82106612	82106941	Peak_1103|Height_108.206|Summit_82106767	1000	.
chr1	82105578	82105838	Peak_1104|Height_73.0866|Summit_82105718	1000	.
chr8	82085589	82085871	Peak_1105|Height_77.8324|Summit_82085733	1000	.
chr17	82075515	82075991	Peak_1106|Height_101.562|Summit_82075733	1000	.
chr4	82045854	82046284	Peak_1107|Height_70.239|Summit_82046113	1000	.
chr5	82039235	82039616	Peak_1108|Height_71.1882|Summit_82039473	1000	.
chr17	82032908	82033269	Peak_1109|Height_159.462|Summit_82033095	1000	.
chr4	82032187	82032551	Peak_1110|Height_397.705|Summit_82032396	1000	.
chr7	82007558	82008148	Peak_1111|Height_239.192|Summit_82007838	1000	.
chr15	81997783	81998013	Peak_1112|Height_74.9849|Summit_81997884	1000	.
chr15	81986803	81987077	Peak_1113|Height_120.545|Summit_81986956	1000	.
chr15	81965886	81966222	Peak_1114|Height_82.5783|Summit_81966035	1000	.
chr17	81941585	81941900	Peak_1115|Height_144.275|Summit_81941742	1000	.
chr4	81935804	81936104	Peak_1116|Height_106.308|Summit_81935948	1000	.
chr7	81933587	81933860	Peak_1117|Height_93.9684|Summit_81933730	1000	.
chr17	81924233	81924555	Peak_1118|Height_179.394|Summit_81924408	1000	.
chr12	81913218	81913608	Peak_1119|Height_99.6635|Summit_81913440	1000	.
chr1	81893871	81894195	Peak_1120|Height_83.5275|Summit_81894065	1000	.
chr4	81889284	81889586	Peak_1121|Height_94.9176|Summit_81889437	1000	.
chr17	81881099	81881625	Peak_1122|Height_79.7308|Summit_81881304	1000	.
chr4	81843487	81843912	Peak_1123|Height_76.8833|Summit_81843772	1000	.
chr4	81841914	81842347	Peak_1124|Height_74.9849|Summit_81842038	1000	.
chr17	81816138	81816466	Peak_1126|Height_109.155|Summit_81816326	1000	.
chr4	81809889	81810271	Peak_1127|Height_211.666|Summit_81810069	1000	.
chr15	81799708	81799984	Peak_1128|Height_120.545|Summit_81799855	1000	.
chr1	81752285	81752557	Peak_1129|Height_76.8833|Summit_81752484	1000	.
chr1	81751955	81752282	Peak_1130|Height_135.732|Summit_81752104	1000	.
chr1	81741120	81741410	Peak_1131|Height_168.953|Summit_81741282	1000	.
chr8	81732740	81733101	Peak_1133|Height_73.0866|Summit_81732905	1000	.
chr4	81711549	81711852	Peak_1135|Height_83.5275|Summit_81711732	1000	.
chr15	81691138	81691380	Peak_1136|Height_92.0701|Summit_81691266	1000	.
chr7	81689244	81689628	Peak_1137|Height_77.8324|Summit_81689394	1000	.
chr1	81667673	81668157	Peak_1138|Height_141.427|Summit_81667993	1000	.
chr15	81640983	81641290	Peak_1139|Height_83.5275|Summit_81641145	1000	.
chr5	81618090	81618352	Peak_1140|Height_93.9684|Summit_81618205	1000	.
chr7	81603347	81603579	Peak_1142|Height_113.901|Summit_81603464	1000	.
chr7	81595945	81596340	Peak_1143|Height_94.9176|Summit_81596082	1000	.
chr7	81549506	81549862	Peak_1144|Height_447.062|Summit_81549689	1000	.
chr15	81540141	81540464	Peak_1145|Height_143.326|Summit_81540318	1000	.
chr15	81500650	81501058	Peak_1146|Height_70.239|Summit_81500936	1000	.
chr7	81475580	81475970	Peak_1147|Height_103.46|Summit_81475771	1000	.
chr15	81470278	81470764	Peak_1148|Height_73.0866|Summit_81470586	1000	.
chr15	81464024	81464516	Peak_1149|Height_72.1374|Summit_81464393	1000	.
chr15	81457499	81458146	Peak_1150|Height_74.9849|Summit_81457731	1000	.
chr5	81433646	81433934	Peak_1151|Height_88.2734|Summit_81433817	1000	.
chr12	81360629	81360994	Peak_1152|Height_144.275|Summit_81360818	1000	.
chr17	81290998	81291239	Peak_1153|Height_82.5783|Summit_81291092	1000	.
chr5	81281557	81281754	Peak_1154|Height_70.239|Summit_81281675	1000	.
chr8	81252254	81252498	Peak_1155|Height_87.3242|Summit_81252397	1000	.
chr12	81225306	81225565	Peak_1156|Height_74.9849|Summit_81225443	1000	.
chr12	81224362	81224736	Peak_1157|Height_214.514|Summit_81224578	1000	.
chr17	81200941	81201328	Peak_1158|Height_71.1882|Summit_81201177	1000	.
chr3	81191629	81191945	Peak_1159|Height_114.85|Summit_81191770	1000	.
chr12	81185525	81185892	Peak_1160|Height_257.227|Summit_81185714	1000	.
chr17	81171846	81172152	Peak_1161|Height_103.46|Summit_81171981	1000	.
chr7	81151849	81152296	Peak_1162|Height_113.901|Summit_81151991	1000	.
chr18	81144938	81145174	Peak_1163|Height_83.5275|Summit_81145050	1000	.
chr12	81113103	81113297	Peak_1164|Height_72.1374|Summit_81113198	1000	.
chr4	81098086	81098432	Peak_1166|Height_182.242|Summit_81098252	1000	.
chr15	81094878	81095223	Peak_1167|Height_72.1374|Summit_81095014	1000	.
chr4	81085293	81085555	Peak_1168|Height_96.816|Summit_81085421	1000	.
chr15	81078047	81078378	Peak_1169|Height_96.816|Summit_81078249	1000	.
chr15	81057298	81057855	Peak_1170|Height_249.633|Summit_81057500	1000	.
chr12	81050352	81050686	Peak_1171|Height_74.0357|Summit_81050550	1000	.
chr12	81043706	81043970	Peak_1172|Height_108.206|Summit_81043855	1000	.
chr15	81043506	81043891	Peak_1173|Height_211.666|Summit_81043670	1000	.
chr10	81020298	81020544	Peak_1174|Height_106.308|Summit_81020425	1000	.
chr3	81019515	81019842	Peak_1175|Height_83.5275|Summit_81019673	1000	.
chr12	81007394	81007737	Peak_1176|Height_116.749|Summit_81007571	1000	.
chr12	80988259	80988582	Peak_1177|Height_207.87|Summit_80988403	1000	.
chr7	80985341	80985605	Peak_1178|Height_74.9849|Summit_80985455	1000	.
chr12	80981277	80981932	Peak_1179|Height_123.393|Summit_80981518	1000	.
chr12	80965710	80966482	Peak_1180|Height_167.055|Summit_80966104	1000	.
chr15	80958665	80959074	Peak_1181|Height_169.903|Summit_80958810	1000	.
chr15	80892549	80892895	Peak_1182|Height_109.155|Summit_80892728	1000	.
chr10	80878481	80878762	Peak_1183|Height_77.8324|Summit_80878603	1000	.
chr12	8086265	8086664	Peak_1184|Height_72.1374|Summit_8086551	1000	.
chr3	80843222	80843481	Peak_1185|Height_81.6291|Summit_80843329	1000	.
chr7	80782088	80782374	Peak_1186|Height_85.4258|Summit_80782224	1000	.
chr12	80753291	80753521	Peak_1187|Height_84.4767|Summit_80753404	1000	.
chr7	80733309	80733720	Peak_1188|Height_90.1717|Summit_80733557	1000	.
chr12	80707367	80707663	Peak_1189|Height_141.427|Summit_80707547	1000	.
chr10	80656786	80657196	Peak_1190|Height_130.986|Summit_80656997	1000	.
chr10	80638652	80639189	Peak_1191|Height_215.463|Summit_80639005	1000	.
chr11	80631634	80631937	Peak_1192|Height_222.107|Summit_80631786	1000	.
chr7	80623590	80623942	Peak_1193|Height_92.0701|Summit_80623806	1000	.
chr12	80589892	80590278	Peak_1194|Height_165.157|Summit_80590102	1000	.
chr8	80550362	80550683	Peak_1195|Height_73.0866|Summit_80550540	1000	.
chr7	80547595	80547956	Peak_1196|Height_182.242|Summit_80547759	1000	.
chr7	80544954	80545252	Peak_1197|Height_91.1209|Summit_80545099	1000	.
chr7	80538514	80538876	Peak_1198|Height_82.5783|Summit_80538726	1000	.
chr7	80516256	80516759	Peak_1199|Height_105.359|Summit_80516443	1000	.
chr18	80437268	80437566	Peak_1200|Height_118.647|Summit_80437419	1000	.
chr8	80419137	80419490	Peak_1201|Height_74.9849|Summit_80419269	1000	.
chr15	80413636	80413944	Peak_1202|Height_109.155|Summit_80413803	1000	.
chr2	80411101	80411408	Peak_1204|Height_89.2225|Summit_80411276	1000	.
chr17	80409389	80409645	Peak_1205|Height_140.478|Summit_80409514	1000	.
chr11	80404524	80404809	Peak_1206|Height_112.952|Summit_80404651	1000	.
chr11	80402949	80403443	Peak_1207|Height_87.3242|Summit_80403225	1000	.
chr10	80401889	80402339	Peak_1208|Height_73.0866|Summit_80401971	1000	.
chr11	80399345	80399523	Peak_1209|Height_74.0357|Summit_80399436	1000	.
chr17	80390441	80390859	Peak_1210|Height_160.411|Summit_80390633	1000	.
chr7	80378632	80379004	Peak_1211|Height_100.613|Summit_80378832	1000	.
chr17	80376945	80377186	Peak_1212|Height_70.239|Summit_80377068	1000	.
chr10	80376800	80377235	Peak_1213|Height_97.7651|Summit_80376993	1000	.
chr17	80376422	80376705	Peak_1214|Height_74.9849|Summit_80376579	1000	.
chr10	80374035	80374320	Peak_1215|Height_98.7143|Summit_80374192	1000	.
chr8	80328925	80329203	Peak_1216|Height_82.5783|Summit_80329068	1000	.
chr2	80326990	80327432	Peak_1217|Height_209.768|Summit_80327263	1000	.
chr11	80325751	80326325	Peak_1218|Height_133.834|Summit_80325968	1000	.
chr11	80322353	80322660	Peak_1219|Height_80.68|Summit_80322549	1000	.
chr10	80311536	80311863	Peak_1220|Height_88.2734|Summit_80311681	1000	.
chr11	80302749	80303069	Peak_1221|Height_115.799|Summit_80302878	1000	.
chr8	80277649	80278032	Peak_1222|Height_106.308|Summit_80277801	1000	.
chr15	8026591	8026830	Peak_1223|Height_70.239|Summit_8026717	1000	.
chr15	80243517	80243825	Peak_1224|Height_107.257|Summit_80243668	1000	.
chr1	80236849	80237213	Peak_1225|Height_107.257|Summit_80237062	1000	.
chrX	80212066	80212348	Peak_1226|Height_92.0701|Summit_80212193	1000	.
chrX	80201259	80201573	Peak_1227|Height_78.7816|Summit_80201461	1000	.
chr8	80183545	80183830	Peak_1228|Height_74.9849|Summit_80183675	1000	.
chr12	80151602	80151912	Peak_1229|Height_86.375|Summit_80151768	1000	.
chr12	80150831	80151169	Peak_1230|Height_84.4767|Summit_80150991	1000	.
chr12	80145740	80146093	Peak_1231|Height_281.905|Summit_80145940	1000	.
chr17	80145469	80145889	Peak_1232|Height_106.308|Summit_80145755	1000	.
chr17	80138501	80138799	Peak_1233|Height_136.681|Summit_80138659	1000	.
chr17	80115175	80115503	Peak_1235|Height_77.8324|Summit_80115386	1000	.
chr15	80088148	80088375	Peak_1236|Height_74.0357|Summit_80088258	1000	.
chr9	80072076	80072337	Peak_1237|Height_111.054|Summit_80072212	1000	.
chr12	80048679	80048944	Peak_1238|Height_83.5275|Summit_80048827	1000	.
chr12	80031774	80032166	Peak_1239|Height_100.613|Summit_80031989	1000	.
chr8	80005690	80006198	Peak_1240|Height_79.7308|Summit_80005821	1000	.
chr15	80001735	80001989	Peak_1241|Height_86.375|Summit_80001857	1000	.
chr17	79995431	79995681	Peak_1242|Height_74.0357|Summit_79995543	1000	.
chr15	79989809	79990093	Peak_1243|Height_83.5275|Summit_79989950	1000	.
chr15	79919120	79919402	Peak_1245|Height_180.343|Summit_79919270	1000	.
chr17	79901949	79902236	Peak_1246|Height_132.885|Summit_79902115	1000	.
chr11	79898943	79899271	Peak_1247|Height_121.495|Summit_79899083	1000	.
chr11	79865946	79866292	Peak_1248|Height_193.632|Summit_79866123	1000	.
chr11	79863571	79863932	Peak_1249|Height_182.242|Summit_79863751	1000	.
chr15	79857482	79857737	Peak_1250|Height_72.1374|Summit_79857630	1000	.
chr15	79856556	79856859	Peak_1251|Height_100.613|Summit_79856695	1000	.
chr15	79855359	79855587	Peak_1252|Height_76.8833|Summit_79855465	1000	.
chr9	7983735	7984064	Peak_1253|Height_233.497|Summit_7983888	1000	.
chr18	79822868	79823105	Peak_1254|Height_93.0193|Summit_79822994	1000	.
chr9	79814880	79815224	Peak_1255|Height_102.511|Summit_79815066	1000	.
chr15	7981230	7981493	Peak_1256|Height_122.444|Summit_7981368	1000	.
chr8	79812034	79812333	Peak_1257|Height_111.054|Summit_79812169	1000	.
chr9	79767110	79767426	Peak_1258|Height_87.3242|Summit_79767328	1000	.
chr15	79744905	79745179	Peak_1259|Height_118.647|Summit_79745032	1000	.
chr3	79740747	79741013	Peak_1260|Height_74.9849|Summit_79740885	1000	.
chr14	79735365	79735674	Peak_1261|Height_89.2225|Summit_79735538	1000	.
chr8	79712232	79712568	Peak_1262|Height_147.122|Summit_79712395	1000	.
chr11	79699527	79699925	Peak_1263|Height_76.8833|Summit_79699793	1000	.
chr18	79663733	79664091	Peak_1264|Height_72.1374|Summit_79664006	1000	.
chr18	79652497	79652745	Peak_1265|Height_93.0193|Summit_79652621	1000	.
chr18	79644401	79644649	Peak_1266|Height_71.1882|Summit_79644529	1000	.
chr14	79638194	79638483	Peak_1267|Height_112.952|Summit_79638332	1000	.
chr1	79636324	79636592	Peak_1268|Height_73.0866|Summit_79636438	1000	.
chr11	79604477	79604835	Peak_1269|Height_200.276|Summit_79604681	1000	.
chr13	79582365	79582744	Peak_1270|Height_143.326|Summit_79582572	1000	.
chr9	79566379	79566973	Peak_1271|Height_107.257|Summit_79566539	1000	.
chr10	79563882	79564161	Peak_1272|Height_83.5275|Summit_79564029	1000	.
chr2	79553810	79554230	Peak_1273|Height_131.935|Summit_79553956	1000	.
chr10	79549651	79549929	Peak_1274|Height_75.9341|Summit_79549799	1000	.
chr8	79547787	79548104	Peak_1275|Height_127.19|Summit_79547945	1000	.
chr10	79533797	79534237	Peak_1276|Height_108.206|Summit_79534092	1000	.
chr8	79533203	79533661	Peak_1277|Height_107.257|Summit_79533455	1000	.
chr9	79529103	79529466	Peak_1278|Height_120.545|Summit_79529322	1000	.
chr9	79528351	79528996	Peak_1279|Height_74.9849|Summit_79528666	1000	.
chr9	79521376	79521690	Peak_1280|Height_333.161|Summit_79521534	1000	.
chr15	79518439	79518929	Peak_1281|Height_219.26|Summit_79518732	1000	.
chr17	79491606	79491904	Peak_1282|Height_85.4258|Summit_79491762	1000	.
chr17	79491061	79491433	Peak_1283|Height_155.665|Summit_79491247	1000	.
chr17	79468475	79468769	Peak_1284|Height_163.258|Summit_79468628	1000	.
chr15	7943843	7944125	Peak_1285|Height_76.8833|Summit_7943992	1000	.
chr2	79437315	79437588	Peak_1286|Height_185.089|Summit_79437459	1000	.
chr10	79437258	79437490	Peak_1287|Height_74.9849|Summit_79437381	1000	.
chr9	79374236	79374525	Peak_1288|Height_82.5783|Summit_79374393	1000	.
chr14	79372221	79372479	Peak_1289|Height_93.0193|Summit_79372377	1000	.
chr9	79326913	79327335	Peak_1290|Height_158.512|Summit_79327121	1000	.
chr18	79302827	79303357	Peak_1291|Height_193.632|Summit_79303218	1000	.
chr14	79300601	79300939	Peak_1292|Height_118.647|Summit_79300789	1000	.
chr18	79256398	79256626	Peak_1293|Height_79.7308|Summit_79256512	1000	.
chr12	79190567	79190926	Peak_1294|Height_110.104|Summit_79190740	1000	.
chr13	79169241	79169579	Peak_1295|Height_268.617|Summit_79169403	1000	.
chr10	79163812	79164044	Peak_1296|Height_74.0357|Summit_79163935	1000	.
chr10	79146029	79146315	Peak_1297|Height_126.24|Summit_79146187	1000	.
chr18	79134679	79135021	Peak_1298|Height_76.8833|Summit_79134882	1000	.
chr2	79090659	79090963	Peak_1299|Height_130.986|Summit_79090808	1000	.
chr1	79089420	79089739	Peak_1300|Height_96.816|Summit_79089547	1000	.
chr11	79072265	79072589	Peak_1301|Height_127.19|Summit_79072473	1000	.
chr9	79064355	79064606	Peak_1302|Height_98.7143|Summit_79064492	1000	.
chr11	79051564	79052110	Peak_1303|Height_144.275|Summit_79051715	1000	.
chr12	79045032	79045266	Peak_1304|Height_80.68|Summit_79045155	1000	.
chr3	79042483	79042774	Peak_1305|Height_100.613|Summit_79042607	1000	.
chr3	79038503	79038778	Peak_1306|Height_81.6291|Summit_79038610	1000	.
chr3	78966024	78966350	Peak_1307|Height_83.5275|Summit_78966207	1000	.
chr14	78944851	78945090	Peak_1308|Height_72.1374|Summit_78944953	1000	.
chr14	78941102	78941406	Peak_1309|Height_134.783|Summit_78941248	1000	.
chr14	78938382	78938685	Peak_1310|Height_289.499|Summit_78938530	1000	.
chr2	78928001	78928275	Peak_1311|Height_115.799|Summit_78928143	1000	.
chr15	78922893	78923189	Peak_1312|Height_73.0866|Summit_78923038	1000	.
chr11	78868642	78869071	Peak_1313|Height_80.68|Summit_78868813	1000	.
chr17	78849088	78849429	Peak_1314|Height_118.647|Summit_78849218	1000	.
chr17	78834199	78834585	Peak_1315|Height_190.784|Summit_78834370	1000	.
chr17	78803107	78803398	Peak_1317|Height_83.5275|Summit_78803252	1000	.
chr14	78795492	78795952	Peak_1318|Height_190.784|Summit_78795684	1000	.
chr12	78739265	78739522	Peak_1319|Height_112.003|Summit_78739393	1000	.
chr12	78690212	78690532	Peak_1320|Height_88.2734|Summit_78690390	1000	.
chr12	78669878	78670269	Peak_1321|Height_103.46|Summit_78670116	1000	.
chr12	78657394	78657566	Peak_1322|Height_162.309|Summit_78657540	1000	.
chr1	78645812	78646206	Peak_1323|Height_350.246|Summit_78645980	1000	.
chr11	78639652	78639910	Peak_1324|Height_74.0357|Summit_78639762	1000	.
chr1	78609622	78609880	Peak_1325|Height_78.7816|Summit_78609738	1000	.
chr1	78607567	78607922	Peak_1326|Height_200.276|Summit_78607742	1000	.
chr15	78594170	78594503	Peak_1327|Height_100.613|Summit_78594393	1000	.
chr10	78569283	78569498	Peak_1328|Height_73.0866|Summit_78569404	1000	.
chr1	78564479	78564721	Peak_1329|Height_78.7816|Summit_78564571	1000	.
chr1	78535763	78536188	Peak_1330|Height_118.647|Summit_78535970	1000	.
chr14	78526501	78526754	Peak_1331|Height_86.375|Summit_78526643	1000	.
chr3	78504897	78505132	Peak_1332|Height_80.68|Summit_78505018	1000	.
chr2	78446581	78446938	Peak_1333|Height_93.9684|Summit_78446818	1000	.
chr2	78445889	78446277	Peak_1334|Height_91.1209|Summit_78446092	1000	.
chr10	7838283	7838617	Peak_1335|Height_97.7651|Summit_7838413	1000	.
chr1	78368170	78368387	Peak_1336|Height_73.0866|Summit_78368270	1000	.
chr9	78350807	78351025	Peak_1337|Height_71.1882|Summit_78350911	1000	.
chr9	78348225	78348488	Peak_1338|Height_91.1209|Summit_78348370	1000	.
chr14	78331974	78332352	Peak_1339|Height_106.308|Summit_78332195	1000	.
chr15	78286522	78286792	Peak_1340|Height_104.409|Summit_78286679	1000	.
chr18	78281753	78282235	Peak_1341|Height_79.7308|Summit_78282099	1000	.
chr11	78263876	78264133	Peak_1342|Height_86.375|Summit_78264023	1000	.
chr17	7826195	7826650	Peak_1343|Height_100.613|Summit_7826351	1000	.
chr18	78228939	78229311	Peak_1344|Height_187.937|Summit_78229115	1000	.
chr1	78212317	78212583	Peak_1345|Height_93.9684|Summit_78212428	1000	.
chrX	7819212	7819537	Peak_1346|Height_86.375|Summit_7819344	1000	.
chr15	7812969	7813287	Peak_1347|Height_72.1374|Summit_7813114	1000	.
chr18	78118569	78119001	Peak_1348|Height_83.5275|Summit_78118861	1000	.
chr6	7808670	7808959	Peak_1349|Height_122.444|Summit_7808832	1000	.
chr11	78076195	78076565	Peak_1350|Height_74.0357|Summit_78076333	1000	.
chr15	78071808	78072119	Peak_1351|Height_78.7816|Summit_78071994	1000	.
chr18	78063846	78064186	Peak_1352|Height_71.1882|Summit_78064048	1000	.
chr11	78053267	78053590	Peak_1353|Height_125.291|Summit_78053434	1000	.
chr15	78035617	78035985	Peak_1354|Height_84.4767|Summit_78035836	1000	.
chr18	78034086	78034395	Peak_1355|Height_98.7143|Summit_78034214	1000	.
chr10	78032475	78032741	Peak_1356|Height_96.816|Summit_78032615	1000	.
chr11	77976583	77976816	Peak_1357|Height_73.0866|Summit_77976658	1000	.
chr18	77971853	77972307	Peak_1358|Height_86.375|Summit_77972057	1000	.
chr11	77969751	77970076	Peak_1359|Height_114.85|Summit_77969938	1000	.
chr18	77968746	77968993	Peak_1360|Height_71.1882|Summit_77968862	1000	.
chr12	77938225	77938614	Peak_1361|Height_74.0357|Summit_77938417	1000	.
chr17	7791244	7791679	Peak_1362|Height_88.2734|Summit_7791482	1000	.
chr14	77907835	77908224	Peak_1363|Height_87.3242|Summit_77907990	1000	.
chr10	77886436	77886728	Peak_1364|Height_83.5275|Summit_77886570	1000	.
chr2	77870242	77870617	Peak_1366|Height_77.8324|Summit_77870397	1000	.
chr9	7784468	7785019	Peak_1368|Height_368.28|Summit_7784720	1000	.
chr9	77794130	77794434	Peak_1369|Height_112.952|Summit_77794331	1000	.
chr18	77793843	77794156	Peak_1370|Height_74.9849|Summit_77793998	1000	.
chr7	77788905	77789265	Peak_1371|Height_250.582|Summit_77789113	1000	.
chr15	77776175	77776516	Peak_1372|Height_70.239|Summit_77776332	1000	.
chr2	77771880	77772156	Peak_1373|Height_101.562|Summit_77772016	1000	.
chr10	77767763	77768299	Peak_1374|Height_134.783|Summit_77768147	1000	.
chr10	77760541	77761034	Peak_1375|Height_118.647|Summit_77760795	1000	.
chr9	7775814	7776071	Peak_1376|Height_76.8833|Summit_7775912	1000	.
chr18	77750634	77751017	Peak_1377|Height_153.767|Summit_77750772	1000	.
chr10	77750188	77750526	Peak_1378|Height_98.7143|Summit_77750385	1000	.
chr14	77745967	77746379	Peak_1379|Height_109.155|Summit_77746171	1000	.
chr18	77743743	77744341	Peak_1380|Height_127.19|Summit_77743957	1000	.
chr10	77742093	77742315	Peak_1381|Height_86.375|Summit_77742202	1000	.
chr2	77730521	77730852	Peak_1382|Height_108.206|Summit_77730718	1000	.
chr5	77730479	77730798	Peak_1383|Height_138.58|Summit_77730646	1000	.
chr2	77729964	77730304	Peak_1384|Height_119.596|Summit_77730161	1000	.
chr15	77713311	77713557	Peak_1385|Height_81.6291|Summit_77713446	1000	.
chr15	77712192	77712393	Peak_1386|Height_81.6291|Summit_77712292	1000	.
chr2	77694196	77694522	Peak_1387|Height_72.1374|Summit_77694403	1000	.
chr7	77659576	77659896	Peak_1388|Height_87.3242|Summit_77659733	1000	.
chr15	77657364	77657628	Peak_1389|Height_93.9684|Summit_77657479	1000	.
chr15	77650646	77650871	Peak_1390|Height_72.1374|Summit_77650775	1000	.
chr15	77635507	77635993	Peak_1391|Height_99.6635|Summit_77635796	1000	.
chr10	7759143	7759405	Peak_1392|Height_93.9684|Summit_7759273	1000	.
chr5	77566763	77567067	Peak_1393|Height_97.7651|Summit_77566914	1000	.
chr8	77562377	77562873	Peak_1394|Height_177.496|Summit_77562719	1000	.
chr7	77548834	77549180	Peak_1395|Height_184.14|Summit_77549023	1000	.
chr16	77514981	77515240	Peak_1396|Height_71.1882|Summit_77515124	1000	.
chr9	77463379	77463576	Peak_1397|Height_81.6291|Summit_77463486	1000	.
chr1	77457685	77458027	Peak_1398|Height_97.7651|Summit_77457870	1000	.
chr12	77450855	77451245	Peak_1399|Height_73.0866|Summit_77451119	1000	.
chr2	77446770	77447225	Peak_1400|Height_192.683|Summit_77446923	1000	.
chr11	77427943	77428169	Peak_1402|Height_74.0357|Summit_77428085	1000	.
chr7	77411966	77412306	Peak_1403|Height_91.1209|Summit_77412075	1000	.
chr8	77394489	77394858	Peak_1404|Height_88.2734|Summit_77394751	1000	.
chr17	77366308	77366566	Peak_1405|Height_95.8668|Summit_77366456	1000	.
chr14	77358754	77359002	Peak_1406|Height_105.359|Summit_77358896	1000	.
chr5	77352588	77352881	Peak_1407|Height_136.681|Summit_77352729	1000	.
chr14	77351313	77351659	Peak_1408|Height_78.7816|Summit_77351522	1000	.
chr14	77347025	77347358	Peak_1409|Height_80.68|Summit_77347198	1000	.
chr2	77321229	77321711	Peak_1410|Height_115.799|Summit_77321487	1000	.
chr2	77315608	77315976	Peak_1411|Height_116.749|Summit_77315823	1000	.
chr6	7729863	7730206	Peak_1412|Height_167.055|Summit_7730075	1000	.
chr11	77278212	77278490	Peak_1413|Height_169.903|Summit_77278345	1000	.
chr12	77266589	77266901	Peak_1414|Height_113.901|Summit_77266766	1000	.
chr11	77257725	77258099	Peak_1415|Height_134.783|Summit_77257869	1000	.
chr2	77214278	77214527	Peak_1416|Height_87.3242|Summit_77214401	1000	.
chr12	77206012	77206405	Peak_1417|Height_73.0866|Summit_77206284	1000	.
chr11	77199921	77200215	Peak_1418|Height_125.291|Summit_77200063	1000	.
chr16	77173676	77173969	Peak_1419|Height_79.7308|Summit_77173811	1000	.
chr9	77158239	77158658	Peak_1420|Height_159.462|Summit_77158491	1000	.
chr2	77128030	77128338	Peak_1421|Height_81.6291|Summit_77128185	1000	.
chr9	77125936	77126155	Peak_1422|Height_88.2734|Summit_77126054	1000	.
chr15	77121933	77122230	Peak_1423|Height_144.275|Summit_77122078	1000	.
chr14	77098449	77098935	Peak_1424|Height_131.935|Summit_77098647	1000	.
chr10	77087352	77087739	Peak_1425|Height_78.7816|Summit_77087534	1000	.
chr10	77046548	77046825	Peak_1427|Height_97.7651|Summit_77046683	1000	.
chr15	77045555	77045916	Peak_1428|Height_140.478|Summit_77045687	1000	.
chr15	77045202	77045553	Peak_1429|Height_323.669|Summit_77045379	1000	.
chr2	77015695	77015967	Peak_1430|Height_77.8324|Summit_77015851	1000	.
chr14	77009727	77009944	Peak_1431|Height_80.68|Summit_77009822	1000	.
chr15	76993601	76994262	Peak_1432|Height_144.275|Summit_76993952	1000	.
chr10	76993844	76994065	Peak_1433|Height_81.6291|Summit_76993942	1000	.
chr2	76964968	76965327	Peak_1434|Height_93.0193|Summit_76965186	1000	.
chr6	76957837	76958290	Peak_1435|Height_78.7816|Summit_76957972	1000	.
chr2	76952421	76952630	Peak_1436|Height_76.8833|Summit_76952535	1000	.
chr2	76952035	76952315	Peak_1437|Height_84.4767|Summit_76952154	1000	.
chr2	76949174	76949585	Peak_1438|Height_129.088|Summit_76949336	1000	.
chr1	76916617	76916853	Peak_1439|Height_74.9849|Summit_76916736	1000	.
chr1	76897186	76897430	Peak_1440|Height_80.68|Summit_76897316	1000	.
chr4	76884012	76884310	Peak_1441|Height_71.1882|Summit_76884170	1000	.
chr2	76881058	76881298	Peak_1442|Height_75.9341|Summit_76881186	1000	.
chr15	76874656	76874935	Peak_1443|Height_127.19|Summit_76874800	1000	.
chr2	76871665	76872029	Peak_1444|Height_229.701|Summit_76871866	1000	.
chr14	76868380	76868630	Peak_1445|Height_70.239|Summit_76868503	1000	.
chr2	76862061	76862349	Peak_1446|Height_94.9176|Summit_76862205	1000	.
chr15	76861729	76862044	Peak_1447|Height_131.935|Summit_76861886	1000	.
chr7	76859991	76860354	Peak_1448|Height_168.953|Summit_76860185	1000	.
chr2	76858701	76859155	Peak_1449|Height_141.427|Summit_76858871	1000	.
chr15	76853209	76853585	Peak_1450|Height_203.124|Summit_76853372	1000	.
chr5	76848012	76848269	Peak_1451|Height_112.952|Summit_76848141	1000	.
chr15	76845371	76845726	Peak_1452|Height_156.614|Summit_76845580	1000	.
chr2	76823890	76824251	Peak_1453|Height_144.275|Summit_76824101	1000	.
chr16	76816550	76816938	Peak_1454|Height_92.0701|Summit_76816693	1000	.
chr15	76804881	76805145	Peak_1455|Height_90.1717|Summit_76805019	1000	.
chr15	76782707	76783176	Peak_1456|Height_75.9341|Summit_76782825	1000	.
chr5	76769979	76770402	Peak_1457|Height_152.817|Summit_76770195	1000	.
chr14	76731622	76731903	Peak_1458|Height_93.9684|Summit_76731750	1000	.
chr15	76731053	76731417	Peak_1459|Height_86.375|Summit_76731206	1000	.
chr15	76706813	76707108	Peak_1460|Height_111.054|Summit_76706933	1000	.
chr1	76690697	76690897	Peak_1461|Height_70.239|Summit_76690811	1000	.
chr19	7666610	7666877	Peak_1462|Height_119.596|Summit_7666757	1000	.
chr16	76655214	76655554	Peak_1463|Height_83.5275|Summit_76655414	1000	.
chr10	76610419	76610675	Peak_1464|Height_86.375|Summit_76610529	1000	.
chr16	76597652	76597913	Peak_1465|Height_87.3242|Summit_76597781	1000	.
chr16	76575480	76575851	Peak_1466|Height_143.326|Summit_76575693	1000	.
chr14	76569711	76569942	Peak_1467|Height_78.7816|Summit_76569849	1000	.
chr1	76542286	76542557	Peak_1468|Height_112.003|Summit_76542421	1000	.
chr6	7646657	7646957	Peak_1469|Height_112.003|Summit_7646827	1000	.
chr16	76432584	76432962	Peak_1470|Height_190.784|Summit_76432762	1000	.
chr11	76429437	76429651	Peak_1471|Height_70.239|Summit_76429571	1000	.
chr4	76412683	76413289	Peak_1472|Height_200.276|Summit_76412880	1000	.
chr4	76412272	76412676	Peak_1473|Height_262.922|Summit_76412441	1000	.
chr15	76293976	76294321	Peak_1475|Height_149.021|Summit_76294178	1000	.
chr15	76292637	76292997	Peak_1476|Height_171.801|Summit_76292796	1000	.
chr18	76270160	76270731	Peak_1477|Height_85.4258|Summit_76270541	1000	.
chr14	76263848	76264136	Peak_1478|Height_87.3242|Summit_76264008	1000	.
chr14	76255034	76255412	Peak_1479|Height_247.735|Summit_76255189	1000	.
chr14	76237395	76237642	Peak_1480|Height_100.613|Summit_76237525	1000	.
chr14	76234617	76235068	Peak_1481|Height_70.239|Summit_76234873	1000	.
chr18	76221620	76221896	Peak_1482|Height_167.055|Summit_76221755	1000	.
chr11	76212670	76213084	Peak_1483|Height_191.734|Summit_76212815	1000	.
chr14	76207406	76207962	Peak_1484|Height_125.291|Summit_76207806	1000	.
chr16	76183326	76183681	Peak_1485|Height_93.9684|Summit_76183524	1000	.
chr11	76177563	76177843	Peak_1486|Height_96.816|Summit_76177702	1000	.
chr11	76099915	76100241	Peak_1487|Height_157.563|Summit_76100103	1000	.
chr18	76096386	76096739	Peak_1488|Height_92.0701|Summit_76096508	1000	.
chr4	76089523	76089803	Peak_1489|Height_152.817|Summit_76089667	1000	.
chr15	76087905	76088312	Peak_1490|Height_149.021|Summit_76088109	1000	.
chr13	76081256	76081551	Peak_1491|Height_143.326|Summit_76081399	1000	.
chr18	76057923	76058149	Peak_1492|Height_93.9684|Summit_76058054	1000	.
chr11	7605280	7605705	Peak_1493|Height_76.8833|Summit_7605548	1000	.
chr12	76053686	76053908	Peak_1494|Height_89.2225|Summit_76053810	1000	.
chr18	76043085	76043371	Peak_1495|Height_79.7308|Summit_76043229	1000	.
chr17	76040306	76040816	Peak_1496|Height_118.647|Summit_76040493	1000	.
chr11	75920048	75920312	Peak_1497|Height_75.9341|Summit_75920171	1000	.
chr15	75914042	75914372	Peak_1498|Height_150.919|Summit_75914201	1000	.
chr2	75908450	75908741	Peak_1499|Height_112.952|Summit_75908592	1000	.
chr4	75905592	75905975	Peak_1500|Height_95.8668|Summit_75905839	1000	.
chr1	75882245	75882556	Peak_1501|Height_81.6291|Summit_75882402	1000	.
chr17	75864756	75865158	Peak_1502|Height_160.411|Summit_75865010	1000	.
chr4	75842482	75842726	Peak_1503|Height_82.5783|Summit_75842610	1000	.
chr18	75810240	75810568	Peak_1505|Height_117.698|Summit_75810402	1000	.
chr9	75808870	75809134	Peak_1506|Height_78.7816|Summit_75808994	1000	.
chr10	75779032	75779335	Peak_1507|Height_86.375|Summit_75779159	1000	.
chr13	75734318	75734639	Peak_1509|Height_83.5275|Summit_75734489	1000	.
chr7	75695208	75695610	Peak_1510|Height_92.0701|Summit_75695464	1000	.
chr3	75688673	75688872	Peak_1511|Height_74.0357|Summit_75688740	1000	.
chr3	75664779	75665029	Peak_1512|Height_76.8833|Summit_75664898	1000	.
chr15	75661513	75661808	Peak_1513|Height_117.698|Summit_75661628	1000	.
chr1	75659201	75659486	Peak_1514|Height_108.206|Summit_75659342	1000	.
chr4	75647019	75647289	Peak_1515|Height_89.2225|Summit_75647145	1000	.
chr18	75638438	75638777	Peak_1516|Height_151.868|Summit_75638596	1000	.
chr11	75626701	75626947	Peak_1517|Height_131.935|Summit_75626826	1000	.
chr12	75625112	75625322	Peak_1518|Height_75.9341|Summit_75625201	1000	.
chr12	75619024	75619284	Peak_1519|Height_81.6291|Summit_75619163	1000	.
chr12	75618485	75618729	Peak_1520|Height_79.7308|Summit_75618629	1000	.
chr8	75618163	75618472	Peak_1521|Height_112.952|Summit_75618315	1000	.
chr15	75611492	75611781	Peak_1522|Height_137.631|Summit_75611622	1000	.
chr12	75591734	75592140	Peak_1523|Height_118.647|Summit_75591869	1000	.
chr15	75588409	75588801	Peak_1524|Height_82.5783|Summit_75588612	1000	.
chr11	75582954	75583239	Peak_1525|Height_70.239|Summit_75583074	1000	.
chr15	75581585	75581926	Peak_1526|Height_88.2734|Summit_75581802	1000	.
chr17	75577966	75578256	Peak_1527|Height_122.444|Summit_75578113	1000	.
chr3	75551729	75552067	Peak_1528|Height_129.088|Summit_75551895	1000	.
chr5	75551716	75552033	Peak_1529|Height_123.393|Summit_75551866	1000	.
chr1	75535719	75536138	Peak_1530|Height_70.239|Summit_75535858	1000	.
chr18	75526550	75526896	Peak_1531|Height_120.545|Summit_75526752	1000	.
chr2	75523533	75523891	Peak_1532|Height_124.342|Summit_75523686	1000	.
chr2	75521007	75521351	Peak_1533|Height_118.647|Summit_75521184	1000	.
chr2	75519472	75519816	Peak_1534|Height_77.8324|Summit_75519669	1000	.
chr1	75517759	75518083	Peak_1535|Height_74.9849|Summit_75517952	1000	.
chr7	75482055	75482331	Peak_1536|Height_127.19|Summit_75482198	1000	.
chr2	75481202	75481546	Peak_1537|Height_222.107|Summit_75481391	1000	.
chr17	75456279	75456526	Peak_1538|Height_78.7816|Summit_75456406	1000	.
chr17	75455980	75456278	Peak_1539|Height_92.0701|Summit_75456129	1000	.
chr17	75448685	75449230	Peak_1540|Height_242.989|Summit_75449003	1000	.
chr11	75448831	75449103	Peak_1541|Height_85.4258|Summit_75448946	1000	.
chr11	75433923	75434278	Peak_1542|Height_84.4767|Summit_75434010	1000	.
chr7	75421993	75422389	Peak_1543|Height_122.444|Summit_75422190	1000	.
chr7	75408657	75409137	Peak_1544|Height_73.0866|Summit_75408927	1000	.
chr7	75407858	75408192	Peak_1546|Height_87.3242|Summit_75408027	1000	.
chr17	75393285	75393654	Peak_1547|Height_123.393|Summit_75393455	1000	.
chr7	75384334	75384738	Peak_1548|Height_190.784|Summit_75384568	1000	.
chr11	75379425	75379653	Peak_1549|Height_84.4767|Summit_75379508	1000	.
chr1	75376668	75377105	Peak_1550|Height_136.681|Summit_75376810	1000	.
chr1	75371505	75371904	Peak_1551|Height_84.4767|Summit_75371653	1000	.
chr10	75361591	75361876	Peak_1552|Height_112.952|Summit_75361741	1000	.
chr7	75360402	75360906	Peak_1553|Height_148.071|Summit_75360675	1000	.
chr1	75340804	75341244	Peak_1554|Height_210.717|Summit_75340961	1000	.
chr10	75335624	75335943	Peak_1555|Height_114.85|Summit_75335800	1000	.
chr11	75322381	75322772	Peak_1556|Height_79.7308|Summit_75322676	1000	.
chr14	75321149	75321657	Peak_1557|Height_318.923|Summit_75321457	1000	.
chr3	75303113	75303773	Peak_1558|Height_131.935|Summit_75303384	1000	.
chr3	75302882	75303112	Peak_1559|Height_77.8324|Summit_75303003	1000	.
chr5	75293014	75293349	Peak_1560|Height_127.19|Summit_75293171	1000	.
chr9	75276136	75276395	Peak_1561|Height_94.9176|Summit_75276247	1000	.
chr11	75275689	75275995	Peak_1562|Height_87.3242|Summit_75275807	1000	.
chr11	75272271	75272541	Peak_1563|Height_82.5783|Summit_75272413	1000	.
chr9	75270101	75270554	Peak_1564|Height_84.4767|Summit_75270272	1000	.
chr14	75264793	75265310	Peak_1565|Height_255.328|Summit_75265080	1000	.
chr8	75260608	75261055	Peak_1566|Height_106.308|Summit_75260910	1000	.
chr1	75247165	75247374	Peak_1567|Height_71.1882|Summit_75247254	1000	.
chr11	75244821	75245151	Peak_1568|Height_111.054|Summit_75245007	1000	.
chr11	75236625	75236838	Peak_1569|Height_73.0866|Summit_75236716	1000	.
chr7	75218335	75218580	Peak_1570|Height_102.511|Summit_75218443	1000	.
chr8	75106983	75107162	Peak_1571|Height_74.9849|Summit_75107096	1000	.
chr8	75095442	75095828	Peak_1572|Height_96.816|Summit_75095650	1000	.
chr5	75080921	75081325	Peak_1573|Height_256.278|Summit_75081074	1000	.
chr14	75057078	75057361	Peak_1574|Height_105.359|Summit_75057215	1000	.
chr15	75052402	75052615	Peak_1575|Height_76.8833|Summit_75052511	1000	.
chrX	75033992	75034401	Peak_1576|Height_180.343|Summit_75034253	1000	.
chr11	75027950	75028310	Peak_1577|Height_133.834|Summit_75028158	1000	.
chr5	75025126	75025384	Peak_1578|Height_71.1882|Summit_75025259	1000	.
chr18	74949073	74949381	Peak_1579|Height_83.5275|Summit_74949227	1000	.
chr10	74928537	74928807	Peak_1580|Height_80.68|Summit_74928694	1000	.
chr2	74925094	74925440	Peak_1581|Height_74.9849|Summit_74925332	1000	.
chr13	74907941	74908348	Peak_1582|Height_312.279|Summit_74908193	1000	.
chr7	74885691	74886059	Peak_1583|Height_98.7143|Summit_74885874	1000	.
chr7	74885294	74885686	Peak_1584|Height_107.257|Summit_74885513	1000	.
chr7	74849060	74849480	Peak_1585|Height_95.8668|Summit_74849336	1000	.
chr7	74836037	74836295	Peak_1586|Height_122.444|Summit_74836168	1000	.
chr9	74829633	74830036	Peak_1588|Height_103.46|Summit_74829784	1000	.
chr12	74823090	74823608	Peak_1589|Height_230.65|Summit_74823364	1000	.
chr12	74819187	74819636	Peak_1590|Height_72.1374|Summit_74819471	1000	.
chr1	74800715	74801266	Peak_1591|Height_116.749|Summit_74801090	1000	.
chr1	74800302	74800712	Peak_1592|Height_112.952|Summit_74800531	1000	.
chr7	74763270	74763540	Peak_1593|Height_80.68|Summit_74763393	1000	.
chr10	74757524	74757733	Peak_1594|Height_77.8324|Summit_74757612	1000	.
chr7	74742941	74743216	Peak_1595|Height_98.7143|Summit_74743092	1000	.
chr16	74723736	74724090	Peak_1596|Height_85.4258|Summit_74723938	1000	.
chr7	74701732	74702031	Peak_1597|Height_88.2734|Summit_74701833	1000	.
chr5	74657125	74657450	Peak_1598|Height_81.6291|Summit_74657287	1000	.
chr11	74651941	74652173	Peak_1599|Height_71.1882|Summit_74652050	1000	.
chr5	74646315	74646601	Peak_1600|Height_75.9341|Summit_74646471	1000	.
chr5	74643051	74643339	Peak_1601|Height_93.9684|Summit_74643183	1000	.
chr12	74615725	74615971	Peak_1602|Height_77.8324|Summit_74615859	1000	.
chr10	74594567	74594824	Peak_1603|Height_74.0357|Summit_74594702	1000	.
chr7	74590549	74590890	Peak_1604|Height_101.562|Summit_74590756	1000	.
chr7	74589482	74589813	Peak_1605|Height_90.1717|Summit_74589642	1000	.
chr7	74588045	74588404	Peak_1606|Height_116.749|Summit_74588253	1000	.
chr1	74585575	74585923	Peak_1607|Height_71.1882|Summit_74585730	1000	.
chr1	74585092	74585574	Peak_1608|Height_130.986|Summit_74585418	1000	.
chr10	74580099	74580427	Peak_1609|Height_357.839|Summit_74580274	1000	.
chr12	74577294	74577893	Peak_1610|Height_474.588|Summit_74577582	1000	.
chr10	74572769	74572990	Peak_1611|Height_76.8833|Summit_74572894	1000	.
chr11	74561515	74561864	Peak_1612|Height_86.375|Summit_74561728	1000	.
chr5	74556352	74556743	Peak_1613|Height_165.157|Summit_74556600	1000	.
chr5	74556043	74556351	Peak_1614|Height_75.9341|Summit_74556175	1000	.
chr12	74517390	74517741	Peak_1615|Height_135.732|Summit_74517548	1000	.
chr12	74513471	74513967	Peak_1616|Height_292.346|Summit_74513749	1000	.
chr12	74504429	74504728	Peak_1617|Height_79.7308|Summit_74504541	1000	.
chr2	7448377	7448774	Peak_1618|Height_83.5275|Summit_7448568	1000	.
chr11	74466982	74467252	Peak_1619|Height_102.511|Summit_74467131	1000	.
chr5	74416648	74416867	Peak_1620|Height_71.1882|Summit_74416740	1000	.
chr12	74409792	74410139	Peak_1621|Height_181.293|Summit_74409981	1000	.
chr18	7439273	7439678	Peak_1622|Height_151.868|Summit_7439468	1000	.
chr5	74368621	74369155	Peak_1623|Height_234.446|Summit_74368801	1000	.
chrX	74336531	74336819	Peak_1624|Height_130.037|Summit_74336691	1000	.
chr2	74329607	74329972	Peak_1625|Height_116.749|Summit_74329775	1000	.
chr2	74297939	74298232	Peak_1626|Height_77.8324|Summit_74298065	1000	.
chr2	74292609	74292798	Peak_1627|Height_73.0866|Summit_74292661	1000	.
chr17	74291176	74291438	Peak_1628|Height_88.2734|Summit_74291304	1000	.
chr12	74247959	74248590	Peak_1629|Height_168.953|Summit_74248298	1000	.
chr2	74247996	74248339	Peak_1630|Height_78.7816|Summit_74248188	1000	.
chr18	74244353	74244570	Peak_1631|Height_74.9849|Summit_74244454	1000	.
chr5	74244034	74244305	Peak_1632|Height_124.342|Summit_74244174	1000	.
chr12	74214164	74214524	Peak_1633|Height_116.749|Summit_74214362	1000	.
chr12	74212350	74212773	Peak_1634|Height_215.463|Summit_74212577	1000	.
chr9	74202836	74203105	Peak_1636|Height_129.088|Summit_74203087	1000	.
chr2	74201276	74201620	Peak_1637|Height_145.224|Summit_74201442	1000	.
chr2	74192793	74193053	Peak_1638|Height_81.6291|Summit_74192944	1000	.
chr17	74161134	74161468	Peak_1639|Height_152.817|Summit_74161327	1000	.
chr18	74156450	74156754	Peak_1640|Height_147.122|Summit_74156610	1000	.
chr12	74148492	74148898	Peak_1641|Height_136.681|Summit_74148698	1000	.
chr18	74148405	74148807	Peak_1642|Height_74.0357|Summit_74148680	1000	.
chr12	74139697	74139966	Peak_1643|Height_103.46|Summit_74139813	1000	.
chr12	74136592	74136917	Peak_1644|Height_76.8833|Summit_74136705	1000	.
chr12	74132421	74132753	Peak_1645|Height_89.2225|Summit_74132579	1000	.
chr18	74130906	74131110	Peak_1646|Height_73.0866|Summit_74131009	1000	.
chr16	74128803	74129072	Peak_1647|Height_73.0866|Summit_74128919	1000	.
chr12	74126484	74126798	Peak_1648|Height_166.106|Summit_74126634	1000	.
chr1	74115565	74115962	Peak_1649|Height_206.92|Summit_74115777	1000	.
chr7	74107653	74107891	Peak_1650|Height_82.5783|Summit_74107778	1000	.
chr2	74104919	74105182	Peak_1651|Height_70.239|Summit_74105043	1000	.
chr1	74102179	74102405	Peak_1652|Height_72.1374|Summit_74102298	1000	.
chr7	74100854	74101277	Peak_1653|Height_71.1882|Summit_74101132	1000	.
chr7	74100516	74100852	Peak_1654|Height_116.749|Summit_74100693	1000	.
chr1	74021141	74021571	Peak_1655|Height_75.9341|Summit_74021453	1000	.
chr1	74013213	74013468	Peak_1656|Height_78.7816|Summit_74013370	1000	.
chr5	73992012	73992279	Peak_1657|Height_74.9849|Summit_73992160	1000	.
chr5	73991335	73991647	Peak_1658|Height_94.9176|Summit_73991490	1000	.
chr18	73989843	73990187	Peak_1659|Height_95.8668|Summit_73989999	1000	.
chr1	73961658	73962037	Peak_1660|Height_77.8324|Summit_73961887	1000	.
chr7	73957667	73958114	Peak_1661|Height_315.126|Summit_73957863	1000	.
chr7	73957276	73957665	Peak_1662|Height_92.0701|Summit_73957521	1000	.
chr13	73916823	73917098	Peak_1663|Height_89.2225|Summit_73916964	1000	.
chr2	73904739	73904966	Peak_1664|Height_79.7308|Summit_73904844	1000	.
chr5	73833362	73833623	Peak_1666|Height_96.816|Summit_73833497	1000	.
chr12	73830223	73830483	Peak_1667|Height_75.9341|Summit_73830344	1000	.
chr1	73818363	73818646	Peak_1668|Height_103.46|Summit_73818502	1000	.
chr19	7381436	7381801	Peak_1669|Height_93.9684|Summit_7381616	1000	.
chr8	73803424	73803727	Peak_1670|Height_78.7816|Summit_73803562	1000	.
chr12	73795440	73795780	Peak_1671|Height_70.239|Summit_73795637	1000	.
chr12	73775312	73775773	Peak_1672|Height_95.8668|Summit_73775605	1000	.
chr12	73769062	73769437	Peak_1673|Height_145.224|Summit_73769215	1000	.
chr3	7375695	7376080	Peak_1674|Height_124.342|Summit_7375847	1000	.
chr16	73754663	73754917	Peak_1675|Height_81.6291|Summit_73754787	1000	.
chr17	73735440	73735660	Peak_1676|Height_71.1882|Summit_73735574	1000	.
chr1	73732419	73732631	Peak_1677|Height_79.7308|Summit_73732510	1000	.
chr7	73725654	73725978	Peak_1678|Height_73.0866|Summit_73725809	1000	.
chr1	73705681	73705949	Peak_1679|Height_93.0193|Summit_73705801	1000	.
chr5	73656636	73657082	Peak_1682|Height_86.375|Summit_73656831	1000	.
chr18	73647151	73647374	Peak_1683|Height_77.8324|Summit_73647280	1000	.
chr14	73637628	73637917	Peak_1684|Height_88.2734|Summit_73637764	1000	.
chr17	73612472	73612672	Peak_1685|Height_71.1882|Summit_73612590	1000	.
chr6	73607393	73607609	Peak_1686|Height_70.239|Summit_73607500	1000	.
chr7	73595266	73595514	Peak_1687|Height_84.4767|Summit_73595384	1000	.
chr13	73584619	73584966	Peak_1688|Height_114.85|Summit_73584841	1000	.
chr17	73581385	73581690	Peak_1689|Height_74.0357|Summit_73581547	1000	.
chr15	73577191	73577531	Peak_1690|Height_83.5275|Summit_73577421	1000	.
chr17	73573687	73573921	Peak_1691|Height_70.239|Summit_73573795	1000	.
chr14	73542176	73542445	Peak_1692|Height_106.308|Summit_73542311	1000	.
chr15	73515949	73516301	Peak_1693|Height_88.2734|Summit_73516143	1000	.
chr5	73510008	73510380	Peak_1694|Height_74.0357|Summit_73510123	1000	.
chr17	73468477	73468772	Peak_1695|Height_108.206|Summit_73468622	1000	.
chr15	73462743	73463037	Peak_1696|Height_125.291|Summit_73462905	1000	.
chr15	73453930	73454229	Peak_1697|Height_97.7651|Summit_73454080	1000	.
chr4	73427660	73427927	Peak_1698|Height_102.511|Summit_73427789	1000	.
chr2	73423320	73423595	Peak_1699|Height_72.1374|Summit_73423446	1000	.
chr2	73418313	73418680	Peak_1700|Height_251.532|Summit_73418469	1000	.
chr2	73417315	73417588	Peak_1701|Height_172.75|Summit_73417457	1000	.
chr1	73408759	73409092	Peak_1702|Height_78.7816|Summit_73408933	1000	.
chr14	73393439	73393705	Peak_1703|Height_78.7816|Summit_73393554	1000	.
chr15	73387483	73387776	Peak_1704|Height_77.8324|Summit_73387639	1000	.
chr17	73371681	73372017	Peak_1705|Height_101.562|Summit_73371833	1000	.
chr7	73354881	73355178	Peak_1706|Height_92.0701|Summit_73355029	1000	.
chr7	73310393	73310621	Peak_1707|Height_81.6291|Summit_73310538	1000	.
chr5	73305010	73305328	Peak_1708|Height_80.68|Summit_73305164	1000	.
chr5	73296235	73296519	Peak_1709|Height_108.206|Summit_73296367	1000	.
chr17	73287445	73287744	Peak_1710|Height_74.9849|Summit_73287629	1000	.
chr17	73283906	73284218	Peak_1711|Height_74.0357|Summit_73284045	1000	.
chr17	73272884	73273140	Peak_1712|Height_73.0866|Summit_73273017	1000	.
chr10	73245655	73245976	Peak_1713|Height_79.7308|Summit_73245847	1000	.
chr5	73194201	73194496	Peak_1714|Height_125.291|Summit_73194340	1000	.
chr8	73183001	73183397	Peak_1716|Height_82.5783|Summit_73183246	1000	.
chr17	73176263	73176598	Peak_1717|Height_93.9684|Summit_73176431	1000	.
chr9	73163069	73163435	Peak_1718|Height_83.5275|Summit_73163251	1000	.
chr8	73149471	73149772	Peak_1719|Height_112.003|Summit_73149632	1000	.
chr15	73148979	73149302	Peak_1720|Height_78.7816|Summit_73149111	1000	.
chr14	73143712	73143964	Peak_1721|Height_111.054|Summit_73143856	1000	.
chr14	73138067	73138448	Peak_1722|Height_114.85|Summit_73138200	1000	.
chr2	7310658	7310966	Peak_1723|Height_86.375|Summit_7310808	1000	.
chr16	73106302	73106646	Peak_1724|Height_79.7308|Summit_73106542	1000	.
chr1	73083238	73083542	Peak_1725|Height_97.7651|Summit_73083403	1000	.
chr15	73077367	73077580	Peak_1726|Height_74.0357|Summit_73077457	1000	.
chr15	73076964	73077268	Peak_1727|Height_172.75|Summit_73077122	1000	.
chr2	7302859	7303136	Peak_1728|Height_99.6635|Summit_7303012	1000	.
chr1	73016061	73016353	Peak_1729|Height_196.479|Summit_73016194	1000	.
chr15	73004590	73004942	Peak_1730|Height_209.768|Summit_73004782	1000	.
chr15	72985020	72985428	Peak_1731|Height_74.9849|Summit_72985321	1000	.
chr12	72953755	72954076	Peak_1732|Height_86.375|Summit_72953955	1000	.
chr15	72950150	72950400	Peak_1733|Height_74.9849|Summit_72950292	1000	.
chr1	72921407	72921673	Peak_1734|Height_101.562|Summit_72921554	1000	.
chr2	72898215	72898462	Peak_1735|Height_119.596|Summit_72898312	1000	.
chr8	72883420	72883648	Peak_1736|Height_81.6291|Summit_72883543	1000	.
chr1	72880213	72880534	Peak_1737|Height_162.309|Summit_72880368	1000	.
chr1	72871949	72872286	Peak_1739|Height_90.1717|Summit_72872088	1000	.
chr2	72869116	72869305	Peak_1740|Height_76.8833|Summit_72869199	1000	.
chr2	72850816	72851110	Peak_1741|Height_142.376|Summit_72850966	1000	.
chr8	72841734	72842101	Peak_1743|Height_106.308|Summit_72841915	1000	.
chr1	72770950	72771303	Peak_1744|Height_120.545|Summit_72771133	1000	.
chr6	72726406	72726663	Peak_1745|Height_80.68|Summit_72726533	1000	.
chr5	72714971	72715310	Peak_1746|Height_89.2225|Summit_72715138	1000	.
chr6	72698473	72698786	Peak_1747|Height_101.562|Summit_72698658	1000	.
chr6	72690585	72690839	Peak_1748|Height_92.0701|Summit_72690706	1000	.
chr6	72664880	72665125	Peak_1749|Height_88.2734|Summit_72664996	1000	.
chr1	72647429	72647708	Peak_1750|Height_150.919|Summit_72647577	1000	.
chr9	72639630	72639866	Peak_1751|Height_103.46|Summit_72639753	1000	.
chr11	72616522	72616792	Peak_1752|Height_96.816|Summit_72616675	1000	.
chr4	72607545	72608153	Peak_1753|Height_236.345|Summit_72607882	1000	.
chr15	72607347	72607573	Peak_1754|Height_73.0866|Summit_72607462	1000	.
chr7	72597174	72597556	Peak_1755|Height_205.971|Summit_72597356	1000	.
chr2	72590772	72591245	Peak_1756|Height_98.7143|Summit_72591124	1000	.
chr7	72571331	72571594	Peak_1757|Height_74.9849|Summit_72571465	1000	.
chr11	72565564	72565929	Peak_1758|Height_93.0193|Summit_72565790	1000	.
chr9	72549969	72550375	Peak_1759|Height_80.68|Summit_72550122	1000	.
chr15	72544932	72545320	Peak_1760|Height_104.409|Summit_72545201	1000	.
chr7	72504845	72505107	Peak_1761|Height_140.478|Summit_72504976	1000	.
chr9	72501394	72501745	Peak_1762|Height_198.378|Summit_72501589	1000	.
chr9	72500844	72501114	Peak_1763|Height_106.308|Summit_72500982	1000	.
chr12	72487258	72487515	Peak_1764|Height_84.4767|Summit_72487412	1000	.
chr9	72486779	72487055	Peak_1765|Height_86.375|Summit_72486914	1000	.
chr2	72466037	72466271	Peak_1766|Height_83.5275|Summit_72466146	1000	.
chr8	72463578	72463840	Peak_1767|Height_177.496|Summit_72463711	1000	.
chr9	72457636	72457871	Peak_1768|Height_82.5783|Summit_72457778	1000	.
chr6	72423631	72424154	Peak_1769|Height_214.514|Summit_72424009	1000	.
chr8	72398513	72398916	Peak_1770|Height_108.206|Summit_72398727	1000	.
chr1	72356299	72356654	Peak_1771|Height_213.565|Summit_72356478	1000	.
chr6	72339956	72340231	Peak_1772|Height_74.0357|Summit_72340071	1000	.
chr13	72336277	72336594	Peak_1773|Height_99.6635|Summit_72336412	1000	.
chr16	72335701	72336064	Peak_1774|Height_107.257|Summit_72335901	1000	.
chr4	72332780	72333311	Peak_1775|Height_118.647|Summit_72332903	1000	.
chr2	72309659	72310083	Peak_1776|Height_113.901|Summit_72309893	1000	.
chr6	72297111	72297367	Peak_1777|Height_71.1882|Summit_72297237	1000	.
chr9	72268807	72269110	Peak_1778|Height_75.9341|Summit_72268962	1000	.
chr11	72239820	72240123	Peak_1779|Height_118.647|Summit_72239966	1000	.
chr6	72236452	72236744	Peak_1780|Height_92.0701|Summit_72236593	1000	.
chr1	72234254	72234556	Peak_1781|Height_75.9341|Summit_72234410	1000	.
chr11	72231781	72232130	Peak_1782|Height_87.3242|Summit_72231934	1000	.
chr1	72229531	72229782	Peak_1783|Height_74.0357|Summit_72229674	1000	.
chr2	72229186	72229519	Peak_1784|Height_70.239|Summit_72229331	1000	.
chr2	72228027	72228327	Peak_1785|Height_108.206|Summit_72228183	1000	.
chr1	72217661	72217996	Peak_1786|Height_123.393|Summit_72217840	1000	.
chr11	72209244	72209523	Peak_1787|Height_72.1374|Summit_72209370	1000	.
chr6	72203943	72204637	Peak_1788|Height_126.24|Summit_72204461	1000	.
chr11	72191681	72191993	Peak_1789|Height_115.799|Summit_72191836	1000	.
chr2	72158670	72159212	Peak_1790|Height_179.394|Summit_72159039	1000	.
chr2	72156485	72156812	Peak_1791|Height_133.834|Summit_72156642	1000	.
chr11	72150840	72151649	Peak_1792|Height_152.817|Summit_72151405	1000	.
chr17	72120891	72121149	Peak_1793|Height_78.7816|Summit_72121018	1000	.
chr12	72094572	72094950	Peak_1794|Height_86.375|Summit_72094733	1000	.
chr17	72085377	72085677	Peak_1795|Height_101.562|Summit_72085549	1000	.
chr12	72079462	72079657	Peak_1796|Height_70.239|Summit_72079530	1000	.
chr9	72067778	72068103	Peak_1797|Height_106.308|Summit_72067887	1000	.
chr6	72062667	72062987	Peak_1798|Height_256.278|Summit_72062842	1000	.
chr14	72060069	72060348	Peak_1800|Height_71.1882|Summit_72060201	1000	.
chr6	72059230	72059816	Peak_1801|Height_135.732|Summit_72059558	1000	.
chr6	72058933	72059228	Peak_1802|Height_90.1717|Summit_72059071	1000	.
chr11	72047498	72047846	Peak_1803|Height_87.3242|Summit_72047697	1000	.
chr17	72047532	72047909	Peak_1804|Height_397.705|Summit_72047679	1000	.
chr7	71991016	71991278	Peak_1805|Height_93.0193|Summit_71991138	1000	.
chr2	71986762	71987052	Peak_1806|Height_158.512|Summit_71986907	1000	.
chr7	71953770	71954124	Peak_1807|Height_88.2734|Summit_71953900	1000	.
chr7	71945093	71945380	Peak_1808|Height_96.816|Summit_71945234	1000	.
chr6	71937605	71937847	Peak_1809|Height_71.1882|Summit_71937725	1000	.
chr9	71863842	71864150	Peak_1810|Height_72.1374|Summit_71863988	1000	.
chr1	71861727	71862071	Peak_1811|Height_121.495|Summit_71861891	1000	.
chr1	71861364	71861720	Peak_1812|Height_128.139|Summit_71861496	1000	.
chr6	71829027	71829259	Peak_1813|Height_75.9341|Summit_71829113	1000	.
chr1	71810191	71810448	Peak_1814|Height_120.545|Summit_71810329	1000	.
chr11	71798782	71799186	Peak_1815|Height_72.1374|Summit_71799072	1000	.
chr12	71757773	71758150	Peak_1816|Height_81.6291|Summit_71758032	1000	.
chr2	71757311	71757600	Peak_1817|Height_119.596|Summit_71757444	1000	.
chr14	71738117	71738406	Peak_1818|Height_154.716|Summit_71738275	1000	.
chr9	71722541	71722930	Peak_1819|Height_74.0357|Summit_71722778	1000	.
chr15	71720539	71720763	Peak_1820|Height_87.3242|Summit_71720657	1000	.
chr9	71709340	71709658	Peak_1821|Height_89.2225|Summit_71709520	1000	.
chr6	71707567	71707927	Peak_1822|Height_192.683|Summit_71707738	1000	.
chr15	7167041	7167315	Peak_1824|Height_108.206|Summit_7167198	1000	.
chr8	71659468	71659687	Peak_1825|Height_75.9341|Summit_71659574	1000	.
chr6	71651357	71651754	Peak_1826|Height_76.8833|Summit_71651622	1000	.
chr4	71629720	71630360	Peak_1827|Height_289.499|Summit_71629952	1000	.
chr2	71598290	71598567	Peak_1828|Height_105.359|Summit_71598430	1000	.
chr15	7156160	7156419	Peak_1829|Height_105.359|Summit_7156309	1000	.
chr16	7150223	7150484	Peak_1830|Height_94.9176|Summit_7150356	1000	.
chr13	71501035	71501492	Peak_1831|Height_177.496|Summit_71501233	1000	.
chr17	71443747	71444099	Peak_1832|Height_121.495|Summit_71443903	1000	.
chr17	71443031	71443561	Peak_1833|Height_189.835|Summit_71443387	1000	.
chr9	71426618	71426919	Peak_1834|Height_108.206|Summit_71426746	1000	.
chr7	71420614	71420951	Peak_1835|Height_102.511|Summit_71420829	1000	.
chr9	71419106	71419410	Peak_1836|Height_107.257|Summit_71419314	1000	.
chr17	71389732	71390149	Peak_1837|Height_91.1209|Summit_71389949	1000	.
chr17	71389291	71389728	Peak_1838|Height_80.68|Summit_71389560	1000	.
chr17	71388011	71388547	Peak_1839|Height_193.632|Summit_71388388	1000	.
chr14	71334402	71334698	Peak_1840|Height_96.816|Summit_71334553	1000	.
chr19	7132887	7133134	Peak_1841|Height_97.7651|Summit_7132993	1000	.
chr14	71274007	71274272	Peak_1842|Height_101.562|Summit_71274142	1000	.
chr11	7127262	7127502	Peak_1843|Height_108.206|Summit_7127381	1000	.
chr16	7125479	7125751	Peak_1844|Height_95.8668|Summit_7125632	1000	.
chr6	71212412	71212672	Peak_1845|Height_81.6291|Summit_71212555	1000	.
chr17	71201032	71201332	Peak_1846|Height_97.7651|Summit_71201202	1000	.
chr7	71185000	71185325	Peak_1847|Height_83.5275|Summit_71185158	1000	.
chr7	71168317	71168707	Peak_1848|Height_119.596|Summit_71168480	1000	.
chr7	71168015	71168315	Peak_1849|Height_70.239|Summit_71168185	1000	.
chr17	71143627	71144072	Peak_1850|Height_137.631|Summit_71143828	1000	.
chr2	71112388	71112848	Peak_1851|Height_121.495|Summit_71112694	1000	.
chr2	71111894	71112156	Peak_1852|Height_76.8833|Summit_71112007	1000	.
chr17	71103087	71103360	Peak_1853|Height_182.242|Summit_71103227	1000	.
chr12	71087099	71087676	Peak_1854|Height_87.3242|Summit_71087398	1000	.
chr12	71074677	71074946	Peak_1855|Height_133.834|Summit_71074805	1000	.
chr17	71070333	71070567	Peak_1856|Height_103.46|Summit_71070430	1000	.
chr12	71069196	71069561	Peak_1858|Height_192.683|Summit_71069337	1000	.
chr4	71013401	71013715	Peak_1859|Height_83.5275|Summit_71013562	1000	.
chr14	70972653	70972916	Peak_1860|Height_70.239|Summit_70972795	1000	.
chr6	70971200	70971615	Peak_1861|Height_91.1209|Summit_70971440	1000	.
chrX	70936304	70936540	Peak_1862|Height_90.1717|Summit_70936442	1000	.
chr16	7089139	7089513	Peak_1863|Height_146.173|Summit_7089294	1000	.
chr13	70885287	70885725	Peak_1864|Height_132.885|Summit_70885537	1000	.
chr9	70879936	70880239	Peak_1865|Height_70.239|Summit_70880090	1000	.
chr8	70800885	70801139	Peak_1866|Height_93.0193|Summit_70801009	1000	.
chr18	70793272	70793609	Peak_1867|Height_101.562|Summit_70793421	1000	.
chr9	70790530	70790871	Peak_1868|Height_152.817|Summit_70790710	1000	.
chr2	70758000	70758294	Peak_1869|Height_116.749|Summit_70758150	1000	.
chr10	70755133	70755446	Peak_1870|Height_93.0193|Summit_70755288	1000	.
chr18	70738672	70738953	Peak_1872|Height_80.68|Summit_70738795	1000	.
chr15	7068802	7069196	Peak_1873|Height_80.68|Summit_7068992	1000	.
chrX	70686821	70687106	Peak_1874|Height_92.0701|Summit_70686964	1000	.
chr12	70675062	70675357	Peak_1875|Height_77.8324|Summit_70675212	1000	.
chr10	7065206	7065532	Peak_1876|Height_110.104|Summit_7065384	1000	.
chr8	70641678	70641994	Peak_1877|Height_78.7816|Summit_70641860	1000	.
chr12	70638458	70638865	Peak_1878|Height_81.6291|Summit_70638581	1000	.
chr11	70622289	70622569	Peak_1879|Height_83.5275|Summit_70622448	1000	.
chr11	70621249	70621551	Peak_1880|Height_72.1374|Summit_70621414	1000	.
chr2	70597490	70597779	Peak_1881|Height_102.511|Summit_70597636	1000	.
chr18	70579958	70580254	Peak_1882|Height_86.375|Summit_70580110	1000	.
chr11	70577694	70578053	Peak_1883|Height_112.952|Summit_70577848	1000	.
chr1	70576371	70576646	Peak_1884|Height_71.1882|Summit_70576503	1000	.
chr12	70575918	70576234	Peak_1885|Height_109.155|Summit_70576046	1000	.
chr7	70550772	70551091	Peak_1886|Height_167.055|Summit_70550910	1000	.
chr12	70535274	70535646	Peak_1887|Height_168.953|Summit_70535452	1000	.
chr14	70530551	70530874	Peak_1888|Height_145.224|Summit_70530741	1000	.
chr18	70515536	70515944	Peak_1889|Height_264.82|Summit_70515717	1000	.
chr12	70489334	70489705	Peak_1890|Height_122.444|Summit_70489511	1000	.
chr8	70474665	70474927	Peak_1891|Height_87.3242|Summit_70474822	1000	.
chr11	7042829	7043093	Peak_1892|Height_206.92|Summit_7042954	1000	.
chr15	7040103	7040682	Peak_1893|Height_114.85|Summit_7040549	1000	.
chr2	7036926	7037159	Peak_1894|Height_73.0866|Summit_7037033	1000	.
chr14	70365398	70365744	Peak_1895|Height_208.819|Summit_70365580	1000	.
chr11	70338592	70338908	Peak_1896|Height_291.397|Summit_70338750	1000	.
chr7	70324697	70324989	Peak_1897|Height_93.0193|Summit_70324833	1000	.
chr18	70298328	70298740	Peak_1898|Height_101.562|Summit_70298585	1000	.
chr16	70290064	70290406	Peak_1899|Height_93.0193|Summit_70290265	1000	.
chr18	70279061	70279287	Peak_1900|Height_74.9849|Summit_70279136	1000	.
chr19	7027040	7027303	Peak_1901|Height_205.022|Summit_7027155	1000	.
chr9	70271206	70271568	Peak_1902|Height_103.46|Summit_70271398	1000	.
chr18	70212680	70212990	Peak_1903|Height_179.394|Summit_70212825	1000	.
chr14	70211069	70211380	Peak_1904|Height_166.106|Summit_70211252	1000	.
chr14	70208627	70208955	Peak_1905|Height_271.464|Summit_70208814	1000	.
chr2	70156794	70157090	Peak_1906|Height_83.5275|Summit_70156932	1000	.
chr11	70098261	70098588	Peak_1907|Height_84.4767|Summit_70098408	1000	.
chr9	70098187	70098548	Peak_1908|Height_97.7651|Summit_70098330	1000	.
chr10	7009511	7009762	Peak_1909|Height_77.8324|Summit_7009643	1000	.
chr10	7009181	7009507	Peak_1910|Height_112.003|Summit_7009371	1000	.
chr10	7008746	7009179	Peak_1911|Height_116.749|Summit_7008985	1000	.
chr14	70058681	70059020	Peak_1912|Height_75.9341|Summit_70058867	1000	.
chr18	7004652	7005084	Peak_1913|Height_131.935|Summit_7004809	1000	.
chr10	69983734	69983995	Peak_1914|Height_89.2225|Summit_69983869	1000	.
chr14	69955425	69955682	Peak_1915|Height_119.596|Summit_69955552	1000	.
chr10	69905317	69905635	Peak_1916|Height_85.4258|Summit_69905505	1000	.
chr18	69864350	69864714	Peak_1917|Height_133.834|Summit_69864483	1000	.
chr16	69838513	69838808	Peak_1918|Height_92.0701|Summit_69838658	1000	.
chr11	69804463	69805080	Peak_1919|Height_190.784|Summit_69804711	1000	.
chr11	69796449	69796736	Peak_1920|Height_121.495|Summit_69796623	1000	.
chr11	69760773	69761255	Peak_1921|Height_120.545|Summit_69760949	1000	.
chr15	6967340	6967685	Peak_1922|Height_80.68|Summit_6967496	1000	.
chr10	69667966	69668250	Peak_1923|Height_175.598|Summit_69668116	1000	.
chr10	69667240	69667495	Peak_1924|Height_78.7816|Summit_69667370	1000	.
chr18	69629343	69629664	Peak_1925|Height_142.376|Summit_69629460	1000	.
chr18	69628971	69629341	Peak_1926|Height_262.922|Summit_69629167	1000	.
chr18	69622212	69622682	Peak_1927|Height_157.563|Summit_69622526	1000	.
chrX	69575720	69575988	Peak_1928|Height_123.393|Summit_69575872	1000	.
chr1	69570895	69571132	Peak_1929|Height_74.0357|Summit_69571020	1000	.
chr18	69560612	69560851	Peak_1930|Height_74.9849|Summit_69560712	1000	.
chr1	69549543	69549805	Peak_1931|Height_71.1882|Summit_69549690	1000	.
chr10	69548000	69548430	Peak_1932|Height_194.581|Summit_69548271	1000	.
chr10	69519908	69520142	Peak_1933|Height_77.8324|Summit_69520024	1000	.
chr18	69511511	69511867	Peak_1934|Height_130.986|Summit_69511704	1000	.
chr2	69507965	69508344	Peak_1935|Height_91.1209|Summit_69508122	1000	.
chr9	69502092	69502391	Peak_1936|Height_70.239|Summit_69502250	1000	.
chr2	69497488	69497796	Peak_1937|Height_93.9684|Summit_69497610	1000	.
chr10	69473902	69474232	Peak_1938|Height_77.8324|Summit_69474041	1000	.
chr18	69432444	69432713	Peak_1939|Height_96.816|Summit_69432567	1000	.
chr10	69427706	69428086	Peak_1940|Height_88.2734|Summit_69427866	1000	.
chr11	69419032	69419430	Peak_1941|Height_103.46|Summit_69419292	1000	.
chr10	69388261	69388604	Peak_1942|Height_151.868|Summit_69388451	1000	.
chrX	69357803	69358126	Peak_1943|Height_120.545|Summit_69357979	1000	.
chrX	69339495	69339875	Peak_1944|Height_176.547|Summit_69339694	1000	.
chr1	69333022	69333380	Peak_1945|Height_72.1374|Summit_69333281	1000	.
chr13	69329876	69330210	Peak_1946|Height_178.445|Summit_69330056	1000	.
chr9	69323722	69323970	Peak_1947|Height_70.239|Summit_69323878	1000	.
chr9	69315032	69315589	Peak_1948|Height_75.9341|Summit_69315285	1000	.
chr15	69311607	69311906	Peak_1949|Height_75.9341|Summit_69311758	1000	.
chr18	69303595	69304126	Peak_1950|Height_307.533|Summit_69303753	1000	.
chr18	69285422	69285758	Peak_1951|Height_142.376|Summit_69285570	1000	.
chr18	69284192	69284601	Peak_1952|Height_385.365|Summit_69284380	1000	.
chr17	69283500	69283922	Peak_1953|Height_114.85|Summit_69283661	1000	.
chr10	69273613	69274001	Peak_1954|Height_218.311|Summit_69273844	1000	.
chr16	6927111	6927352	Peak_1955|Height_71.1882|Summit_6927227	1000	.
chr10	69248064	69248489	Peak_1956|Height_93.0193|Summit_69248357	1000	.
chr11	69230683	69230990	Peak_1957|Height_108.206|Summit_69230833	1000	.
chr10	69199059	69199441	Peak_1958|Height_166.106|Summit_69199307	1000	.
chr11	69171230	69171592	Peak_1959|Height_197.429|Summit_69171417	1000	.
chr18	69151199	69151496	Peak_1960|Height_203.124|Summit_69151351	1000	.
chr1	69139754	69140090	Peak_1961|Height_102.511|Summit_69139951	1000	.
chr3	69122463	69122759	Peak_1962|Height_97.7651|Summit_69122613	1000	.
chr3	69117093	69117702	Peak_1963|Height_211.666|Summit_69117249	1000	.
chr10	69115445	69115729	Peak_1964|Height_97.7651|Summit_69115588	1000	.
chr8	69110783	69111081	Peak_1965|Height_150.919|Summit_69110927	1000	.
chr18	69102076	69102441	Peak_1966|Height_97.7651|Summit_69102281	1000	.
chr10	68996205	68996583	Peak_1967|Height_91.1209|Summit_68996322	1000	.
chr2	68987259	68987482	Peak_1968|Height_85.4258|Summit_68987371	1000	.
chr13	68951941	68952262	Peak_1969|Height_73.0866|Summit_68952110	1000	.
chr11	68937130	68937536	Peak_1970|Height_89.2225|Summit_68937356	1000	.
chr16	6893403	6893626	Peak_1971|Height_70.239|Summit_6893512	1000	.
chr2	68934055	68934418	Peak_1972|Height_111.054|Summit_68934257	1000	.
chr13	68912687	68913007	Peak_1973|Height_109.155|Summit_68912859	1000	.
chr13	68904803	68905130	Peak_1974|Height_326.517|Summit_68904967	1000	.
chr16	6889404	6889752	Peak_1975|Height_92.0701|Summit_6889606	1000	.
chr18	68878041	68878427	Peak_1976|Height_91.1209|Summit_68878184	1000	.
chr9	68854482	68854762	Peak_1977|Height_88.2734|Summit_68854610	1000	.
chr17	68838390	68838822	Peak_1978|Height_254.379|Summit_68838590	1000	.
chr10	6879594	6879854	Peak_1979|Height_93.0193|Summit_6879716	1000	.
chr2	68709129	68709417	Peak_1980|Height_86.375|Summit_68709274	1000	.
chrX	6869470	6869931	Peak_1981|Height_72.1374|Summit_6869592	1000	.
chrX	6869215	6869468	Peak_1982|Height_95.8668|Summit_6869360	1000	.
chr11	68678377	68678795	Peak_1983|Height_112.952|Summit_68678644	1000	.
chr7	6866396	6867034	Peak_1984|Height_292.346|Summit_6866687	1000	.
chr10	68653390	68653636	Peak_1985|Height_77.8324|Summit_68653532	1000	.
chr10	68650645	68650928	Peak_1986|Height_74.9849|Summit_68650778	1000	.
chrX	68612816	68613057	Peak_1987|Height_74.9849|Summit_68612930	1000	.
chr9	68583733	68584125	Peak_1988|Height_130.986|Summit_68583948	1000	.
chr10	68581741	68582015	Peak_1989|Height_73.0866|Summit_68581890	1000	.
chr14	68526540	68527091	Peak_1990|Height_100.613|Summit_68526894	1000	.
chr18	68505543	68505816	Peak_1991|Height_144.275|Summit_68505691	1000	.
chr18	68464592	68464862	Peak_1992|Height_125.291|Summit_68464725	1000	.
chr3	68461604	68462047	Peak_1993|Height_86.375|Summit_68461738	1000	.
chr3	68441650	68442092	Peak_1994|Height_76.8833|Summit_68441761	1000	.
chr10	68423719	68424356	Peak_1995|Height_119.596|Summit_68424092	1000	.
chr10	68419394	68419644	Peak_1996|Height_74.9849|Summit_68419517	1000	.
chr18	68379226	68379493	Peak_1997|Height_99.6635|Summit_68379343	1000	.
chrX	6837496	6837788	Peak_1998|Height_77.8324|Summit_6837642	1000	.
chr18	68354209	68354487	Peak_1999|Height_95.8668|Summit_68354372	1000	.
chr17	68349163	68349498	Peak_2000|Height_178.445|Summit_68349316	1000	.
chr17	68345409	68345863	Peak_2001|Height_321.771|Summit_68345617	1000	.
chr17	68338223	68338606	Peak_2002|Height_79.7308|Summit_68338367	1000	.
chr3	68320496	68320748	Peak_2003|Height_77.8324|Summit_68320634	1000	.
chr18	68318952	68319326	Peak_2004|Height_79.7308|Summit_68319091	1000	.
chr18	68316521	68316757	Peak_2005|Height_72.1374|Summit_68316638	1000	.
chr5	68298005	68298291	Peak_2006|Height_78.7816|Summit_68298162	1000	.
chrX	68282850	68283094	Peak_2007|Height_88.2734|Summit_68282989	1000	.
chr15	68233249	68233586	Peak_2008|Height_140.478|Summit_68233386	1000	.
chr10	68180488	68180807	Peak_2009|Height_138.58|Summit_68180645	1000	.
chr2	68153240	68153608	Peak_2010|Height_242.04|Summit_68153456	1000	.
chr2	68144304	68144572	Peak_2011|Height_84.4767|Summit_68144429	1000	.
chr18	68137510	68137736	Peak_2012|Height_72.1374|Summit_68137627	1000	.
chr11	68137225	68137475	Peak_2013|Height_79.7308|Summit_68137343	1000	.
chr10	68135158	68135441	Peak_2014|Height_74.0357|Summit_68135307	1000	.
chr11	68134863	68135083	Peak_2015|Height_76.8833|Summit_68134965	1000	.
chr15	68132757	68132988	Peak_2016|Height_75.9341|Summit_68132875	1000	.
chr15	68118725	68119058	Peak_2017|Height_199.327|Summit_68118901	1000	.
chr15	68118439	68118724	Peak_2018|Height_71.1882|Summit_68118635	1000	.
chr15	68118094	68118437	Peak_2019|Height_71.1882|Summit_68118278	1000	.
chr1	6810034	6810328	Peak_2020|Height_86.375|Summit_6810178	1000	.
chr18	68098078	68098439	Peak_2021|Height_104.409|Summit_68098277	1000	.
chr15	68056676	68056897	Peak_2022|Height_71.1882|Summit_68056821	1000	.
chr17	67982050	67982738	Peak_2023|Height_287.6|Summit_67982323	1000	.
chr17	67978397	67978853	Peak_2024|Height_76.8833|Summit_67978553	1000	.
chr15	67976840	67977094	Peak_2025|Height_91.1209|Summit_67976978	1000	.
chr17	67904539	67904804	Peak_2026|Height_110.104|Summit_67904674	1000	.
chr13	67904478	67904861	Peak_2027|Height_104.409|Summit_67904667	1000	.
chr11	67862910	67863179	Peak_2028|Height_83.5275|Summit_67863029	1000	.
chr17	67824838	67825150	Peak_2029|Height_93.9684|Summit_67825001	1000	.
chr10	67817443	67817827	Peak_2030|Height_213.565|Summit_67817618	1000	.
chr10	67816377	67816913	Peak_2031|Height_162.309|Summit_67816618	1000	.
chr15	67770250	67770654	Peak_2032|Height_106.308|Summit_67770496	1000	.
chr14	67765474	67765771	Peak_2033|Height_105.359|Summit_67765624	1000	.
chr10	67742656	67743284	Peak_2034|Height_112.003|Summit_67743047	1000	.
chr10	67739223	67739670	Peak_2035|Height_140.478|Summit_67739379	1000	.
chr18	67734184	67734434	Peak_2036|Height_85.4258|Summit_67734299	1000	.
chr5	67725039	67725367	Peak_2037|Height_86.375|Summit_67725237	1000	.
chr10	67724767	67725132	Peak_2038|Height_154.716|Summit_67724931	1000	.
chr10	67716280	67716575	Peak_2039|Height_107.257|Summit_67716419	1000	.
chr9	67665721	67666074	Peak_2040|Height_108.206|Summit_67665873	1000	.
chr9	67661507	67661793	Peak_2041|Height_142.376|Summit_67661650	1000	.
chr11	67620232	67620613	Peak_2042|Height_77.8324|Summit_67620366	1000	.
chr11	67614728	67614963	Peak_2043|Height_74.0357|Summit_67614849	1000	.
chr11	67611556	67611814	Peak_2044|Height_124.342|Summit_67611700	1000	.
chr17	67602860	67603105	Peak_2045|Height_109.155|Summit_67603001	1000	.
chr10	67587847	67588122	Peak_2046|Height_122.444|Summit_67587981	1000	.
chr10	67580575	67580815	Peak_2047|Height_79.7308|Summit_67580682	1000	.
chr10	67566829	67567055	Peak_2048|Height_81.6291|Summit_67566964	1000	.
chr10	67565400	67565716	Peak_2049|Height_75.9341|Summit_67565588	1000	.
chr17	67520704	67521025	Peak_2050|Height_90.1717|Summit_67520897	1000	.
chr17	67512340	67512773	Peak_2051|Height_115.799|Summit_67512503	1000	.
chr2	67509852	67510366	Peak_2052|Height_71.1882|Summit_67510226	1000	.
chr10	67466834	67467183	Peak_2053|Height_139.529|Summit_67467003	1000	.
chr10	67462627	67463083	Peak_2054|Height_98.7143|Summit_67462811	1000	.
chr15	67458347	67458704	Peak_2055|Height_73.0866|Summit_67458571	1000	.
chr18	67458402	67458685	Peak_2056|Height_132.885|Summit_67458565	1000	.
chr9	67455578	67455924	Peak_2057|Height_84.4767|Summit_67455691	1000	.
chr11	67405848	67406183	Peak_2059|Height_140.478|Summit_67405982	1000	.
chr5	67395865	67396152	Peak_2060|Height_79.7308|Summit_67395988	1000	.
chr2	67359181	67359591	Peak_2061|Height_141.427|Summit_67359334	1000	.
chr7	6729929	6730148	Peak_2062|Height_71.1882|Summit_6730020	1000	.
chr3	67294019	67294410	Peak_2063|Height_93.9684|Summit_67294169	1000	.
chr6	67250908	67251271	Peak_2064|Height_97.7651|Summit_67251060	1000	.
chr13	67228996	67229401	Peak_2065|Height_137.631|Summit_67229190	1000	.
chr9	67226886	67227129	Peak_2066|Height_87.3242|Summit_67227023	1000	.
chr7	6718028	6718370	Peak_2067|Height_133.834|Summit_6718172	1000	.
chr3	67165288	67165525	Peak_2068|Height_78.7816|Summit_67165422	1000	.
[truncated: 5,713 more rows]
