# Supplementary material for: Six1 promotes skeletal muscle thyroid hormone response through regulation of the MCT10 transporter
Source: Skelet Muscle. 2021 Nov 19;11:26. doi: 10.1186/s13395-021-00281-6 (PMC8607597; doi:10.1186/s13395-021-00281-6)
Supplement: Supplementary file 5 — Additional file 5: Table_S3.Six1_1MB_peaks(mm9).annotated. [file 13395_2021_281_MOESM5_ESM.txt]

seqnames	start	end	width	strand	name	score	annotation	geneChr	geneStart	geneEnd	geneLength	geneStrand	geneId	transcriptId	distanceToTSS	ENSEMBL	SYMBOL	GENENAME
chr7	99974781	99975222	442	*	Peak_1|Height_76.6635|Summit_99974997	1000	Intron (uc009iif.1/75985, intron 3 of 4)	7	99968415	99985627	17213	1	75985	uc009iig.1	6366	ENSMUSG00000030643	Rab30	RAB30, member RAS oncogene family
chr19	9995944	9996324	381	*	Peak_2|Height_278.776|Summit_9996124	1000	Distal Intergenic	19	9946787	9974023	27237	2	16319	uc008gos.2	-21921	ENSMUSG00000024660	Incenp	inner centromere protein
chr14	99947737	99948107	371	*	Peak_3|Height_102.55|Summit_99947932	1000	Distal Intergenic	14	99697910	99712628	14719	1	12224	uc007uvg.1	249827	ENSMUSG00000005148	Klf5	Kruppel-like factor 5
chr15	99938499	99938793	295	*	Peak_4|Height_74.6722|Summit_99938643	1000	Intron (uc007xqq.2/239667, intron 1 of 37)	15	99984827	100049904	65078	1	239667	uc007xqr.2	-46034	ENSMUSG00000023026	Dip2b	disco interacting protein 2 homolog B
chr6	99935238	99935839	602	*	Peak_5|Height_111.51|Summit_99935528	1000	Distal Intergenic	6	99672099	99676386	4288	2	50501	uc009dbv.1	-258852	ENSMUSG00000030069	Prok2	prokineticin 2
chr4	99928540	99928900	361	*	Peak_6|Height_86.6198|Summit_99928748	1000	Intron (uc008tvc.1/26563, intron 1 of 3)	4	99768396	100115150	346755	1	26563	uc008tvd.1	160144	ENSMUSG00000035305	Ror1	receptor tyrosine kinase-like orphan receptor 1
chr5	99928369	99928817	449	*	Peak_7|Height_129.432|Summit_99928596	1000	Intron (uc008ygn.2/319818, intron 2 of 3)	5	99726263	100158079	431817	2	319818	uc008ygn.2	229262	ENSMUSG00000089809	A930011G23Rik	RIKEN cDNA A930011G23 gene
chr16	9992532	9992971	440	*	Peak_8|Height_145.362|Summit_9992726	1000	Promoter	16	9577803	9992626	414824	2	14811	uc007ydc.1	0	ENSMUSG00000059003	Grin2a	glutamate receptor, ionotropic, NMDA2A (epsilon 1)
chr5	99926358	99926870	513	*	Peak_9|Height_124.454|Summit_99926528	1000	Intron (uc008ygn.2/319818, intron 2 of 3)	5	99726263	100158079	431817	2	319818	uc008ygn.2	231209	ENSMUSG00000089809	A930011G23Rik	RIKEN cDNA A930011G23 gene
chr13	99922225	99922529	305	*	Peak_10|Height_111.51|Summit_99922372	1000	Distal Intergenic	13	99954778	100016987	62210	1	238803	uc007rpl.1	-32249	ENSMUSG00000050919	Zfp366	zinc finger protein 366
chr4	99912060	99912430	371	*	Peak_11|Height_172.244|Summit_99912261	1000	Intron (uc008tvc.1/26563, intron 1 of 3)	4	99768396	100115150	346755	1	26563	uc008tvd.1	143664	ENSMUSG00000035305	Ror1	receptor tyrosine kinase-like orphan receptor 1
chr5	99911028	99911363	336	*	Peak_12|Height_134.41|Summit_99911210	1000	Intron (uc008ygn.2/319818, intron 2 of 3)	5	99646439	99681946	35508	2	320292	uc008ygm.1	-229082	ENSMUSG00000089809	Rasgef1b	RasGEF domain family, member 1B
chr12	99895072	99895375	304	*	Peak_13|Height_100.559|Summit_99895222	1000	Intron (uc007ora.1/104871, intron 5 of 11)	12	99914951	99921960	7010	2	24000	uc007orc.2	26585	ENSMUSG00000021009	Ptpn21	protein tyrosine phosphatase, non-receptor type 21
chr13	99894722	99895386	665	*	Peak_14|Height_145.362|Summit_99895218	1000	Distal Intergenic	13	99954778	100016987	62210	1	238803	uc007rpl.1	-59392	ENSMUSG00000050919	Zfp366	zinc finger protein 366
chr5	99890264	99890643	380	*	Peak_15|Height_84.6285|Summit_99890379	1000	Intron (uc008ygn.2/319818, intron 2 of 3)	5	99646439	99681946	35508	2	320292	uc008ygm.1	-208318	ENSMUSG00000089809	Rasgef1b	RasGEF domain family, member 1B
chr6	99883463	99883986	524	*	Peak_16|Height_162.288|Summit_99883668	1000	Distal Intergenic	6	99672099	99676386	4288	2	50501	uc009dbv.1	-207077	ENSMUSG00000030069	Prok2	prokineticin 2
chr11	99882808	99883073	266	*	Peak_17|Height_95.5804|Summit_99882947	1000	Downstream (1-2kb)	11	99872513	99877526	5014	2	71888	uc007lka.2	-5282	ENSMUSG00000035592	Krt33a	keratin 33A
chr13	99856066	99856447	382	*	Peak_18|Height_374.357|Summit_99856244	1000	Distal Intergenic	13	99954778	100016987	62210	1	238803	uc007rpl.1	-98331	ENSMUSG00000050919	Zfp366	zinc finger protein 366
chr5	99853818	99854285	468	*	Peak_19|Height_128.436|Summit_99854047	1000	Intron (uc008ygn.2/319818, intron 2 of 3)	5	99646439	99681946	35508	2	320292	uc008ygm.1	-171872	ENSMUSG00000089809	Rasgef1b	RasGEF domain family, member 1B
chr15	99853466	99853957	492	*	Peak_20|Height_71.6853|Summit_99853782	1000	Distal Intergenic	15	99869095	100049904	180810	1	239667	uc007xqq.2	-15138	ENSMUSG00000023026	Dip2b	disco interacting protein 2 homolog B
chr5	99844868	99845294	427	*	Peak_21|Height_74.6722|Summit_99845080	1000	Intron (uc008ygn.2/319818, intron 2 of 3)	5	99646439	99681946	35508	2	320292	uc008ygm.1	-162922	ENSMUSG00000089809	Rasgef1b	RasGEF domain family, member 1B
chr13	99842689	99843018	330	*	Peak_22|Height_88.611|Summit_99842849	1000	Distal Intergenic	13	99754045	99754520	476	2	69382	uc011zdm.1	-88169	ENSMUSG00000045022	H2bl1	H2B.L histone variant 1
chr13	99841852	99842317	466	*	Peak_23|Height_124.454|Summit_99842032	1000	Distal Intergenic	13	99754045	99754520	476	2	69382	uc011zdm.1	-87332	ENSMUSG00000045022	H2bl1	H2B.L histone variant 1
chr13	99841374	99841677	304	*	Peak_24|Height_71.6853|Summit_99841538	1000	Distal Intergenic	13	99754045	99754520	476	2	69382	uc011zdm.1	-86854	ENSMUSG00000045022	H2bl1	H2B.L histone variant 1
chrX	99841126	99841368	243	*	Peak_25|Height_73.6766|Summit_99841242	1000	Distal Intergenic	20	99750118	99839585	89468	2	18679	uc009tyt.1	-1541	ENSMUSG00000034055	Phka1	phosphorylase kinase alpha 1
chr13	99828115	99828372	258	*	Peak_26|Height_78.6547|Summit_99828260	1000	Distal Intergenic	13	99754045	99754520	476	2	69382	uc011zdm.1	-73595	ENSMUSG00000045022	H2bl1	H2B.L histone variant 1
chr5	99810672	99810931	260	*	Peak_27|Height_104.541|Summit_99810789	1000	Intron (uc008ygn.2/319818, intron 2 of 3)	5	99646439	99681946	35508	2	320292	uc008ygm.1	-128726	ENSMUSG00000089809	Rasgef1b	RasGEF domain family, member 1B
chr13	99808274	99808594	321	*	Peak_28|Height_74.6722|Summit_99808429	1000	Distal Intergenic	13	99754045	99754520	476	2	69382	uc011zdm.1	-53754	ENSMUSG00000045022	H2bl1	H2B.L histone variant 1
chr1	99770251	99770653	403	*	Peak_29|Height_79.6503|Summit_99770514	1000	Intron (uc007cfo.1/18484, intron 14 of 25)	1	99722414	99791041	68628	2	18484	uc007cfq.1	20388	ENSMUSG00000026335	Pam	peptidylglycine alpha-amidating monooxygenase
chr5	99761504	99761756	253	*	Peak_30|Height_73.6766|Summit_99761666	1000	Intron (uc008ygn.2/319818, intron 3 of 3)	5	99646439	99681946	35508	2	320292	uc008ygm.1	-79558	ENSMUSG00000089809	Rasgef1b	RasGEF domain family, member 1B
chr9	99739348	99739642	295	*	Peak_31|Height_100.559|Summit_99739486	1000	Distal Intergenic	9	99774640	99776074	1435	2	20669	uc012gzc.1	36432	ENSMUSG00000053747	Sox14	SRY (sex determining region Y)-box 14
chr15	99680594	99681154	561	*	Peak_32|Height_118.48|Summit_99681003	1000	Intron (uc007xqi.2/65970, intron 1 of 10)	15	99608899	99705887	96989	2	65970	uc007xqi.2	24733	ENSMUSG00000023022	Lima1	LIM domain and actin binding 1
chr7	99657681	99657921	241	*	Peak_33|Height_81.6416|Summit_99657825	1000	Distal Intergenic	7	99709659	99730804	21146	1	66365	uc009ihv.2	-51738	ENSMUSG00000030613	Ccdc90b	coiled-coil domain containing 90B
chr15	99649102	99649617	516	*	Peak_34|Height_213.065|Summit_99649323	1000	Promoter	15	99608899	99650573	41675	2	65970	uc007xqh.2	956	ENSMUSG00000023022	Lima1	LIM domain and actin binding 1
chr4	99647029	99647296	268	*	Peak_35|Height_89.6066|Summit_99647152	1000	Intron (uc008tva.2/72157, intron 7 of 10)	4	99628349	99659899	31551	1	72157	uc008tvb.2	18680	ENSMUSG00000025791	Pgm1	phosphoglucomutase 1
chr10	99623658	99623984	327	*	Peak_36|Height_145.362|Summit_99623824	1000	Distal Intergenic	10	99554306	99563046	8741	1	17311	uc007gxs.1	69352	ENSMUSG00000019966	Kitl	kit ligand
chr9	99601669	99601976	308	*	Peak_37|Height_92.5935|Summit_99601807	1000	Intron (uc009rep.2/56492, intron 1 of 4)	9	99591216	99610482	19267	2	56492	uc009rep.2	8506	ENSMUSG00000032473	Cldn18	claudin 18
chr7	99590251	99590609	359	*	Peak_38|Height_73.6766|Summit_99590392	1000	Intron (uc009ihr.1/23859, intron 21 of 22)	7	99709659	99730804	21146	1	66365	uc009ihv.2	-119050	ENSMUSG00000030613	Ccdc90b	coiled-coil domain containing 90B
chrX	99578593	99579017	425	*	Peak_39|Height_90.6023|Summit_99578805	1000	Intron (uc009typ.1/70315, intron 9 of 10)	20	99479979	99700487	220509	2	70315	uc009typ.1	121470	ENSMUSG00000067567	Hdac8	histone deacetylase 8
chr6	99560431	99560887	457	*	Peak_40|Height_103.545|Summit_99560586	1000	Distal Intergenic	6	99575131	99616765	41635	2	66892	uc009dbr.1	55878	ENSMUSG00000093661	Eif4e3	eukaryotic translation initiation factor 4E member 3
chr1	99546605	99546976	372	*	Peak_41|Height_92.5935|Summit_99546796	1000	Intron (uc007cfg.2/52392, intron 2 of 2)	1	99540479	99558253	17775	2	52392	uc007cfg.2	11277	ENSMUSG00000044768	Macir	macrophage immunometabolism regulator
chr12	99521672	99522106	435	*	Peak_42|Height_89.6066|Summit_99521861	1000	Distal Intergenic	12	99506867	99514842	7976	1	14744	uc007olg.1	14805	ENSMUSG00000021886	Gpr65	G-protein coupled receptor 65
chr9	99504081	99504460	380	*	Peak_43|Height_109.519|Summit_99504218	1000	Distal Intergenic	9	99512921	99522786	9866	1	333424	uc009rej.2	-8461	ENSMUSG00000037953	A4gnt	alpha-1,4-N-acetylglucosaminyltransferase
chr4	99495762	99496071	310	*	Peak_44|Height_72.6809|Summit_99495917	1000	Promoter	4	99432093	99495809	63717	2	67733	uc008tux.1	0	ENSMUSG00000028549	Itgb3bp	integrin beta 3 binding protein (beta3-endonexin)
chr9	99488255	99488609	355	*	Peak_45|Height_91.5979|Summit_99488473	1000	Distal Intergenic	9	99476218	99484762	8545	1	83703	uc009rei.1	12037	ENSMUSG00000032469	Dbr1	debranching RNA lariats 1
chr12	99487970	99488273	304	*	Peak_46|Height_73.6766|Summit_99488102	1000	Intron (uc007olf.1/14420, intron 5 of 16)	12	99440510	99497547	57038	2	14420	uc007olf.1	9274	ENSMUSG00000021003	Galc	galactosylceramidase
chr14	99486080	99486783	704	*	Peak_47|Height_82.6372|Summit_99486247	1000	Exon (uc007uuw.1/72662, exon 11 of 21)	14	99498652	99506983	8332	1	52023	uc007uuy.1	-11869	ENSMUSG00000022064	Pibf1	progesterone immunomodulatory binding factor 1
chr14	99485072	99485704	633	*	Peak_48|Height_78.6547|Summit_99485355	1000	Exon (uc007uuw.1/72662, exon 12 of 21)	14	99498652	99506983	8332	1	52023	uc007uuy.1	-12948	ENSMUSG00000022064	Pibf1	progesterone immunomodulatory binding factor 1
chr13	99474230	99474602	373	*	Peak_49|Height_206.095|Summit_99474393	1000	Distal Intergenic	13	99456193	99464786	8594	2	380863	uc007roy.1	-9444	ENSMUSG00000052485	Tmem171	transmembrane protein 171
chr6	99473092	99473479	388	*	Peak_50|Height_136.401|Summit_99473278	1000	Distal Intergenic	6	98875336	99470987	595652	2	108655	uc012epq.1	-2105	ENSMUSG00000030067	Foxp1	forkhead box P1
chr15	99437881	99438368	488	*	Peak_51|Height_91.5979|Summit_99438228	1000	Distal Intergenic	15	99431831	99435908	4078	1	11831	uc007xpw.1	6050	ENSMUSG00000043144	Aqp6	aquaporin 6
chr6	99433405	99433787	383	*	Peak_52|Height_72.6809|Summit_99433581	1000	Intron (uc012epq.1/108655, intron 1 of 19)	6	98875336	99470987	595652	2	108655	uc012epq.1	37200	ENSMUSG00000030067	Foxp1	forkhead box P1
chr13	99424431	99424829	399	*	Peak_53|Height_113.502|Summit_99424615	1000	Distal Intergenic	13	99404933	99407365	2433	2	68344	uc011zdk.1	-17066	ENSMUSG00000046082	Tmem174	transmembrane protein 174
chr13	99424019	99424427	409	*	Peak_54|Height_99.5629|Summit_99424273	1000	Distal Intergenic	13	99404933	99407365	2433	2	68344	uc011zdk.1	-16654	ENSMUSG00000046082	Tmem174	transmembrane protein 174
chr15	99418214	99418578	365	*	Peak_55|Height_79.6503|Summit_99418412	1000	Distal Intergenic	15	99421459	99425260	3802	1	11830	uc007xpt.1	-2881	ENSMUSG00000044217	Aqp5	aquaporin 5
chr6	99416460	99416726	267	*	Peak_56|Height_84.6285|Summit_99416612	1000	Intron (uc012epq.1/108655, intron 1 of 19)	6	98875336	99385339	510004	2	108655	uc009dbi.2	-31121	ENSMUSG00000030067	Foxp1	forkhead box P1
chr15	99415181	99415630	450	*	Peak_57|Height_87.6154|Summit_99415390	1000	Distal Intergenic	15	99409487	99414976	5490	1	11827	uc007xps.2	5694	ENSMUSG00000023013	Aqp2	aquaporin 2
chr17	9940886	9941264	379	*	Peak_58|Height_130.427|Summit_9941085	1000	Distal Intergenic	17	9859362	9862569	3208	2	67543	uc008ajy.2	-78317	ENSMUSG00000046173	Pabpc6	poly(A) binding protein, cytoplasmic 6
chr10	99382933	99383561	629	*	Peak_59|Height_146.358|Summit_99383137	1000	Distal Intergenic	10	99478458	99563046	84589	1	17311	uc007gxp.1	-94897	ENSMUSG00000019966	Kitl	kit ligand
chr5	99372725	99373160	436	*	Peak_60|Height_82.6372|Summit_99373023	1000	Promoter	5	99358792	99372822	14031	2	19092	uc008ygi.2	0	ENSMUSG00000029334	Prkg2	protein kinase, cGMP-dependent, type II
chr5	99369477	99370214	738	*	Peak_61|Height_115.493|Summit_99369978	1000	Intron (uc008ygi.2/19092, intron 2 of 3)	5	99358792	99372822	14031	2	19092	uc008ygi.2	2608	ENSMUSG00000029334	Prkg2	protein kinase, cGMP-dependent, type II
chr9	99332931	99333207	277	*	Peak_62|Height_92.5935|Summit_99333080	1000	Intron (uc009rec.1/17532, intron 1 of 5)	9	99285839	99337131	51293	2	17532	uc009rec.1	3924	ENSMUSG00000032470	Mras	muscle and microspikes RAS
chr13	99321567	99322066	500	*	Peak_63|Height_134.41|Summit_99321838	1000	Distal Intergenic	13	99404933	99407365	2433	2	68344	uc011zdk.1	85299	ENSMUSG00000046082	Tmem174	transmembrane protein 174
chr3	99316033	99316544	512	*	Peak_64|Height_235.964|Summit_99316358	1000	Distal Intergenic	3	99057683	99158183	100501	1	21384	uc008qql.1	258350	ENSMUSG00000027868	Tbx15	T-box 15
chr13	99262426	99262889	464	*	Peak_65|Height_283.754|Summit_99262718	1000	Distal Intergenic	13	99124200	99126660	2461	1	15229	uc009van.1	138226	ENSMUSG00000078302	Foxd1	forkhead box D1
chr9	99261698	99262167	470	*	Peak_66|Height_71.6853|Summit_99261995	1000	Distal Intergenic	9	99210386	99258949	48564	2	272636	uc009reb.1	-2749	ENSMUSG00000037681	Esyt3	extended synaptotagmin-like protein 3
chr14	99258013	99258349	337	*	Peak_67|Height_85.6241|Summit_99258179	1000	Distal Intergenic	14	99433763	99445312	11550	2	76789	uc011zpd.1	186963	ENSMUSG00000033186	Mzt1	mitotic spindle organizing protein 1
chr12	99243872	99244138	267	*	Peak_68|Height_71.6853|Summit_99244014	1000	Distal Intergenic	12	99440510	99497547	57038	2	14420	uc007olf.1	253409	ENSMUSG00000021003	Galc	galactosylceramidase
chr4	99212524	99212869	346	*	Peak_69|Height_118.48|Summit_99212706	1000	Distal Intergenic	4	99322990	99325362	2373	1	15221	uc008tuv.1	-110121	ENSMUSG00000067261	Foxd3	forkhead box D3
chr14	99207009	99207378	370	*	Peak_70|Height_87.6154|Summit_99207207	1000	Distal Intergenic	14	99433763	99445312	11550	2	76789	uc011zpd.1	237934	ENSMUSG00000033186	Mzt1	mitotic spindle organizing protein 1
chr15	99198932	99199483	552	*	Peak_71|Height_115.493|Summit_99199246	1000	Intron (uc007xpj.1/22379, intron 1 of 26)	15	99147654	99200897	53244	2	22379	uc007xpj.1	1414	ENSMUSG00000023008	Fmnl3	formin-like 3
chr12	9919193	9919475	283	*	Peak_72|Height_172.244|Summit_9919338	1000	Distal Intergenic	12	9581248	9588306	7059	1	23967	uc007nao.2	337945	ENSMUSG00000048387	Osr1	odd-skipped related transcription factor 1
chr15	99189360	99189948	589	*	Peak_73|Height_184.191|Summit_99189601	1000	Intron (uc007xpj.1/22379, intron 1 of 26)	15	99147654	99200897	53244	2	22379	uc007xpj.1	10949	ENSMUSG00000023008	Fmnl3	formin-like 3
chr15	99182594	99183022	429	*	Peak_74|Height_91.5979|Summit_99182845	1000	Intron (uc007xpj.1/22379, intron 1 of 26)	15	99147654	99200897	53244	2	22379	uc007xpj.1	17875	ENSMUSG00000023008	Fmnl3	formin-like 3
chr2	9917843	9918157	315	*	Peak_75|Height_76.6635|Summit_9917999	1000	Intron (uc008ihl.2/209361, intron 2 of 6)	2	9836179	9970236	134058	2	209361	uc008ihl.2	52079	ENSMUSG00000025782	Taf3	TATA-box binding protein associated factor 3
chr15	99175484	99175708	225	*	Peak_76|Height_96.576|Summit_99175598	1000	Intron (uc007xpj.1/22379, intron 1 of 26)	15	99147654	99200897	53244	2	22379	uc007xpj.1	25189	ENSMUSG00000023008	Fmnl3	formin-like 3
chr15	99165006	99165329	324	*	Peak_77|Height_96.576|Summit_99165229	1000	Exon (uc007xpj.1/22379, exon 4 of 27)	15	99133714	99147438	13725	1	54614	uc007xpi.1	31292	ENSMUSG00000023007	Prpf40b	pre-mRNA processing factor 40B
chr13	99161272	99161636	365	*	Peak_78|Height_79.6503|Summit_99161417	1000	Distal Intergenic	13	99124200	99126660	2461	1	15229	uc009van.1	37072	ENSMUSG00000078302	Foxd1	forkhead box D1
chr6	99151229	99151530	302	*	Peak_79|Height_91.5979|Summit_99151363	1000	Intron (uc009dbm.2/108655, intron 2 of 17)	6	98875336	99113023	237688	2	108655	uc009dbl.2	-38206	ENSMUSG00000030067	Foxp1	forkhead box P1
chr9	99111653	99111960	308	*	Peak_80|Height_155.318|Summit_99111815	1000	Distal Intergenic	9	99143887	99164228	20342	1	68121	uc009rdw.1	-31927	ENSMUSG00000056267	Cep70	centrosomal protein 70
chr6	99109780	99110372	593	*	Peak_81|Height_230.986|Summit_99110183	1000	Intron (uc009dbj.2/108655, intron 1 of 15)	6	98875336	99113023	237688	2	108655	uc009dbj.2	2651	ENSMUSG00000030067	Foxp1	forkhead box P1
chr6	99108986	99109666	681	*	Peak_82|Height_90.6023|Summit_99109316	1000	Intron (uc009dbj.2/108655, intron 1 of 15)	6	98875336	99113023	237688	2	108655	uc009dbj.2	3357	ENSMUSG00000030067	Foxp1	forkhead box P1
chrX	99070321	99070693	373	*	Peak_84|Height_108.524|Summit_99070486	1000	Intron (uc009tyh.1/100042480, intron 1 of 1)	20	99044724	99287394	242671	1	100042480	uc012hmz.1	25597	ENSMUSG00000079481	Nhsl2	NHS-like 2
chr13	9906476	9906766	291	*	Peak_85|Height_138.392|Summit_9906608	1000	Intron (uc007plb.1/12671, intron 4 of 4)	13	9684082	9764560	80479	2	66505	uc007pkz.2	-141916	ENSMUSG00000021156	Zmynd11	zinc finger, MYND domain containing 11
chr12	9905044	9905640	597	*	Peak_86|Height_342.496|Summit_9905413	1000	Distal Intergenic	12	9581248	9588306	7059	1	23967	uc007nao.2	323796	ENSMUSG00000048387	Osr1	odd-skipped related transcription factor 1
chr6	99049775	99050120	346	*	Peak_87|Height_126.445|Summit_99049956	1000	Intron (uc009dbj.2/108655, intron 1 of 15)	6	98875336	99113023	237688	2	108655	uc009dbj.2	62903	ENSMUSG00000030067	Foxp1	forkhead box P1
chr4	99048047	99048347	301	*	Peak_88|Height_80.646|Summit_99048199	1000	Distal Intergenic	4	98860838	98926478	65641	1	242557	uc012dhi.1	187209	ENSMUSG00000028550	Atg4c	autophagy related 4C, cysteine peptidase
chr9	99032725	99033078	354	*	Peak_89|Height_111.51|Summit_99032908	1000	Intron (uc012gyz.1/74769, intron 1 of 23)	9	98938821	99040344	101524	2	74769	uc012gyz.1	7266	ENSMUSG00000032462	Pik3cb	phosphatidylinositol-4,5-bisphosphate 3-kinase catalytic subunit beta
chr6	99031340	99031637	298	*	Peak_90|Height_162.288|Summit_99031497	1000	Intron (uc009dbj.2/108655, intron 1 of 15)	6	98904315	98978688	74374	2	108655	uc009dbo.1	-52652	ENSMUSG00000030067	Foxp1	forkhead box P1
chr14	99025841	99026417	577	*	Peak_91|Height_108.524|Summit_99026131	1000	Distal Intergenic	14	99433763	99445312	11550	2	76789	uc011zpd.1	418895	ENSMUSG00000033186	Mzt1	mitotic spindle organizing protein 1
chr10	99024061	99024365	305	*	Peak_92|Height_73.6766|Summit_99024241	1000	Distal Intergenic	10	99220339	99222292	1954	2	71832	uc007gxo.1	197927	ENSMUSG00000046934	Csl	citrate synthase like
chr10	99018598	99018997	400	*	Peak_93|Height_109.519|Summit_99018830	1000	Distal Intergenic	10	99220339	99222292	1954	2	71832	uc007gxo.1	203295	ENSMUSG00000046934	Csl	citrate synthase like
chr4	99009792	99010013	222	*	Peak_94|Height_71.6853|Summit_99009894	1000	Distal Intergenic	4	98860838	98926478	65641	1	242557	uc012dhi.1	148954	ENSMUSG00000028550	Atg4c	autophagy related 4C, cysteine peptidase
chr10	99001323	99001729	407	*	Peak_95|Height_86.6198|Summit_99001458	1000	Distal Intergenic	10	99220339	99222292	1954	2	71832	uc007gxo.1	220563	ENSMUSG00000046934	Csl	citrate synthase like
chr11	98998681	98999018	338	*	Peak_96|Height_101.554|Summit_98998842	1000	Distal Intergenic	11	99005513	99016391	10879	2	12775	uc007lih.1	17373	ENSMUSG00000037944	Ccr7	chemokine (C-C motif) receptor 7
chr7	98994220	98994584	365	*	Peak_97|Height_129.432|Summit_98994398	1000	Intron (uc009ihr.1/23859, intron 4 of 22)	7	98821002	99147325	326324	1	23859	uc009ihs.1	173218	ENSMUSG00000052572	Dlg2	discs large MAGUK scaffold protein 2
chr6	98947677	98947961	285	*	Peak_98|Height_80.646|Summit_98947809	1000	Intron (uc009dbg.2/108655, intron 5 of 14)	6	98902195	98953674	51480	2	108655	uc009dbn.1	5713	ENSMUSG00000030067	Foxp1	forkhead box P1
chr6	98920956	98921289	334	*	Peak_99|Height_171.248|Summit_98921141	1000	Intron (uc009dbg.2/108655, intron 6 of 14)	6	98902195	98953674	51480	2	108655	uc009dbn.1	32385	ENSMUSG00000030067	Foxp1	forkhead box P1
chr9	98909834	98910090	257	*	Peak_100|Height_73.6766|Summit_98909979	1000	Exon (uc009rdu.1/382097, exon 7 of 8)	9	98886792	98902438	15647	1	23873	uc012gyx.1	23042	ENSMUSG00000032463	Faim	Fas apoptotic inhibitory molecule
chr6	98895574	98895910	337	*	Peak_101|Height_73.6766|Summit_98895717	1000	Exon (uc009dbg.2/108655, exon 9 of 15)	6	98902195	98953674	51480	2	108655	uc009dbn.1	57764	ENSMUSG00000030067	Foxp1	forkhead box P1
chr11	98862862	98863177	316	*	Peak_103|Height_77.6591|Summit_98863001	1000	Intron (uc007lic.1/21973, intron 12 of 22)	11	98854261	98871913	17653	2	21973	uc007lic.1	8736	ENSMUSG00000020914	Top2a	topoisomerase (DNA) II alpha
chr4	98860335	98860703	369	*	Peak_104|Height_89.6066|Summit_98860487	1000	Promoter	4	98860625	98893317	32693	1	242557	uc008tut.1	0	ENSMUSG00000028550	Atg4c	autophagy related 4C, cysteine peptidase
chr4	98856765	98857148	384	*	Peak_105|Height_91.5979|Summit_98856980	1000	Distal Intergenic	4	98860625	98893317	32693	1	242557	uc008tut.1	-3477	ENSMUSG00000028550	Atg4c	autophagy related 4C, cysteine peptidase
chr7	98838245	98838778	534	*	Peak_106|Height_122.462|Summit_98838424	1000	Intron (uc009ihr.1/23859, intron 2 of 22)	7	98821002	99147325	326324	1	23859	uc009ihs.1	17243	ENSMUSG00000052572	Dlg2	discs large MAGUK scaffold protein 2
chrX	98835185	98835445	261	*	Peak_107|Height_91.5979|Summit_98835326	1000	Promoter	20	98835401	98848220	12820	1	108155	uc009txz.1	0	ENSMUSG00000034160	Ogt	O-linked N-acetylglucosamine (GlcNAc) transferase (UDP-N-acetylglucosamine:polypeptide-N-acetylglucosaminyl transferase)
chr4	98825251	98825590	340	*	Peak_108|Height_116.489|Summit_98825396	1000	Distal Intergenic	4	98860625	98893317	32693	1	242557	uc008tut.1	-35035	ENSMUSG00000028550	Atg4c	autophagy related 4C, cysteine peptidase
chr11	98802160	98802615	456	*	Peak_109|Height_85.6241|Summit_98802349	1000	Intron (uc007lhx.1/19401, intron 1 of 8)	11	98801025	98836256	35232	1	19401	uc011yei.1	1135	ENSMUSG00000037992	Rara	retinoic acid receptor, alpha
chr15	98799512	98799833	322	*	Peak_110|Height_140.384|Summit_98799688	1000	Distal Intergenic	15	98780278	98783932	3655	2	22142	uc007xok.1	-15580	ENSMUSG00000072235	Tuba1a	tubulin, alpha 1A
chr11	98799229	98799863	635	*	Peak_111|Height_112.506|Summit_98799579	1000	Promoter	11	98799010	98836256	37247	1	19401	uc007lhy.1	219	ENSMUSG00000037992	Rara	retinoic acid receptor, alpha
chr11	98798870	98799226	357	*	Peak_112|Height_78.6547|Summit_98799054	1000	Promoter	11	98799010	98836256	37247	1	19401	uc007lhx.1	0	ENSMUSG00000037992	Rara	retinoic acid receptor, alpha
chr11	98793968	98794348	381	*	Peak_113|Height_231.982|Summit_98794138	1000	Distal Intergenic	11	98799010	98836256	37247	1	19401	uc007lhx.1	-4662	ENSMUSG00000037992	Rara	retinoic acid receptor, alpha
chr13	98790475	98790992	518	*	Peak_114|Height_98.5673|Summit_98790680	1000	Intron (uc007roh.1/110596, intron 9 of 35)	13	98712281	98786062	73782	2	110596	uc007rol.1	-4413	ENSMUSG00000021662	Arhgef28	Rho guanine nucleotide exchange factor (GEF) 28
chr11	98783783	98784321	539	*	Peak_115|Height_75.6678|Summit_98783996	1000	3' UTR	11	98769465	98785256	15792	1	23834	uc007lhw.1	14318	ENSMUSG00000017499	Cdc6	cell division cycle 6
chr3	98779911	98780281	371	*	Peak_116|Height_130.427|Summit_98780058	1000	Distal Intergenic	3	98678442	98697153	18712	2	56185	uc008qqj.2	-82758	ENSMUSG00000027870	Hao2	hydroxyacid oxidase 2
chr11	98779033	98779402	370	*	Peak_117|Height_80.646|Summit_98779207	1000	Exon (uc007lhv.1/23834, exon 10 of 13)	11	98769465	98785256	15792	1	23834	uc007lhw.1	9568	ENSMUSG00000017499	Cdc6	cell division cycle 6
chr15	98765748	98766163	416	*	Peak_118|Height_82.6372|Summit_98765913	1000	Promoter	15	98761862	98764821	2960	2	22143	uc007xoj.1	-927	ENSMUSG00000023004	Tuba1b	tubulin, alpha 1B
chr12	98754352	98754601	250	*	Peak_120|Height_82.6372|Summit_98754487	1000	Distal Intergenic	12	99440510	99497547	57038	2	14420	uc007olf.1	742946	ENSMUSG00000021003	Galc	galactosylceramidase
chr7	98754120	98754408	289	*	Peak_121|Height_144.366|Summit_98754286	1000	Intron (uc009ihr.1/23859, intron 2 of 22)	7	98821002	99147325	326324	1	23859	uc009ihs.1	-66594	ENSMUSG00000052572	Dlg2	discs large MAGUK scaffold protein 2
chr10	98727800	98728288	489	*	Peak_123|Height_374.357|Summit_98728051	1000	Intron (uc007gxk.2/67603, intron 2 of 2)	10	98725865	98730123	4259	1	67603	uc007gxk.2	1935	ENSMUSG00000019960	Dusp6	dual specificity phosphatase 6
chr10	98725432	98725967	536	*	Peak_124|Height_84.6285|Summit_98725581	1000	Promoter	10	98725865	98730123	4259	1	67603	uc007gxk.2	0	ENSMUSG00000019960	Dusp6	dual specificity phosphatase 6
chr5	98719567	98720003	437	*	Peak_125|Height_90.6023|Summit_98719833	1000	Distal Intergenic	5	98683203	98706049	22847	1	14176	uc008ygd.1	36364	ENSMUSG00000029337	Fgf5	fibroblast growth factor 5
chr13	98698181	98698612	432	*	Peak_126|Height_80.646|Summit_98698307	1000	3' UTR	13	98698438	98712550	14113	2	110596	uc007roj.1	13938	ENSMUSG00000021662	Arhgef28	Rho guanine nucleotide exchange factor (GEF) 28
chr13	98697709	98697984	276	*	Peak_127|Height_70.6897|Summit_98697821	1000	Intron (uc007roh.1/110596, intron 35 of 35)	13	98698438	98712550	14113	2	110596	uc007roj.1	14566	ENSMUSG00000021662	Arhgef28	Rho guanine nucleotide exchange factor (GEF) 28
chr13	98684943	98685392	450	*	Peak_128|Height_103.545|Summit_98685105	1000	Intron (uc007roh.1/110596, intron 35 of 35)	13	98698438	98712550	14113	2	110596	uc007roj.1	27158	ENSMUSG00000021662	Arhgef28	Rho guanine nucleotide exchange factor (GEF) 28
chr7	98674490	98674763	274	*	Peak_129|Height_103.545|Summit_98674637	1000	Intron (uc009ihr.1/23859, intron 2 of 22)	7	98821002	99147325	326324	1	23859	uc009ihs.1	-146239	ENSMUSG00000052572	Dlg2	discs large MAGUK scaffold protein 2
chr3	9865337	9865612	276	*	Peak_130|Height_80.646|Summit_9865471	1000	Distal Intergenic	3	9827436	9833679	6244	2	94212	uc008opf.2	-31658	ENSMUSG00000027508	Pag1	phosphoprotein associated with glycosphingolipid microdomains 1
chr4	98637391	98637621	231	*	Peak_131|Height_86.6198|Summit_98637513	1000	Exon (uc008tuo.1/67299, exon 16 of 31)	4	98603356	98676030	72675	2	67299	uc008tuo.1	38409	ENSMUSG00000028556	Dock7	dedicator of cytokinesis 7
chr11	98637050	98637523	474	*	Peak_132|Height_89.6066|Summit_98637181	1000	Promoter	11	98629249	98636556	7308	2	217166	uc007lhh.1	-494	ENSMUSG00000020889	Nr1d1	nuclear receptor subfamily 1, group D, member 1
chr11	98634297	98634594	298	*	Peak_133|Height_89.6066|Summit_98634463	1000	Intron (uc007lhh.1/217166, intron 1 of 7)	11	98629249	98636556	7308	2	217166	uc007lhh.1	1962	ENSMUSG00000020889	Nr1d1	nuclear receptor subfamily 1, group D, member 1
chr7	98581206	98581477	272	*	Peak_134|Height_73.6766|Summit_98581345	1000	Intron (uc009ihr.1/23859, intron 1 of 22)	7	98821002	99147325	326324	1	23859	uc009ihs.1	-239525	ENSMUSG00000052572	Dlg2	discs large MAGUK scaffold protein 2
chr4	98548786	98549068	283	*	Peak_135|Height_72.6809|Summit_98548946	1000	Distal Intergenic	4	98590501	98602224	11724	1	230484	uc008tum.1	-41433	ENSMUSG00000028560	Usp1	ubiquitin specific peptidase 1
chr11	98543577	98544138	562	*	Peak_136|Height_106.532|Summit_98543988	1000	Promoter	11	98543868	98553831	9964	1	22123	uc007lgw.1	0	ENSMUSG00000017221	Psmd3	proteasome (prosome, macropain) 26S subunit, non-ATPase, 3
chr7	98519770	98520109	340	*	Peak_137|Height_137.397|Summit_98519940	1000	Intron (uc009ihr.1/23859, intron 1 of 22)	7	98239296	99597599	1358304	1	23859	uc009ihr.1	280474	ENSMUSG00000052572	Dlg2	discs large MAGUK scaffold protein 2
chr9	98500507	98500843	337	*	Peak_138|Height_77.6591|Summit_98500726	1000	Intron (uc009rdn.2/64655, intron 1 of 7)	9	98489150	98502098	12949	2	64655	uc009rdn.2	1255	ENSMUSG00000032459	Mrps22	mitochondrial ribosomal protein S22
chr12	9846653	9847200	548	*	Peak_139|Height_138.392|Summit_9847017	1000	Distal Intergenic	12	9581248	9588306	7059	1	23967	uc007nao.2	265405	ENSMUSG00000048387	Osr1	odd-skipped related transcription factor 1
chr14	98466816	98467178	363	*	Peak_140|Height_99.5629|Summit_98466974	1000	Intron (uc007uur.1/13134, intron 1 of 11)	14	98186066	98568762	382697	2	13134	uc007uur.1	101584	ENSMUSG00000055639	Dach1	dachshund family transcription factor 1
chr15	98456298	98456723	426	*	Peak_141|Height_206.095|Summit_98456470	1000	Distal Intergenic	15	98462651	98474961	12311	1	12297	uc007xnb.1	-5928	ENSMUSG00000003352	Cacnb3	calcium channel, voltage-dependent, beta 3 subunit
chr4	98434094	98434567	474	*	Peak_143|Height_91.5979|Summit_98434256	1000	Intron (uc008tuk.2/242553, intron 7 of 9)	4	98393445	98405177	11733	1	381591	uc008tuj.1	40649	ENSMUSG00000087166	L1td1	LINE-1 type transposase domain containing 1
chr6	98417587	98417837	251	*	Peak_144|Height_86.6198|Summit_98417716	1000	Distal Intergenic	6	98188008	98292748	104741	2	330390	uc012epp.1	-124839	ENSMUSG00000090667	Gm765	predicted gene 765
chr14	98417498	98417848	351	*	Peak_145|Height_75.6678|Summit_98417674	1000	Intron (uc007uur.1/13134, intron 2 of 11)	14	98186066	98568762	382697	2	13134	uc007uur.1	150914	ENSMUSG00000055639	Dach1	dachshund family transcription factor 1
chr8	98412163	98412639	477	*	Peak_146|Height_74.6722|Summit_98412468	1000	Promoter	8	98388037	98412265	24229	2	14719	uc009mzi.1	0	ENSMUSG00000031672	Got2	glutamatic-oxaloacetic transaminase 2, mitochondrial
chr10	98406208	98406825	618	*	Peak_147|Height_107.528|Summit_98406596	1000	Intron (uc007gxf.2/67972, intron 1 of 20)	10	98377786	98488777	110992	1	67972	uc007gxf.2	28422	ENSMUSG00000019943	Atp2b1	ATPase, Ca++ transporting, plasma membrane 1
chr13	98374508	98374780	273	*	Peak_148|Height_77.6591|Summit_98374633	1000	Distal Intergenic	13	98698438	98712550	14113	2	110596	uc007roj.1	337770	ENSMUSG00000021662	Arhgef28	Rho guanine nucleotide exchange factor (GEF) 28
chr15	98367181	98367604	424	*	Peak_149|Height_146.358|Summit_98367358	1000	Distal Intergenic	15	98349532	98364695	15164	2	69612	uc007xmu.1	-2486	ENSMUSG00000022992	Kansl2	KAT8 regulatory NSL complex subunit 2
chr15	98357457	98357842	386	*	Peak_150|Height_119.476|Summit_98357593	1000	Promoter	15	98356779	98356890	112	2	100217416	uc011zyx.1	-567	ENSMUSG00000065939	Snora2b	small nucleolar RNA, H/ACA box 2B
chr15	98356564	98356903	340	*	Peak_151|Height_79.6503|Summit_98356734	1000	Promoter	15	98356779	98356890	112	2	100217416	uc011zyx.1	0	ENSMUSG00000065939	Snora2b	small nucleolar RNA, H/ACA box 2B
chr13	98353970	98354396	427	*	Peak_152|Height_96.576|Summit_98354198	1000	Distal Intergenic	13	98011060	98022995	11936	1	13803	uc007rod.2	342910	ENSMUSG00000041773	Enc1	ectodermal-neural cortex 1
chr15	98351564	98352128	565	*	Peak_153|Height_267.824|Summit_98351752	1000	Intron (uc007xmr.1/69612, intron 8 of 9)	15	98350148	98350265	118	2	100217417	uc011zyw.1	-1299	ENSMUSG00000065336	Snora34	small nucleolar RNA, H/ACA box 34
chr15	98343532	98343905	374	*	Peak_154|Height_75.6678|Summit_98343701	1000	Distal Intergenic	15	98350148	98350265	118	2	100217417	uc011zyw.1	6360	ENSMUSG00000065336	Snora34	small nucleolar RNA, H/ACA box 34
chr15	98343202	98343522	321	*	Peak_155|Height_81.6416|Summit_98343352	1000	Distal Intergenic	15	98350148	98350265	118	2	100217417	uc011zyw.1	6743	ENSMUSG00000065336	Snora34	small nucleolar RNA, H/ACA box 34
chr15	98342305	98342615	311	*	Peak_156|Height_85.6241|Summit_98342458	1000	Distal Intergenic	15	98350148	98350265	118	2	100217417	uc011zyw.1	7650	ENSMUSG00000065336	Snora34	small nucleolar RNA, H/ACA box 34
chr9	98334327	98334658	332	*	Peak_157|Height_86.6198|Summit_98334496	1000	Intron (uc009rdj.1/19659, intron 2 of 3)	9	98323380	98346969	23590	1	19659	uc009rdj.1	10947	ENSMUSG00000046402	Rbp1	retinol binding protein 1, cellular
chr3	9830558	9831085	528	*	Peak_158|Height_78.6547|Summit_9830767	1000	Intron (uc008opd.2/94212, intron 1 of 7)	3	9687482	9833679	146198	2	94212	uc008opd.2	2594	ENSMUSG00000027508	Pag1	phosphoprotein associated with glycosphingolipid microdomains 1
chr7	98302562	98302819	258	*	Peak_159|Height_70.6897|Summit_98302680	1000	Intron (uc009ihr.1/23859, intron 1 of 22)	7	98239296	99597599	1358304	1	23859	uc009ihr.1	63266	ENSMUSG00000052572	Dlg2	discs large MAGUK scaffold protein 2
chr5	98296897	98297243	347	*	Peak_160|Height_117.484|Summit_98297095	1000	Distal Intergenic	5	98313707	98459981	146275	2	71914	uc008yga.1	162738	ENSMUSG00000029338	Antxr2	anthrax toxin receptor 2
chr11	98292319	98292659	341	*	Peak_161|Height_72.6809|Summit_98292502	1000	Intron (uc007lgi.1/13866, intron 15 of 26)	11	98299022	98300302	1281	2	103742	uc007lgj.1	7643	ENSMUSG00000002580	Mien1	migration and invasion enhancer 1
chr8	98283833	98284175	343	*	Peak_162|Height_75.6678|Summit_98283970	1000	Exon (uc009myz.2/234594, exon 16 of 49)	8	98243531	98255224	11694	2	234594	uc009myy.1	-28609	ENSMUSG00000036550	Cnot1	CCR4-NOT transcription complex, subunit 1
chr2	9827977	9828398	422	*	Peak_163|Height_73.6766|Summit_9828211	1000	Intron (uc008ihj.1/uc008ihj.1, intron 1 of 1)	2	9802873	9808394	5522	1	381347	uc008ihh.2	25104	NA	4930412O13Rik	RIKEN cDNA 4930412O13 gene
chr13	98267328	98267772	445	*	Peak_164|Height_133.414|Summit_98267597	1000	Distal Intergenic	13	98011060	98022995	11936	1	13803	uc007rod.2	256268	ENSMUSG00000041773	Enc1	ectodermal-neural cortex 1
chr10	98262925	98263204	280	*	Peak_165|Height_134.41|Summit_98263059	1000	Distal Intergenic	10	98377786	98488777	110992	1	67972	uc007gxf.2	-114582	ENSMUSG00000019943	Atp2b1	ATPase, Ca++ transporting, plasma membrane 1
chr8	98255609	98256541	933	*	Peak_166|Height_76.6635|Summit_98256349	1000	Promoter	8	98243531	98255224	11694	2	234594	uc009myy.1	-385	ENSMUSG00000036550	Cnot1	CCR4-NOT transcription complex, subunit 1
chr8	98255163	98255602	440	*	Peak_167|Height_71.6853|Summit_98255363	1000	Promoter	8	98243531	98255224	11694	2	234594	uc009myy.1	0	ENSMUSG00000036550	Cnot1	CCR4-NOT transcription complex, subunit 1
chr9	98238276	98239208	933	*	Peak_168|Height_198.13|Summit_98238708	1000	Intron (uc009rdg.1/74080, intron 1 of 2)	9	98197023	98320813	123791	1	74080	uc009rdi.1	41253	ENSMUSG00000032456	Nmnat3	nicotinamide nucleotide adenylyltransferase 3
chr16	98218278	98218640	363	*	Peak_169|Height_81.6416|Summit_98218499	1000	Exon (uc008adz.1/uc008adz.1, exon 1 of 5)	16	98179505	98183793	4289	2	114565	uc008ady.1	-34485	ENSMUSG00000046962	Zbtb21	zinc finger and BTB domain containing 21
chr10	98211361	98211886	526	*	Peak_170|Height_189.17|Summit_98211684	1000	Distal Intergenic	10	98377786	98488777	110992	1	67972	uc007gxf.2	-165900	ENSMUSG00000019943	Atp2b1	ATPase, Ca++ transporting, plasma membrane 1
chr10	98206912	98207301	390	*	Peak_171|Height_133.414|Summit_98207093	1000	Distal Intergenic	10	98377786	98488777	110992	1	67972	uc007gxf.2	-170485	ENSMUSG00000019943	Atp2b1	ATPase, Ca++ transporting, plasma membrane 1
chr16	98178737	98179372	636	*	Peak_172|Height_94.5848|Summit_98179023	1000	Intron (uc008adu.1/114565, intron 1 of 3)	16	98168599	98183786	15188	2	114565	uc008adu.1	4414	ENSMUSG00000046962	Zbtb21	zinc finger and BTB domain containing 21
chr3	98177679	98178482	804	*	Peak_173|Height_105.537|Summit_98177949	1000	Distal Intergenic	3	98186404	98216666	30263	1	242109	uc008qpt.2	-7922	ENSMUSG00000050064	Zfp697	zinc finger protein 697
chr3	98160590	98160923	334	*	Peak_174|Height_101.554|Summit_98160742	1000	Distal Intergenic	3	98117094	98143892	26799	2	236539	uc008qps.1	-16698	ENSMUSG00000053398	Phgdh	3-phosphoglycerate dehydrogenase
chr3	98159696	98160283	588	*	Peak_175|Height_205.1|Summit_98160075	1000	Distal Intergenic	3	98117094	98143892	26799	2	236539	uc008qps.1	-15804	ENSMUSG00000053398	Phgdh	3-phosphoglycerate dehydrogenase
chr14	98158434	98158762	329	*	Peak_176|Height_94.5848|Summit_98158600	1000	Distal Intergenic	14	98186066	98568762	382697	2	13134	uc007uur.1	410000	ENSMUSG00000055639	Dach1	dachshund family transcription factor 1
chr13	98156464	98156809	346	*	Peak_177|Height_113.502|Summit_98156605	1000	Distal Intergenic	13	98011060	98022995	11936	1	13803	uc007rod.2	145404	ENSMUSG00000041773	Enc1	ectodermal-neural cortex 1
chr13	98154224	98154548	325	*	Peak_178|Height_74.6722|Summit_98154358	1000	Distal Intergenic	13	98011060	98022995	11936	1	13803	uc007rod.2	143164	ENSMUSG00000041773	Enc1	ectodermal-neural cortex 1
chr10	98137167	98137653	487	*	Peak_179|Height_93.5892|Summit_98137486	1000	Distal Intergenic	10	98377786	98488777	110992	1	67972	uc007gxf.2	-240133	ENSMUSG00000019943	Atp2b1	ATPase, Ca++ transporting, plasma membrane 1
chr15	98126122	98126447	326	*	Peak_180|Height_115.493|Summit_98126286	1000	Promoter	15	98116553	98126514	9962	2	239652	uc007xme.1	67	ENSMUSG00000022987	Zfp641	zinc finger protein 641
chr4	98122037	98122358	322	*	Peak_181|Height_117.484|Summit_98122202	1000	Intron (uc008tub.1/12695, intron 14 of 19)	4	98103633	98164324	60692	1	12695	uc008tue.1	18404	ENSMUSG00000061859	Patj	PATJ, crumbs cell polarity complex component
chr15	98118012	98118282	271	*	Peak_182|Height_72.6809|Summit_98118162	1000	3' UTR	15	98116553	98126514	9962	2	239652	uc007xme.1	8232	ENSMUSG00000022987	Zfp641	zinc finger protein 641
chr11	98098438	98099081	644	*	Peak_183|Height_70.6897|Summit_98098774	1000	Intron (uc007lfs.2/69131, intron 9 of 12)	11	98081715	98086836	5122	1	69131	uc007lfw.1	16723	ENSMUSG00000003119	Cdk12	cyclin-dependent kinase 12
chr10	98090989	98091300	312	*	Peak_184|Height_81.6416|Summit_98091162	1000	Distal Intergenic	10	98377786	98488777	110992	1	67972	uc007gxf.2	-286486	ENSMUSG00000019943	Atp2b1	ATPase, Ca++ transporting, plasma membrane 1
chr11	98089205	98089647	443	*	Peak_185|Height_71.6853|Summit_98089496	1000	Intron (uc007lfs.2/69131, intron 6 of 12)	11	98081715	98086836	5122	1	69131	uc007lfw.1	7490	ENSMUSG00000003119	Cdk12	cyclin-dependent kinase 12
chr8	98040928	98041308	381	*	Peak_186|Height_75.6678|Summit_98041143	1000	Distal Intergenic	8	98058000	98082788	24789	1	244608	uc009myn.1	-16692	ENSMUSG00000036598	Ccdc113	coiled-coil domain containing 113
chr10	98032994	98033280	287	*	Peak_187|Height_84.6285|Summit_98033130	1000	Distal Intergenic	10	98377786	98488777	110992	1	67972	uc007gxf.2	-344506	ENSMUSG00000019943	Atp2b1	ATPase, Ca++ transporting, plasma membrane 1
chr13	98019425	98019982	558	*	Peak_188|Height_161.292|Summit_98019808	1000	Intron (uc007rod.2/13803, intron 2 of 2)	13	98011060	98022995	11936	1	13803	uc007rod.2	8365	ENSMUSG00000041773	Enc1	ectodermal-neural cortex 1
chr10	98006031	98006398	368	*	Peak_189|Height_170.253|Summit_98006205	1000	Distal Intergenic	10	98377786	98488777	110992	1	67972	uc007gxf.2	-371388	ENSMUSG00000019943	Atp2b1	ATPase, Ca++ transporting, plasma membrane 1
chr10	97970935	97971690	756	*	Peak_190|Height_93.5892|Summit_97971389	1000	Distal Intergenic	10	98377786	98488777	110992	1	67972	uc007gxf.2	-406096	ENSMUSG00000019943	Atp2b1	ATPase, Ca++ transporting, plasma membrane 1
chr3	9795285	9796063	779	*	Peak_191|Height_141.379|Summit_9795639	1000	Intron (uc008opd.2/94212, intron 1 of 7)	3	9687482	9833679	146198	2	94212	uc008opd.2	37616	ENSMUSG00000027508	Pag1	phosphoprotein associated with glycosphingolipid microdomains 1
chr16	97938051	97938541	491	*	Peak_192|Height_76.6635|Summit_97938434	1000	Distal Intergenic	16	97963549	97985362	21814	2	72388	uc008adn.1	46821	ENSMUSG00000005251	Ripk4	receptor-interacting serine-threonine kinase 4
chr10	97933601	97933908	308	*	Peak_193|Height_78.6547|Summit_97933761	1000	Distal Intergenic	10	98377786	98488777	110992	1	67972	uc007gxf.2	-443878	ENSMUSG00000019943	Atp2b1	ATPase, Ca++ transporting, plasma membrane 1
chr11	97911403	97911860	458	*	Peak_194|Height_134.41|Summit_97911702	1000	Intron (uc007lfl.1/217154, intron 1 of 10)	11	97897938	97914776	16839	2	217154	uc007lfl.1	2916	ENSMUSG00000017400	Stac2	SH3 and cysteine rich domain 2
chr3	97898778	97899455	678	*	Peak_195|Height_87.6154|Summit_97898947	1000	Intron (uc008qpn.1/18129, intron 5 of 7)	3	97964735	97967096	2362	1	71078	uc008qpp.1	-65280	ENSMUSG00000043468	Adam30	a disintegrin and metallopeptidase domain 30
chr15	97880654	97881265	612	*	Peak_196|Height_112.506|Summit_97880952	1000	Intron (uc007xlr.2/223870, intron 14 of 18)	15	97923020	97962878	39859	1	18642	uc011zyq.1	-41755	ENSMUSG00000033065	Pfkm	phosphofructokinase, muscle
chr16	97870862	97871299	438	*	Peak_197|Height_187.178|Summit_97871031	1000	Distal Intergenic	16	97787595	97832802	45208	2	50528	uc008adm.1	-38060	ENSMUSG00000000385	Tmprss2	transmembrane protease, serine 2
chr3	97860858	97861275	418	*	Peak_198|Height_73.6766|Summit_97861028	1000	Intron (uc008qpn.1/18129, intron 2 of 7)	3	97817461	97954290	136830	1	18129	uc008qpo.1	43397	ENSMUSG00000027878	Notch2	notch 2
chr3	97847108	97847491	384	*	Peak_199|Height_145.362|Summit_97847300	1000	Intron (uc008qpn.1/18129, intron 1 of 7)	3	97817461	97954290	136830	1	18129	uc008qpo.1	29647	ENSMUSG00000027878	Notch2	notch 2
chr3	97844080	97844445	366	*	Peak_200|Height_71.6853|Summit_97844284	1000	Intron (uc008qpn.1/18129, intron 1 of 7)	3	97817461	97954290	136830	1	18129	uc008qpo.1	26619	ENSMUSG00000027878	Notch2	notch 2
chr7	97838726	97839284	559	*	Peak_201|Height_76.6635|Summit_97838960	1000	Distal Intergenic	7	97617339	97624505	7167	2	68472	uc009ihp.1	-214221	ENSMUSG00000030614	Tmem126b	transmembrane protein 126B
chr3	97831127	97831640	514	*	Peak_202|Height_129.432|Summit_97831469	1000	Intron (uc008qpn.1/18129, intron 1 of 7)	3	97817461	97954290	136830	1	18129	uc008qpo.1	13666	ENSMUSG00000027878	Notch2	notch 2
chr5	97826775	97827121	347	*	Peak_203|Height_118.48|Summit_97826963	1000	Intron (uc008yfx.1/uc008yfx.1, intron 2 of 7)	5	97811228	97821349	10122	2	97243	uc008yfw.1	-5426	ENSMUSG00000046000	Naa11	N(alpha)-acetyltransferase 11, NatA catalytic subunit
chr7	97808401	97808691	291	*	Peak_204|Height_106.532|Summit_97808557	1000	Distal Intergenic	7	97617339	97624505	7167	2	68472	uc009ihp.1	-183896	ENSMUSG00000030614	Tmem126b	transmembrane protein 126B
chr3	97801544	97801798	255	*	Peak_205|Height_73.6766|Summit_97801647	1000	Distal Intergenic	3	97817461	97904582	87122	1	18129	uc008qpn.1	-15663	ENSMUSG00000027878	Notch2	notch 2
chr10	97796015	97796362	348	*	Peak_206|Height_75.6678|Summit_97796190	1000	Distal Intergenic	10	97144048	97429724	285677	2	100038699	uc011xmh.1	-366291	ENSMUSG00000074776	Gm10754	predicted gene 10754
chr11	97793624	97793943	320	*	Peak_207|Height_183.196|Summit_97793779	1000	Exon (uc007lfc.2/72324, exon 11 of 14)	11	97715621	97745468	29848	2	72973	uc007lfb.1	-48156	ENSMUSG00000070336	Fbxo47	F-box protein 47
chr10	97787084	97787586	503	*	Peak_208|Height_96.576|Summit_97787393	1000	Distal Intergenic	10	97144048	97429724	285677	2	100038699	uc011xmh.1	-357360	ENSMUSG00000074776	Gm10754	predicted gene 10754
chr4	97747302	97747597	296	*	Peak_209|Height_89.6066|Summit_97747452	1000	Intron (uc008tty.2/18027, intron 9 of 10)	4	97577724	97709286	131563	1	18027	uc008ttx.1	169578	ENSMUSG00000028565	Nfia	nuclear factor I/A
chr3	97746189	97746690	502	*	Peak_210|Height_96.576|Summit_97746422	1000	Intron (uc008qpm.1/433632, intron 1 of 1)	3	97734096	97770941	36846	1	433632	uc008qpm.1	12093	ENSMUSG00000074388	Gm5544	predicted gene 5544
chr3	97739388	97739587	200	*	Peak_211|Height_73.6766|Summit_97739504	1000	Intron (uc008qpm.1/433632, intron 1 of 1)	3	97734096	97770941	36846	1	433632	uc008qpm.1	5292	ENSMUSG00000074388	Gm5544	predicted gene 5544
chr3	97738797	97739226	430	*	Peak_212|Height_169.257|Summit_97738964	1000	Intron (uc008qpm.1/433632, intron 1 of 1)	3	97734096	97770941	36846	1	433632	uc008qpm.1	4701	ENSMUSG00000074388	Gm5544	predicted gene 5544
chr13	97718322	97718802	481	*	Peak_213|Height_103.545|Summit_97718520	1000	3' UTR	13	97694644	97720869	26226	1	218476	uc007rno.2	23678	ENSMUSG00000091387	Gcnt4	glucosaminyl (N-acetyl) transferase 4, core 2 (beta-1,6-N-acetylglucosaminyltransferase)
chr5	97718237	97718783	547	*	Peak_214|Height_89.6066|Summit_97718513	1000	Distal Intergenic	5	97811228	97821349	10122	2	97243	uc008yfw.1	102566	ENSMUSG00000046000	Naa11	N(alpha)-acetyltransferase 11, NatA catalytic subunit
chr15	97717881	97718165	285	*	Peak_215|Height_89.6066|Summit_97718000	1000	Intron (uc007xlk.1/22337, intron 2 of 9)	15	97684858	97738727	53870	2	22337	uc007xlk.1	20562	ENSMUSG00000022479	Vdr	vitamin D (1,25-dihydroxyvitamin D3) receptor
chr13	97698628	97699109	482	*	Peak_216|Height_104.541|Summit_97698937	1000	Intron (uc007rno.2/218476, intron 1 of 2)	13	97694644	97720869	26226	1	218476	uc007rno.2	3984	ENSMUSG00000091387	Gcnt4	glucosaminyl (N-acetyl) transferase 4, core 2 (beta-1,6-N-acetylglucosaminyltransferase)
chr9	97691880	97692221	342	*	Peak_217|Height_108.524|Summit_97692064	1000	Intron (uc009rdd.1/64085, intron 2 of 17)	9	97344814	97933586	588773	2	64085	uc009rdd.1	241365	ENSMUSG00000032452	Clstn2	calsyntenin 2
chr15	97680975	97681236	262	*	Peak_218|Height_71.6853|Summit_97681098	1000	Distal Intergenic	15	97623112	97674733	51622	2	56233	uc011zyo.1	-6242	ENSMUSG00000022475	Hdac7	histone deacetylase 7
chr11	97678646	97678916	271	*	Peak_219|Height_82.6372|Summit_97678795	1000	Intron (uc007lew.1/16796, intron 3 of 6)	11	97660986	97700078	39093	1	16796	uc007lew.1	17660	ENSMUSG00000038366	Lasp1	LIM and SH3 protein 1
chr13	97676738	97677054	317	*	Peak_220|Height_116.489|Summit_97676933	1000	Distal Intergenic	13	97694644	97720869	26226	1	218476	uc007rno.2	-17590	ENSMUSG00000091387	Gcnt4	glucosaminyl (N-acetyl) transferase 4, core 2 (beta-1,6-N-acetylglucosaminyltransferase)
chr3	97673728	97673984	257	*	Peak_221|Height_90.6023|Summit_97673840	1000	Intron (uc012cuf.1/83679, intron 1 of 46)	3	97626011	97672235	46225	2	83679	uc008qpi.1	-1493	ENSMUSG00000038170	Pde4dip	phosphodiesterase 4D interacting protein (myomegalin)
chr4	97635590	97635988	399	*	Peak_222|Height_73.6766|Summit_97635762	1000	Intron (uc008tty.2/18027, intron 3 of 10)	4	97577724	97709286	131563	1	18027	uc008ttx.1	57866	ENSMUSG00000028565	Nfia	nuclear factor I/A
chr3	97634532	97634883	352	*	Peak_223|Height_130.427|Summit_97634680	1000	Intron (uc012cuf.1/83679, intron 3 of 46)	3	97493752	97628544	134793	2	83679	uc012cue.1	-5988	ENSMUSG00000038170	Pde4dip	phosphodiesterase 4D interacting protein (myomegalin)
chr3	97632286	97632590	305	*	Peak_224|Height_92.5935|Summit_97632418	1000	Intron (uc012cuf.1/83679, intron 3 of 46)	3	97493752	97628544	134793	2	83679	uc012cue.1	-3742	ENSMUSG00000038170	Pde4dip	phosphodiesterase 4D interacting protein (myomegalin)
chr4	97630670	97630955	286	*	Peak_225|Height_81.6416|Summit_97630812	1000	Intron (uc008tty.2/18027, intron 3 of 10)	4	97577724	97709286	131563	1	18027	uc008ttx.1	52946	ENSMUSG00000028565	Nfia	nuclear factor I/A
chr3	97628360	97628848	489	*	Peak_226|Height_123.458|Summit_97628547	1000	Promoter	3	97493752	97628544	134793	2	83679	uc012cue.1	0	ENSMUSG00000038170	Pde4dip	phosphodiesterase 4D interacting protein (myomegalin)
chr11	97627785	97628049	265	*	Peak_227|Height_89.6066|Summit_97627926	1000	Promoter	11	97606784	97627927	21144	2	67480	uc007ler.2	0	ENSMUSG00000018541	Cwc25	CWC25 spliceosome-associated protein
chr16	97624024	97624380	357	*	Peak_228|Height_74.6722|Summit_97624185	1000	Intron (uc008ade.2/56175, intron 2 of 8)	16	97578335	97660619	82285	1	56175	uc008ade.2	45689	ENSMUSG00000040605	Bace2	beta-site APP-cleaving enzyme 2
chr11	97598826	97599326	501	*	Peak_229|Height_122.462|Summit_97599038	1000	Intron (uc007leq.1/108083, intron 1 of 9)	11	97576471	97606018	29548	2	108083	uc007leq.1	6692	ENSMUSG00000018547	Pip4k2b	phosphatidylinositol-5-phosphate 4-kinase, type II, beta
chr11	97589031	97589362	332	*	Peak_230|Height_113.502|Summit_97589162	1000	Intron (uc007leq.1/108083, intron 3 of 9)	11	97576471	97606018	29548	2	108083	uc007leq.1	16656	ENSMUSG00000018547	Pip4k2b	phosphatidylinositol-5-phosphate 4-kinase, type II, beta
chr3	97571557	97572217	661	*	Peak_231|Height_164.279|Summit_97571901	1000	Promoter	3	97542767	97571937	29171	2	83679	uc008qpg.1	0	ENSMUSG00000038170	Pde4dip	phosphodiesterase 4D interacting protein (myomegalin)
chr7	97543394	97543728	335	*	Peak_232|Height_158.305|Summit_97543564	1000	5' UTR	7	97535491	97558949	23459	1	83671	uc009ihj.1	7903	ENSMUSG00000030616	Sytl2	synaptotagmin-like 2
chr8	97536665	97537056	392	*	Peak_233|Height_72.6809|Summit_97536803	1000	3' UTR	8	97541592	97569149	27558	1	54672	uc009mxp.2	-4536	ENSMUSG00000060470	Adgrg3	adhesion G protein-coupled receptor G3
chr9	97535698	97536128	431	*	Peak_234|Height_338.514|Summit_97535960	1000	Intron (uc009rdd.1/64085, intron 2 of 17)	9	97353676	97426844	73169	2	64085	uc009rde.1	-108854	ENSMUSG00000032452	Clstn2	calsyntenin 2
chr1	97515275	97515538	264	*	Peak_235|Height_100.559|Summit_97515415	1000	Intron (uc011wpu.1/20452, intron 4 of 4)	1	97484259	97564171	79913	2	20452	uc011wpu.1	48633	ENSMUSG00000040710	St8sia4	ST8 alpha-N-acetyl-neuraminide alpha-2,8-sialyltransferase 4
chr7	97510706	97511006	301	*	Peak_236|Height_89.6066|Summit_97510846	1000	Intron (uc009igz.1/83671, intron 3 of 7)	7	97523899	97529601	5703	1	83671	uc009ihd.1	-12893	ENSMUSG00000030616	Sytl2	synaptotagmin-like 2
chr16	97510176	97510672	497	*	Peak_237|Height_80.646|Summit_97510372	1000	Distal Intergenic	16	97578335	97660619	82285	1	56175	uc008ade.2	-67663	ENSMUSG00000040605	Bace2	beta-site APP-cleaving enzyme 2
chr7	97489989	97490420	432	*	Peak_238|Height_162.288|Summit_97490198	1000	Distal Intergenic	7	97497209	97533680	36472	1	83671	uc009igz.1	-6789	ENSMUSG00000030616	Sytl2	synaptotagmin-like 2
chr8	97478286	97478629	344	*	Peak_239|Height_85.6241|Summit_97478506	1000	Distal Intergenic	8	97501009	97538096	37088	1	14766	uc009mxm.2	-22380	ENSMUSG00000031785	Adgrg1	adhesion G protein-coupled receptor G1
chr3	97477096	97477590	495	*	Peak_240|Height_83.6329|Summit_97477254	1000	Distal Intergenic	3	97471263	97476990	5728	1	108097	uc008qpd.1	5833	ENSMUSG00000038205	Prkab2	protein kinase, AMP-activated, beta 2 non-catalytic subunit
chr7	97467390	97467733	344	*	Peak_241|Height_72.6809|Summit_97467562	1000	Distal Intergenic	7	97497209	97533680	36472	1	83671	uc009igz.1	-29476	ENSMUSG00000030616	Sytl2	synaptotagmin-like 2
chr3	97464256	97464589	334	*	Peak_242|Height_105.537|Summit_97464468	1000	Intron (uc008qpb.1/108097, intron 2 of 7)	3	97462135	97476990	14856	1	108097	uc008qpb.1	2121	ENSMUSG00000038205	Prkab2	protein kinase, AMP-activated, beta 2 non-catalytic subunit
chr7	97462522	97462833	312	*	Peak_243|Height_73.6766|Summit_97462636	1000	Distal Intergenic	7	97497209	97533680	36472	1	83671	uc009igz.1	-34376	ENSMUSG00000030616	Sytl2	synaptotagmin-like 2
chr7	97460830	97461529	700	*	Peak_244|Height_119.476|Summit_97461259	1000	Distal Intergenic	7	97497209	97533680	36472	1	83671	uc009igz.1	-35680	ENSMUSG00000030616	Sytl2	synaptotagmin-like 2
chr4	97439534	97439959	426	*	Peak_245|Height_79.6503|Summit_97439793	1000	Promoter	4	97439363	97785567	346205	1	18027	uc008tts.2	171	ENSMUSG00000028565	Nfia	nuclear factor I/A
chr18	9743276	9743600	325	*	Peak_246|Height_128.436|Summit_9743436	1000	Intron (uc008eak.2/140792, intron 2 of 9)	18	9707646	9877993	170348	1	140792	uc008eak.2	35630	ENSMUSG00000036103	Colec12	collectin sub-family member 12
chr5	97424834	97425168	335	*	Peak_247|Height_133.414|Summit_97424981	1000	Distal Intergenic	5	97426708	97498668	71961	1	140780	uc008yfo.1	-1540	ENSMUSG00000034663	Bmp2k	BMP2 inducible kinase
chr7	97382512	97383116	605	*	Peak_248|Height_100.559|Summit_97382708	1000	Intron (uc009igx.1/75338, intron 7 of 10)	7	97372388	97413942	41555	2	75338	uc009igx.1	30826	ENSMUSG00000030617	Ccdc83	coiled-coil domain containing 83
chr8	97362004	97362515	512	*	Peak_249|Height_71.6853|Summit_97362283	1000	Promoter	8	97343719	97362240	18522	2	109006	uc009mxa.1	0	ENSMUSG00000031781	Ciapin1	cytokine induced apoptosis inhibitor 1
chr6	97359705	97360149	445	*	Peak_250|Height_77.6591|Summit_97359853	1000	Intron (uc009dau.1/232288, intron 4 of 22)	6	97236861	97409252	172392	2	232288	uc009dau.1	49103	ENSMUSG00000030064	Frmd4b	FERM domain containing 4B
chr8	97313218	97313596	379	*	Peak_251|Height_131.423|Summit_97313387	1000	Distal Intergenic	8	97296080	97306326	10247	1	20312	uc009mwx.1	17138	ENSMUSG00000031778	Cx3cl1	chemokine (C-X3-C motif) ligand 1
chr8	97310084	97310405	322	*	Peak_252|Height_71.6853|Summit_97310258	1000	Distal Intergenic	8	97296080	97306326	10247	1	20312	uc009mwx.1	14004	ENSMUSG00000031778	Cx3cl1	chemokine (C-X3-C motif) ligand 1
chr5	97305521	97305937	417	*	Peak_253|Height_139.388|Summit_97305704	1000	Distal Intergenic	5	97240069	97263925	23857	1	11745	uc008yfn.1	65452	ENSMUSG00000029484	Anxa3	annexin A3
chr11	97301834	97302247	414	*	Peak_254|Height_255.877|Summit_97302025	1000	Distal Intergenic	11	97311474	97363714	52241	1	58996	uc007lec.1	-9227	ENSMUSG00000049807	Arhgap23	Rho GTPase activating protein 23
chr8	97290943	97291402	460	*	Peak_255|Height_96.576|Summit_97291231	1000	Distal Intergenic	8	97296080	97306326	10247	1	20312	uc009mwx.1	-4678	ENSMUSG00000031778	Cx3cl1	chemokine (C-X3-C motif) ligand 1
chr17	9728016	9728320	305	*	Peak_256|Height_73.6766|Summit_9728178	1000	Distal Intergenic	17	9859362	9862569	3208	2	67543	uc008ajy.2	134249	ENSMUSG00000046173	Pabpc6	poly(A) binding protein, cytoplasmic 6
chr3	97268797	97269083	287	*	Peak_257|Height_71.6853|Summit_97268949	1000	Distal Intergenic	3	97214140	97215102	963	2	258272	uc008qov.1	-53695	ENSMUSG00000051392	Olfr1402	olfactory receptor 1402
chr4	97268041	97268451	411	*	Peak_258|Height_118.48|Summit_97268205	1000	Intron (uc008tty.2/18027, intron 1 of 10)	4	97234566	97251282	16717	2	319865	uc012dhf.1	-16759	NA	E130114P18Rik	RIKEN cDNA E130114P18 gene
chr5	97263343	97263726	384	*	Peak_259|Height_96.576|Summit_97263507	1000	Intron (uc008yfm.2/11745, intron 10 of 12)	5	97240069	97263925	23857	1	11745	uc008yfn.1	23274	ENSMUSG00000029484	Anxa3	annexin A3
chr6	97261868	97262598	731	*	Peak_260|Height_304.663|Summit_97262406	1000	Promoter	6	97236861	97262374	25514	2	232288	uc009dat.1	0	ENSMUSG00000030064	Frmd4b	FERM domain containing 4B
chr13	97257168	97257817	650	*	Peak_261|Height_87.6154|Summit_97257346	1000	Intron (uc007rmz.1/27015, intron 10 of 13)	13	97253446	97259746	6301	2	27015	uc007rnf.1	1929	ENSMUSG00000021668	Polk	polymerase (DNA directed), kappa
chr5	97233826	97234255	430	*	Peak_262|Height_105.537|Summit_97234093	1000	Intron (uc008yfl.2/11745, intron 2 of 6)	5	97240069	97263925	23857	1	11745	uc008yfn.1	-5814	ENSMUSG00000029484	Anxa3	annexin A3
chr4	97224232	97224531	300	*	Peak_263|Height_78.6547|Summit_97224354	1000	Distal Intergenic	4	97248634	97785567	536934	1	18027	uc008tty.2	-24103	ENSMUSG00000028565	Nfia	nuclear factor I/A
chr12	97201023	97201389	367	*	Peak_264|Height_109.519|Summit_97201195	1000	Distal Intergenic	12	97284829	97285432	604	2	69423	uc007old.1	84043	NA	1700019M22Rik	RIKEN cDNA 1700019M22 gene
chr7	97198372	97198756	385	*	Peak_265|Height_120.471|Summit_97198607	1000	Distal Intergenic	7	97177669	97197579	19911	1	319711	uc009igm.1	20703	ENSMUSG00000097585	E230029C05Rik	RIKEN cDNA E230029C05 gene
chr6	97190170	97190559	390	*	Peak_266|Height_113.502|Summit_97190398	1000	Intron (uc009das.1/320502, intron 2 of 2)	6	97188522	97202774	14253	2	320502	uc009das.1	12215	ENSMUSG00000044086	Lmod3	leiomodin 3 (fetal)
chr10	97189128	97189367	240	*	Peak_267|Height_99.5629|Summit_97189230	1000	Intron (uc011xmh.1/100038699, intron 4 of 4)	10	97155693	97157560	1868	1	66716	uc007gxd.1	33435	ENSMUSG00000047025	Ccer1	coiled-coil glutamate-rich protein 1
chr3	9717660	9718015	356	*	Peak_268|Height_127.441|Summit_9717831	1000	Intron (uc008opd.2/94212, intron 2 of 7)	3	9687482	9705002	17521	2	94212	uc008opc.2	-12658	ENSMUSG00000027508	Pag1	phosphoprotein associated with glycosphingolipid microdomains 1
chr11	97176891	97177199	309	*	Peak_269|Height_73.6766|Summit_97177034	1000	Promoter	11	97177030	97191234	14205	1	67036	uc007ldx.2	0	ENSMUSG00000018882	Mrpl45	mitochondrial ribosomal protein L45
chr6	97173279	97173465	187	*	Peak_270|Height_89.6066|Summit_97173325	1000	Intron (uc009dar.1/65106, intron 1 of 2)	6	97160786	97183309	22524	1	65106	uc009dar.1	12493	ENSMUSG00000035199	Arl6ip5	ADP-ribosylation factor-like 6 interacting protein 5
chr6	97172893	97173276	384	*	Peak_271|Height_104.541|Summit_97173105	1000	Intron (uc009dar.1/65106, intron 1 of 2)	6	97160786	97183309	22524	1	65106	uc009dar.1	12107	ENSMUSG00000035199	Arl6ip5	ADP-ribosylation factor-like 6 interacting protein 5
chr6	97160549	97160970	422	*	Peak_272|Height_73.6766|Summit_97160693	1000	Promoter	6	97160786	97183309	22524	1	65106	uc009dar.1	0	ENSMUSG00000035199	Arl6ip5	ADP-ribosylation factor-like 6 interacting protein 5
chr4	97153445	97153761	317	*	Peak_273|Height_73.6766|Summit_97153614	1000	Distal Intergenic	4	97248634	97785567	536934	1	18027	uc008tty.2	-94873	ENSMUSG00000028565	Nfia	nuclear factor I/A
chr11	97147298	97147891	594	*	Peak_274|Height_126.445|Summit_97147652	1000	Distal Intergenic	11	97118692	97141890	23199	2	19155	uc007ldw.1	-5408	ENSMUSG00000001441	Npepps	aminopeptidase puromycin sensitive
chr4	97099437	97099856	420	*	Peak_275|Height_75.6678|Summit_97099572	1000	Distal Intergenic	4	97248634	97785567	536934	1	18027	uc008tty.2	-148778	ENSMUSG00000028565	Nfia	nuclear factor I/A
chr8	97095754	97096216	463	*	Peak_276|Height_103.545|Summit_97096053	1000	Downstream (2-3kb)	8	97098841	97125626	26786	2	102122	uc009mwn.2	29410	ENSMUSG00000031774	Psme3ip1	proteasome activator subunit 3 interacting protein 1
chr11	97070203	97070648	446	*	Peak_277|Height_92.5935|Summit_97070478	1000	Intron (uc007ldv.1/19155, intron 22 of 22)	11	97021024	97049206	28183	2	16211	uc011yds.1	-20997	ENSMUSG00000001440	Kpnb1	karyopherin (importin) beta 1
chr8	97040704	97041020	317	*	Peak_278|Height_93.5892|Summit_97040832	1000	Intron (uc012gio.1/434341, intron 36 of 48)	8	97056928	97073723	16796	1	234577	uc009mwl.1	-15908	ENSMUSG00000034361	Cpne2	copine II
chr13	97039819	97040133	315	*	Peak_279|Height_121.467|Summit_97039979	1000	Distal Intergenic	13	97158249	97169671	11423	1	67463	uc007rmv.2	-118116	ENSMUSG00000021671	Poc5	POC5 centriolar protein
chr11	97038137	97038595	459	*	Peak_280|Height_73.6766|Summit_97038307	1000	5' UTR	11	97021024	97049206	28183	2	16211	uc007ldu.1	10611	ENSMUSG00000001440	Kpnb1	karyopherin (importin) beta 1
chr13	97013664	97014139	476	*	Peak_281|Height_75.6678|Summit_97013854	1000	Distal Intergenic	13	96729398	96902532	173135	2	75209	uc007rmt.2	-111132	ENSMUSG00000051111	Sv2c	synaptic vesicle glycoprotein 2c
chr15	97012998	97013274	277	*	Peak_282|Height_94.5848|Summit_97013167	1000	Distal Intergenic	15	97077538	97216122	138585	1	239647	uc007xkt.2	-64264	ENSMUSG00000044250	Pced1b	PC-esterase domain containing 1B
chr12	97003721	97003950	230	*	Peak_283|Height_71.6853|Summit_97003804	1000	Intron (uc007olc.2/399558, intron 1 of 1)	12	96930436	97023423	92988	1	399558	uc007olc.2	73285	ENSMUSG00000047414	Flrt2	fibronectin leucine rich transmembrane protein 2
chr5	97003610	97003946	337	*	Peak_284|Height_79.6503|Summit_97003770	1000	Intron (uc008yfk.1/231470, intron 14 of 73)	5	96802974	97213747	410774	1	231470	uc008yfk.1	200636	ENSMUSG00000034687	Fras1	Fraser extracellular matrix complex subunit 1
chr12	97003385	97003719	335	*	Peak_285|Height_76.6635|Summit_97003555	1000	Intron (uc007olc.2/399558, intron 1 of 1)	12	96930436	97023423	92988	1	399558	uc007olc.2	72949	ENSMUSG00000047414	Flrt2	fibronectin leucine rich transmembrane protein 2
chr15	96995133	96995484	352	*	Peak_286|Height_83.6329|Summit_96995344	1000	Distal Intergenic	15	97077538	97216122	138585	1	239647	uc007xkt.2	-82054	ENSMUSG00000044250	Pced1b	PC-esterase domain containing 1B
chr7	96986370	96986930	561	*	Peak_287|Height_83.6329|Summit_96986634	1000	Intron (uc009igd.1/109264, intron 7 of 10)	7	97014658	97052139	37482	2	70884	uc009igf.2	65209	ENSMUSG00000039391	Ccdc81	coiled-coil domain containing 81
chr8	96982596	96982850	255	*	Peak_288|Height_97.5717|Summit_96982741	1000	Distal Intergenic	8	96996663	97051172	54510	1	434341	uc012gio.1	-13813	ENSMUSG00000074151	Nlrc5	NLR family, CARD domain containing 5
chr12	96972381	96972696	316	*	Peak_289|Height_75.6678|Summit_96972509	1000	Intron (uc007olc.2/399558, intron 1 of 1)	12	96930436	97023423	92988	1	399558	uc007olc.2	41945	ENSMUSG00000047414	Flrt2	fibronectin leucine rich transmembrane protein 2
chr13	9694870	9695324	455	*	Peak_290|Height_99.5629|Summit_9695102	1000	Promoter	13	9694384	9694547	164	2	66505	uc007pla.1	-323	ENSMUSG00000021156	Zmynd11	zinc finger, MYND domain containing 11
chr11	96944958	96945431	474	*	Peak_291|Height_108.524|Summit_96945125	1000	Distal Intergenic	11	96928195	96930218	2024	1	71240	uc007ldq.1	16763	ENSMUSG00000038534	Osbpl7	oxysterol binding protein-like 7
chr15	96933312	96933661	350	*	Peak_292|Height_120.471|Summit_96933515	1000	Distal Intergenic	15	96825254	96886387	61134	2	69354	uc007xkr.1	-46925	ENSMUSG00000022464	Slc38a4	solute carrier family 38, member 4
chr12	96932822	96933318	497	*	Peak_293|Height_89.6066|Summit_96933041	1000	Intron (uc007olc.2/399558, intron 1 of 1)	12	96930436	97023423	92988	1	399558	uc007olc.2	2386	ENSMUSG00000047414	Flrt2	fibronectin leucine rich transmembrane protein 2
chr15	96927973	96928413	441	*	Peak_294|Height_113.502|Summit_96928203	1000	Distal Intergenic	15	96825254	96886387	61134	2	69354	uc007xkr.1	-41586	ENSMUSG00000022464	Slc38a4	solute carrier family 38, member 4
chr9	96918909	96919428	520	*	Peak_295|Height_121.467|Summit_96919264	1000	Promoter	9	96894468	96918774	24307	2	211949	uc009rcy.1	-135	ENSMUSG00000046997	Spsb4	splA/ryanodine receptor domain and SOCS box containing 4
chr8	96910545	96911069	525	*	Peak_296|Height_84.6285|Summit_96910894	1000	Promoter	8	96910400	96919258	8859	1	64209	uc009mwh.1	145	ENSMUSG00000031770	Herpud1	homocysteine-inducible, endoplasmic reticulum stress-inducible, ubiquitin-like domain member 1
chr12	96879854	96880219	366	*	Peak_297|Height_126.445|Summit_96880070	1000	Distal Intergenic	12	96930436	97023423	92988	1	399558	uc007olc.2	-50217	ENSMUSG00000047414	Flrt2	fibronectin leucine rich transmembrane protein 2
chr15	96834651	96834974	324	*	Peak_298|Height_164.279|Summit_96834808	1000	Intron (uc007xko.1/69354, intron 13 of 15)	15	96825254	96850769	25516	2	69354	uc007xko.1	15795	ENSMUSG00000022464	Slc38a4	solute carrier family 38, member 4
chr4	96833252	96833499	248	*	Peak_299|Height_78.6547|Summit_96833380	1000	Distal Intergenic	4	96390578	96451851	61274	2	620779	uc008ttm.1	-381401	ENSMUSG00000078639	Gm12695	predicted gene 12695
chr7	96827634	96827905	272	*	Peak_300|Height_75.6678|Summit_96827782	1000	Intron (uc009igc.1/109264, intron 2 of 6)	7	96781328	97002869	221542	1	109264	uc009ige.1	46306	ENSMUSG00000030621	Me3	malic enzyme 3, NADP(+)-dependent, mitochondrial
chr4	96823795	96824097	303	*	Peak_301|Height_77.6591|Summit_96823974	1000	Distal Intergenic	4	96390578	96451851	61274	2	620779	uc008ttm.1	-371944	ENSMUSG00000078639	Gm12695	predicted gene 12695
chr7	96812571	96813172	602	*	Peak_302|Height_114.497|Summit_96812758	1000	Intron (uc009igc.1/109264, intron 2 of 6)	7	96781328	97002869	221542	1	109264	uc009ige.1	31243	ENSMUSG00000030621	Me3	malic enzyme 3, NADP(+)-dependent, mitochondrial
chr3	96810669	96811298	630	*	Peak_303|Height_159.301|Summit_96811123	1000	Distal Intergenic	3	96836339	96855606	19268	1	14613	uc008qoo.1	-25041	ENSMUSG00000057123	Gja5	gap junction protein, alpha 5
chr7	96774468	96775034	567	*	Peak_304|Height_93.5892|Summit_96774775	1000	Distal Intergenic	7	96781015	96958707	177693	1	109264	uc009igc.1	-5981	ENSMUSG00000030621	Me3	malic enzyme 3, NADP(+)-dependent, mitochondrial
chr7	96773935	96774350	416	*	Peak_305|Height_85.6241|Summit_96774203	1000	Distal Intergenic	7	96781015	96958707	177693	1	109264	uc009igc.1	-6665	ENSMUSG00000030621	Me3	malic enzyme 3, NADP(+)-dependent, mitochondrial
chr7	96759711	96760104	394	*	Peak_306|Height_94.5848|Summit_96759916	1000	Distal Intergenic	7	96781015	96958707	177693	1	109264	uc009igc.1	-20911	ENSMUSG00000030621	Me3	malic enzyme 3, NADP(+)-dependent, mitochondrial
chr5	96751396	96751616	221	*	Peak_307|Height_82.6372|Summit_96751497	1000	Distal Intergenic	5	96802974	96974166	171193	1	231470	uc008yfj.1	-51358	ENSMUSG00000034687	Fras1	Fraser extracellular matrix complex subunit 1
chr12	96730122	96730435	314	*	Peak_308|Height_74.6722|Summit_96730291	1000	Distal Intergenic	12	96930436	97023423	92988	1	399558	uc007olc.2	-200001	ENSMUSG00000047414	Flrt2	fibronectin leucine rich transmembrane protein 2
chr7	96709566	96709818	253	*	Peak_309|Height_74.6722|Summit_96709684	1000	Distal Intergenic	7	96656295	96675685	19391	2	76453	uc009iga.1	-33881	ENSMUSG00000039405	Prss23	protease, serine 23
chr7	96708869	96709193	325	*	Peak_310|Height_122.462|Summit_96709031	1000	Distal Intergenic	7	96656295	96675685	19391	2	76453	uc009iga.1	-33184	ENSMUSG00000039405	Prss23	protease, serine 23
chr8	96697211	96697783	573	*	Peak_311|Height_104.541|Summit_96697592	1000	Promoter	8	96696518	96697467	950	1	17750	uc009mvv.1	693	ENSMUSG00000031762	Mt2	metallothionein 2
chr9	96683742	96684033	292	*	Peak_313|Height_84.6285|Summit_96683865	1000	Distal Intergenic	9	96631711	96653250	21540	2	319859	uc012gyq.1	-30492	NA	E030011O05Rik	RIKEN cDNA E030011O05 gene
chr9	96682561	96683002	442	*	Peak_314|Height_72.6809|Summit_96682821	1000	Exon (uc009rct.1/uc009rct.1, exon 7 of 7)	9	96631711	96653250	21540	2	319859	uc012gyq.1	-29311	NA	E030011O05Rik	RIKEN cDNA E030011O05 gene
chr11	96650769	96651289	521	*	Peak_315|Height_106.532|Summit_96651028	1000	Promoter	11	96650450	96669954	19505	1	12412	uc007lcm.1	319	ENSMUSG00000018666	Cbx1	chromobox 1
chr11	96648071	96648379	309	*	Peak_316|Height_76.6635|Summit_96648227	1000	Distal Intergenic	11	96650450	96665283	14834	1	12412	uc007lck.1	-2071	ENSMUSG00000018666	Cbx1	chromobox 1
chr5	96638993	96639189	197	*	Peak_317|Height_78.6547|Summit_96639144	1000	Promoter	5	96639134	96668703	29570	1	94061	uc008yfh.1	0	ENSMUSG00000029486	Mrpl1	mitochondrial ribosomal protein L1
chr9	96615492	96615949	458	*	Peak_319|Height_128.436|Summit_96615784	1000	Intron (uc009rcp.1/245007, intron 2 of 2)	9	96585842	96619864	34023	2	245007	uc009rcp.1	3915	ENSMUSG00000040433	Zbtb38	zinc finger and BTB domain containing 38
chr9	96614427	96614967	541	*	Peak_320|Height_102.55|Summit_96614622	1000	Intron (uc009rcp.1/245007, intron 2 of 2)	9	96585842	96619864	34023	2	245007	uc009rcp.1	4897	ENSMUSG00000040433	Zbtb38	zinc finger and BTB domain containing 38
chr15	96603099	96603545	447	*	Peak_321|Height_266.829|Summit_96603364	1000	Distal Intergenic	15	96528286	96530129	1844	2	67760	uc007xkn.1	-72970	ENSMUSG00000022462	Slc38a2	solute carrier family 38, member 2
chr13	96601513	96602126	614	*	Peak_322|Height_106.532|Summit_96601911	1000	Intron (uc007rmo.1/544963, intron 2 of 35)	13	96397132	96661877	264746	2	544963	uc007rmo.1	59751	ENSMUSG00000021676	Iqgap2	IQ motif containing GTPase activating protein 2
chr5	96593098	96593451	354	*	Peak_323|Height_211.073|Summit_96593274	1000	Distal Intergenic	5	96504757	96591009	86253	2	231464	uc008yfg.1	-2089	ENSMUSG00000034724	Cnot6l	CCR4-NOT transcription complex, subunit 6-like
chr7	96589885	96590149	265	*	Peak_324|Height_72.6809|Summit_96590016	1000	Distal Intergenic	7	96552876	96558620	5745	1	14366	uc009ifx.2	37009	ENSMUSG00000049791	Fzd4	frizzled class receptor 4
chr15	96574533	96574843	311	*	Peak_326|Height_70.6897|Summit_96574676	1000	Distal Intergenic	15	96528286	96530129	1844	2	67760	uc007xkn.1	-44404	ENSMUSG00000022462	Slc38a2	solute carrier family 38, member 2
chr12	96567807	96568203	397	*	Peak_327|Height_153.327|Summit_96568001	1000	Distal Intergenic	12	96930436	97023423	92988	1	399558	uc007olc.2	-362233	ENSMUSG00000047414	Flrt2	fibronectin leucine rich transmembrane protein 2
chr10	96556567	96556891	325	*	Peak_329|Height_114.497|Summit_96556722	1000	Distal Intergenic	10	96942134	96980796	38663	1	13179	uc007gwx.2	-385243	ENSMUSG00000019929	Dcn	decorin
chr17	9653704	9654057	354	*	Peak_330|Height_137.397|Summit_9653897	1000	Distal Intergenic	17	9859362	9862569	3208	2	67543	uc008ajy.2	208512	ENSMUSG00000046173	Pabpc6	poly(A) binding protein, cytoplasmic 6
chr9	96483509	96483886	378	*	Peak_331|Height_137.397|Summit_96483684	1000	Intron (uc009rcn.1/114713, intron 5 of 23)	9	96439719	96531922	92204	2	114713	uc009rcn.1	48036	ENSMUSG00000032413	Rasa2	RAS p21 protein activator 2
chr11	96481415	96481725	311	*	Peak_332|Height_73.6766|Summit_96481593	1000	Intron (uc007lcd.2/78473, intron 4 of 5)	11	96345096	96355023	9928	1	78473	uc007lch.1	136319	ENSMUSG00000057058	Skap1	src family associated phosphoprotein 1
chr15	96473596	96473846	251	*	Peak_333|Height_76.6635|Summit_96473699	1000	Promoter	15	96401849	96473344	71496	2	105727	uc007xkj.2	-252	ENSMUSG00000023169	Slc38a1	solute carrier family 38, member 1
chr5	96468215	96468840	626	*	Peak_334|Height_86.6198|Summit_96468567	1000	Distal Intergenic	5	96504757	96515952	11196	2	231464	uc008yfc.1	47112	ENSMUSG00000034724	Cnot6l	CCR4-NOT transcription complex, subunit 6-like
chr3	96467431	96468102	672	*	Peak_335|Height_171.248|Summit_96467604	1000	3' UTR	3	96474054	96494932	20879	1	213121	uc008qnr.1	-5952	ENSMUSG00000038354	Ankrd35	ankyrin repeat domain 35
chr13	96466601	96467213	613	*	Peak_336|Height_86.6198|Summit_96466947	1000	Promoter	13	96466875	96472723	5849	1	14064	uc007rmq.1	0	ENSMUSG00000021675	F2rl2	coagulation factor II (thrombin) receptor-like 2
chr8	96423243	96423632	390	*	Peak_337|Height_74.6722|Summit_96423494	1000	Intron (uc009mvk.2/14681, intron 3 of 7)	8	96335594	96337455	1862	2	75809	uc012gil.1	-85788	NA	4930488L21Rik	RIKEN cDNA 4930488L21 gene
chr16	96423076	96423381	306	*	Peak_338|Height_88.611|Summit_96423246	1000	Promoter	16	96422077	96450540	28464	1	50795	uc008acu.1	999	ENSMUSG00000040666	Sh3bgr	SH3-binding domain glutamic acid-rich protein
chr5	96414491	96414964	474	*	Peak_339|Height_80.646|Summit_96414711	1000	Distal Intergenic	5	96385958	96390087	4130	1	55985	uc008yfb.1	28533	ENSMUSG00000023078	Cxcl13	chemokine (C-X-C motif) ligand 13
chr8	96413575	96414118	544	*	Peak_340|Height_109.519|Summit_96413727	1000	Intron (uc009mvk.2/14681, intron 2 of 7)	8	96335594	96337455	1862	2	75809	uc012gil.1	-76120	NA	4930488L21Rik	RIKEN cDNA 4930488L21 gene
chr13	96411291	96411569	279	*	Peak_341|Height_77.6591|Summit_96411429	1000	Intron (uc007rmo.1/544963, intron 30 of 35)	13	96371744	96388388	16645	2	14062	uc007rmn.1	-22903	ENSMUSG00000048376	F2r	coagulation factor II (thrombin) receptor
chr13	96403306	96403625	320	*	Peak_342|Height_74.6722|Summit_96403464	1000	Intron (uc007rmo.1/544963, intron 32 of 35)	13	96371744	96388388	16645	2	14062	uc007rmn.1	-14918	ENSMUSG00000048376	F2r	coagulation factor II (thrombin) receptor
chr4	96395846	96396377	532	*	Peak_343|Height_221.03|Summit_96396195	1000	Intron (uc008ttm.1/620779, intron 9 of 10)	4	96390578	96451851	61274	2	620779	uc008ttm.1	55474	ENSMUSG00000078639	Gm12695	predicted gene 12695
chr13	96393005	96393389	385	*	Peak_344|Height_131.423|Summit_96393210	1000	Distal Intergenic	13	96371744	96388388	16645	2	14062	uc007rmn.1	-4617	ENSMUSG00000048376	F2r	coagulation factor II (thrombin) receptor
chr13	96380446	96380715	270	*	Peak_345|Height_73.6766|Summit_96380602	1000	Intron (uc007rmn.1/14062, intron 1 of 1)	13	96371744	96388388	16645	2	14062	uc007rmn.1	7673	ENSMUSG00000048376	F2r	coagulation factor II (thrombin) receptor
chr15	96377994	96378326	333	*	Peak_346|Height_71.6853|Summit_96378157	1000	Distal Intergenic	15	96242129	96291274	49146	2	72193	uc007xkf.1	-86720	ENSMUSG00000033228	Scaf11	SR-related CTD-associated factor 11
chr7	96351737	96352127	391	*	Peak_347|Height_72.6809|Summit_96351970	1000	Intron (uc009ifw.2/72759, intron 5 of 14)	7	96288231	96487297	199067	2	72759	uc009ifw.2	135170	ENSMUSG00000039428	Tmem135	transmembrane protein 135
chr16	96313298	96313745	448	*	Peak_348|Height_71.6853|Summit_96313444	1000	Distal Intergenic	16	96288275	96304035	15761	2	93871	uc008acn.2	-9263	ENSMUSG00000022914	Brwd1	bromodomain and WD repeat domain containing 1
chr5	96309932	96310217	286	*	Peak_349|Height_86.6198|Summit_96310091	1000	Distal Intergenic	5	96385958	96390087	4130	1	55985	uc008yfb.1	-75741	ENSMUSG00000023078	Cxcl13	chemokine (C-X-C motif) ligand 13
chr16	96309774	96310063	290	*	Peak_350|Height_126.445|Summit_96309914	1000	Distal Intergenic	16	96288275	96304035	15761	2	93871	uc008acn.2	-5739	ENSMUSG00000022914	Brwd1	bromodomain and WD repeat domain containing 1
chr11	96269853	96270403	551	*	Peak_351|Height_345.483|Summit_96270137	1000	Distal Intergenic	11	96227072	96229567	2496	1	15407	uc007lbz.2	42781	ENSMUSG00000018973	Hoxb1	homeobox B1
chr3	9626240	9626586	347	*	Peak_352|Height_135.406|Summit_9626433	1000	Distal Intergenic	3	9427010	9610085	183076	2	170753	uc012cnh.1	-16155	ENSMUSG00000040209	Zfp704	zinc finger protein 704
chr8	96255142	96255638	497	*	Peak_353|Height_150.34|Summit_96255485	1000	Distal Intergenic	8	96334738	96335667	930	1	14681	uc009mvj.1	-79100	ENSMUSG00000031748	Gnao1	guanine nucleotide binding protein, alpha O
chr6	96218811	96219176	366	*	Peak_354|Height_88.611|Summit_96218974	1000	Intron (uc009dae.1/320265, intron 2 of 4)	6	96114497	96116199	1703	2	78482	uc009dag.1	-102612	ENSMUSG00000072878	1700123L14Rik	nucleoporin 50 pseudogene
chr13	96194722	96195236	515	*	Peak_355|Height_102.55|Summit_96194944	1000	Distal Intergenic	13	96201331	96214786	13456	2	12919	uc007rmk.2	19550	ENSMUSG00000021680	Crhbp	corticotropin releasing hormone binding protein
chr9	96159498	96159811	314	*	Peak_356|Height_135.406|Summit_96159650	1000	Promoter	9	96159667	96224065	64399	1	211586	uc009rci.2	0	ENSMUSG00000032411	Tfdp2	transcription factor Dp 2
chrX	96133285	96133685	401	*	Peak_357|Height_96.576|Summit_96133520	1000	Promoter	20	96133525	96139374	5850	1	77929	uc009tvf.1	0	ENSMUSG00000047694	Yipf6	Yip1 domain family, member 6
chr9	96132381	96132716	336	*	Peak_358|Height_112.506|Summit_96132519	1000	Intron (uc009rcc.2/211586, intron 2 of 6)	9	96159124	96224065	64942	1	211586	uc009rch.2	-26408	ENSMUSG00000032411	Tfdp2	transcription factor Dp 2
chr15	96114368	96114722	355	*	Peak_359|Height_121.467|Summit_96114543	1000	Promoter	15	95965250	96114039	148790	2	319722	uc007xjz.1	-329	NA	E330033B04Rik	RIKEN cDNA E330033B04 gene
chr7	96109371	96109861	491	*	Peak_360|Height_165.274|Summit_96109685	1000	Distal Intergenic	7	96288231	96487297	199067	2	72759	uc009ifw.2	377436	ENSMUSG00000039428	Tmem135	transmembrane protein 135
chr10	96091009	96091516	508	*	Peak_361|Height_167.266|Summit_96091237	1000	Distal Intergenic	10	96079635	96085445	5811	1	12226	uc007gww.2	11374	ENSMUSG00000036478	Btg1	BTG anti-proliferation factor 1
chr10	96080601	96081167	567	*	Peak_362|Height_227.003|Summit_96080930	1000	Promoter	10	96079635	96085445	5811	1	12226	uc007gww.2	966	ENSMUSG00000036478	Btg1	BTG anti-proliferation factor 1
chr3	9607694	9607988	295	*	Peak_363|Height_73.6766|Summit_9607878	1000	Intron (uc012cnh.1/170753, intron 1 of 8)	3	9427010	9610085	183076	2	170753	uc012cnh.1	2097	ENSMUSG00000040209	Zfp704	zinc finger protein 704
chr12	96075010	96075328	319	*	Peak_364|Height_71.6853|Summit_96075162	1000	Distal Intergenic	12	96930436	97023423	92988	1	399558	uc007olc.2	-855108	ENSMUSG00000047414	Flrt2	fibronectin leucine rich transmembrane protein 2
chr12	96074484	96074726	243	*	Peak_365|Height_75.6678|Summit_96074587	1000	Distal Intergenic	12	96930436	97023423	92988	1	399558	uc007olc.2	-855710	ENSMUSG00000047414	Flrt2	fibronectin leucine rich transmembrane protein 2
chr16	96066224	96066732	509	*	Peak_366|Height_128.436|Summit_96066475	1000	Intron (uc008acf.1/uc008acf.1, intron 2 of 3)	16	95924014	95942656	18643	1	23872	uc008ace.2	142210	ENSMUSG00000022895	Ets2	E26 avian leukemia oncogene 2, 3' domain
chr16	96059296	96059926	631	*	Peak_367|Height_151.336|Summit_96059598	1000	Intron (uc008acf.1/uc008acf.1, intron 3 of 3)	16	95924014	95942656	18643	1	23872	uc008ace.2	135282	ENSMUSG00000022895	Ets2	E26 avian leukemia oncogene 2, 3' domain
chr16	96056159	96056906	748	*	Peak_368|Height_87.6154|Summit_96056325	1000	Intron (uc008acf.1/uc008acf.1, intron 3 of 3)	16	95924014	95942656	18643	1	23872	uc008ace.2	132145	ENSMUSG00000022895	Ets2	E26 avian leukemia oncogene 2, 3' domain
chr16	96053173	96053495	323	*	Peak_369|Height_85.6241|Summit_96053303	1000	Exon (uc008acf.1/uc008acf.1, exon 4 of 4)	16	95924014	95942656	18643	1	23872	uc008ace.2	129159	ENSMUSG00000022895	Ets2	E26 avian leukemia oncogene 2, 3' domain
chr3	96051992	96052633	642	*	Peak_370|Height_97.5717|Summit_96052350	1000	Distal Intergenic	3	96049461	96051219	1759	1	15267	uc008qmm.1	2531	ENSMUSG00000064220	H2ac18	H2A clustered histone 18
chr16	96048832	96049258	427	*	Peak_371|Height_98.5673|Summit_96049028	1000	Distal Intergenic	16	95924014	95942656	18643	1	23872	uc008ace.2	124818	ENSMUSG00000022895	Ets2	E26 avian leukemia oncogene 2, 3' domain
chr16	96046697	96047136	440	*	Peak_372|Height_145.362|Summit_96046919	1000	Distal Intergenic	16	95924014	95942656	18643	1	23872	uc008ace.2	122683	ENSMUSG00000022895	Ets2	E26 avian leukemia oncogene 2, 3' domain
chr1	96046603	96046873	271	*	Peak_373|Height_73.6766|Summit_96046762	1000	Distal Intergenic	1	95934882	95949130	14249	2	18566	uc007cev.1	-97473	ENSMUSG00000026285	Pdcd1	programmed cell death 1
chr6	96003535	96003816	282	*	Peak_374|Height_81.6416|Summit_96003686	1000	Distal Intergenic	6	96063148	96607191	544044	1	320265	uc009dae.1	-59332	ENSMUSG00000059187	Tafa1	TAFA chemokine like family member 1
chr10	9599952	9600500	549	*	Peak_375|Height_100.559|Summit_9600337	1000	Intron (uc007eiz.2/78808, intron 2 of 25)	10	9475345	9620838	145494	2	78808	uc007eiz.2	20338	ENSMUSG00000019790	Stxbp5	syntaxin binding protein 5 (tomosyn)
chr16	95980045	95980322	278	*	Peak_376|Height_70.6897|Summit_95980209	1000	Distal Intergenic	16	95924014	95942656	18643	1	23872	uc008ace.2	56031	ENSMUSG00000022895	Ets2	E26 avian leukemia oncogene 2, 3' domain
chr9	95968041	95968365	325	*	Peak_377|Height_89.6066|Summit_95968211	1000	Distal Intergenic	9	96019848	96080544	60697	1	235533	uc009rbz.1	-51483	ENSMUSG00000041440	Gk5	glycerol kinase 5 (putative)
chr3	95964833	95965426	594	*	Peak_378|Height_84.6285|Summit_95965224	1000	Promoter	3	95965893	95975641	9749	1	194126	uc008qmd.2	-467	ENSMUSG00000045934	Mtmr11	myotubularin related protein 11
chr4	9595065	9595394	330	*	Peak_379|Height_125.449|Summit_9595254	1000	Promoter	4	9376232	9596309	220078	2	65973	uc008ryf.2	915	ENSMUSG00000028207	Asph	aspartate-beta-hydroxylase
chr16	95950427	95950839	413	*	Peak_380|Height_228.995|Summit_95950650	1000	Distal Intergenic	16	95924014	95942656	18643	1	23872	uc008ace.2	26413	ENSMUSG00000022895	Ets2	E26 avian leukemia oncogene 2, 3' domain
chr9	95928189	95928613	425	*	Peak_381|Height_70.6897|Summit_95928381	1000	Intron (uc009rbx.1/24127, intron 32 of 41)	9	95855179	95953448	98270	1	24127	uc009rby.1	73010	ENSMUSG00000032410	Xrn1	5'-3' exoribonuclease 1
chr6	95926023	95926480	458	*	Peak_382|Height_169.257|Summit_95926209	1000	Distal Intergenic	6	96063148	96607191	544044	1	320265	uc009dae.1	-136668	ENSMUSG00000059187	Tafa1	TAFA chemokine like family member 1
chr9	95922733	95923133	401	*	Peak_383|Height_94.5848|Summit_95922940	1000	Intron (uc009rbx.1/24127, intron 30 of 41)	9	95855179	95953448	98270	1	24127	uc009rby.1	67554	ENSMUSG00000032410	Xrn1	5'-3' exoribonuclease 1
chr3	95909161	95909464	304	*	Peak_384|Height_86.6198|Summit_95909315	1000	Promoter	3	95909215	95965052	55838	1	229603	uc008qmc.1	0	ENSMUSG00000038495	Otud7b	OTU domain containing 7B
chr11	95895489	95895854	366	*	Peak_385|Height_94.5848|Summit_95895686	1000	Promoter	11	95896231	95908719	12489	1	27681	uc007lbb.1	-377	ENSMUSG00000006058	Snf8	SNF8, ESCRT-II complex subunit, homolog (S. cerevisiae)
chr13	95873029	95873495	467	*	Peak_386|Height_90.6023|Summit_95873228	1000	Intron (uc007rmb.2/218461, intron 4 of 18)	13	95794060	95804341	10282	2	218461	uc011zcx.1	-68688	ENSMUSG00000021684	Pde8b	phosphodiesterase 8B
chr3	95869463	95869775	313	*	Peak_387|Height_108.524|Summit_95869620	1000	Distal Intergenic	3	95849014	95862378	13365	2	22365	uc008qlz.1	-7085	ENSMUSG00000015747	Vps45	vacuolar protein sorting 45
chr3	95869044	95869456	413	*	Peak_388|Height_92.5935|Summit_95869336	1000	Distal Intergenic	3	95849014	95862378	13365	2	22365	uc008qlz.1	-6666	ENSMUSG00000015747	Vps45	vacuolar protein sorting 45
chr15	95864592	95864848	257	*	Peak_389|Height_70.6897|Summit_95864715	1000	Distal Intergenic	15	95903768	95909983	6216	2	402773	uc007xjy.1	45135	ENSMUSG00000078925	D030018L15Rik	nuclear receptor coactivator 2 pseudogene
chr9	95854942	95855573	632	*	Peak_390|Height_71.6853|Summit_95855315	1000	Promoter	9	95855179	95900813	45635	1	24127	uc009rbv.1	0	ENSMUSG00000032410	Xrn1	5'-3' exoribonuclease 1
chr12	95843825	95844274	450	*	Peak_391|Height_77.6591|Summit_95844021	1000	Distal Intergenic	12	96930436	97023423	92988	1	399558	uc007olc.2	-1086162	ENSMUSG00000047414	Flrt2	fibronectin leucine rich transmembrane protein 2
chr3	95792972	95793280	309	*	Peak_392|Height_97.5717|Summit_95793112	1000	Exon (uc008qlx.1/67220, exon 6 of 6)	3	95792763	95799762	7000	2	67220	uc008qlx.1	6482	ENSMUSG00000015745	Plekho1	pleckstrin homology domain containing, family O member 1
chr3	95784564	95784865	302	*	Peak_393|Height_72.6809|Summit_95784704	1000	Distal Intergenic	3	95792763	95799762	7000	2	67220	uc008qlx.1	14897	ENSMUSG00000015745	Plekho1	pleckstrin homology domain containing, family O member 1
chr3	95784092	95784562	471	*	Peak_394|Height_183.196|Summit_95784340	1000	Distal Intergenic	3	95792763	95799762	7000	2	67220	uc008qlx.1	15200	ENSMUSG00000015745	Plekho1	pleckstrin homology domain containing, family O member 1
chr3	95752166	95752505	340	*	Peak_395|Height_89.6066|Summit_95752346	1000	Distal Intergenic	3	95733180	95751310	18131	1	66471	uc008qlv.2	18986	ENSMUSG00000015749	Anp32e	acidic (leucine-rich) nuclear phosphoprotein 32 family, member E
chr15	95750583	95750886	304	*	Peak_396|Height_80.646|Summit_95750724	1000	Exon (uc007xju.1/105722, exon 8 of 20)	15	95621274	95805182	183909	1	105722	uc011zyg.1	129309	ENSMUSG00000064210	Ano6	anoctamin 6
chr12	95746387	95746709	323	*	Peak_397|Height_86.6198|Summit_95746547	1000	Distal Intergenic	12	96930436	97023423	92988	1	399558	uc007olc.2	-1183727	ENSMUSG00000047414	Flrt2	fibronectin leucine rich transmembrane protein 2
chr3	95733778	95734052	275	*	Peak_398|Height_94.5848|Summit_95733868	1000	Promoter	3	95733180	95751310	18131	1	66471	uc008qlv.2	598	ENSMUSG00000015749	Anp32e	acidic (leucine-rich) nuclear phosphoprotein 32 family, member E
chr10	95726502	95726820	319	*	Peak_399|Height_77.6591|Summit_95726677	1000	Distal Intergenic	10	95403297	95508152	104856	1	216238	uc007gwv.1	323205	ENSMUSG00000036499	Eea1	early endosome antigen 1
chr4	9571892	9572180	289	*	Peak_400|Height_101.554|Summit_9572022	1000	Intron (uc008ryf.2/65973, intron 1 of 23)	4	9560263	9570864	10602	2	65973	uc008ryp.1	-1028	ENSMUSG00000028207	Asph	aspartate-beta-hydroxylase
chr9	95714454	95714801	348	*	Peak_401|Height_136.401|Summit_95714568	1000	Intron (uc009rbk.2/102502, intron 1 of 15)	9	95653061	95745698	92638	2	102502	uc009rbk.2	30897	ENSMUSG00000049493	Pls1	plastin 1 (I-isoform)
chr9	95714082	95714445	364	*	Peak_402|Height_127.441|Summit_95714279	1000	Intron (uc009rbk.2/102502, intron 1 of 15)	9	95653061	95745698	92638	2	102502	uc009rbk.2	31253	ENSMUSG00000049493	Pls1	plastin 1 (I-isoform)
chr4	9570720	9571031	312	*	Peak_403|Height_106.532|Summit_9570856	1000	Promoter	4	9502409	9570864	68456	2	65973	uc008ryj.2	0	ENSMUSG00000028207	Asph	aspartate-beta-hydroxylase
chr10	95701474	95702002	529	*	Peak_404|Height_148.349|Summit_95701623	1000	Distal Intergenic	10	95403297	95508152	104856	1	216238	uc007gwv.1	298177	ENSMUSG00000036499	Eea1	early endosome antigen 1
chr3	9566776	9567120	345	*	Peak_405|Height_71.6853|Summit_9566994	1000	Intron (uc012cnh.1/170753, intron 1 of 8)	3	9427010	9565299	138290	2	170753	uc012cng.1	-1477	ENSMUSG00000040209	Zfp704	zinc finger protein 704
chr11	95659866	95660191	326	*	Peak_406|Height_112.506|Summit_95660035	1000	Intron (uc007lap.1/237928, intron 5 of 6)	11	95685814	95693454	7641	1	237928	uc007las.2	-25623	ENSMUSG00000050860	Phospho1	phosphatase, orphan 1
chr7	95648416	95648771	356	*	Peak_407|Height_70.6897|Summit_95648601	1000	Distal Intergenic	7	95578783	95640082	61300	1	72433	uc009ifv.1	69633	ENSMUSG00000030559	Rab38	RAB38, member RAS oncogene family
chr3	95635839	95636557	719	*	Peak_408|Height_110.515|Summit_95636168	1000	Exon (uc008qlf.1/70767, exon 15 of 16)	3	95590067	95622876	32810	2	75137	uc008qle.1	-12963	ENSMUSG00000028106	Rprd2	regulation of nuclear pre-mRNA domain containing 2
chr15	95634690	95635124	435	*	Peak_409|Height_397.256|Summit_95634882	1000	Intron (uc007xju.1/105722, intron 1 of 19)	15	95621274	95805182	183909	1	105722	uc011zyg.1	13416	ENSMUSG00000064210	Ano6	anoctamin 6
chr7	95617135	95617548	414	*	Peak_410|Height_91.5979|Summit_95617407	1000	Intron (uc009ifv.1/72433, intron 2 of 2)	7	95578783	95640082	61300	1	72433	uc009ifv.1	38352	ENSMUSG00000030559	Rab38	RAB38, member RAS oncogene family
chr10	95611022	95611436	415	*	Peak_411|Height_78.6547|Summit_95611188	1000	Distal Intergenic	10	95403297	95508152	104856	1	216238	uc007gwv.1	207725	ENSMUSG00000036499	Eea1	early endosome antigen 1
chr6	95600212	95600639	428	*	Peak_412|Height_119.476|Summit_95600477	1000	Intron (uc009daa.2/20917, intron 2 of 10)	6	95516390	95605593	89204	2	20917	uc009dab.1	4954	ENSMUSG00000061838	Suclg2	succinate-Coenzyme A ligase, GDP-forming, beta subunit
chr9	95539561	95540046	486	*	Peak_413|Height_128.436|Summit_95539751	1000	Intron (uc009rbg.1/76477, intron 2 of 8)	9	95538047	95595970	57924	1	76477	uc009rbg.1	1514	ENSMUSG00000015354	Pcolce2	procollagen C-endopeptidase enhancer 2
chr10	95538485	95538765	281	*	Peak_414|Height_104.541|Summit_95538626	1000	Distal Intergenic	10	95403297	95508152	104856	1	216238	uc007gwv.1	135188	ENSMUSG00000036499	Eea1	early endosome antigen 1
chr3	95529820	95530152	333	*	Peak_415|Height_81.6416|Summit_95529988	1000	Distal Intergenic	3	95538071	95543492	5422	2	13601	uc008qko.2	13340	ENSMUSG00000028108	Ecm1	extracellular matrix protein 1
chr4	95527860	95528184	325	*	Peak_416|Height_111.51|Summit_95528024	1000	Intron (uc008tsw.2/75578, intron 11 of 12)	4	95516273	95593630	77358	1	75578	uc012dhd.1	11587	ENSMUSG00000028573	Fggy	FGGY carbohydrate kinase domain containing
chr9	95524575	95524918	344	*	Peak_417|Height_74.6722|Summit_95524746	1000	Distal Intergenic	9	95538047	95595970	57924	1	76477	uc009rbg.1	-13129	ENSMUSG00000015354	Pcolce2	procollagen C-endopeptidase enhancer 2
chr1	95514616	95515128	513	*	Peak_418|Height_137.397|Summit_95514812	1000	Exon (uc007cec.2/227377, exon 23 of 27)	1	95517328	95532304	14977	2	59041	uc007ced.1	17176	ENSMUSG00000026277	Stk25	serine/threonine kinase 25 (yeast)
chr3	95511439	95511793	355	*	Peak_419|Height_229.99|Summit_95511630	1000	Distal Intergenic	3	95480127	95491781	11655	2	229595	uc008qkn.1	-19658	ENSMUSG00000015850	Adamtsl4	ADAMTS-like 4
chr3	95500177	95500705	529	*	Peak_420|Height_124.454|Summit_95500437	1000	Distal Intergenic	3	95480127	95491781	11655	2	229595	uc008qkn.1	-8396	ENSMUSG00000015850	Adamtsl4	ADAMTS-like 4
chr3	95492104	95492414	311	*	Peak_421|Height_180.209|Summit_95492273	1000	Promoter	3	95480127	95491781	11655	2	229595	uc008qkn.1	-323	ENSMUSG00000015850	Adamtsl4	ADAMTS-like 4
chr11	95491659	95492243	585	*	Peak_422|Height_72.6809|Summit_95491810	1000	Distal Intergenic	11	95528271	95542087	13817	1	18673	uc007lan.2	-36028	ENSMUSG00000038845	Phb	prohibitin
chr3	95467870	95468393	524	*	Peak_423|Height_78.6547|Summit_95468057	1000	Distal Intergenic	3	95462643	95467101	4459	1	17210	uc008qkl.1	5227	ENSMUSG00000038612	Mcl1	myeloid cell leukemia sequence 1
chr3	95454664	95455130	467	*	Peak_424|Height_81.6416|Summit_95455008	1000	Distal Intergenic	3	95462643	95467101	4459	1	17210	uc008qkl.1	-7513	ENSMUSG00000038612	Mcl1	myeloid cell leukemia sequence 1
chr16	95453458	95453784	327	*	Peak_425|Height_84.6285|Summit_95453615	1000	Intron (uc008abr.1/uc008abr.1, intron 3 of 4)	16	95479258	95521865	42608	1	16516	uc008abs.1	-25474	ENSMUSG00000062609	Kcnj15	potassium inwardly-rectifying channel, subfamily J, member 15
chr8	95448024	95448399	376	*	Peak_426|Height_94.5848|Summit_95448233	1000	Distal Intergenic	8	95425294	95426308	1015	1	69543	uc012gik.1	22730	ENSMUSG00000078144	Capns2	calpain, small subunit 2
chr11	95446550	95446864	315	*	Peak_427|Height_77.6591|Summit_95446725	1000	Intron (uc007lam.1/18053, intron 1 of 5)	11	95430140	95449012	18873	2	18053	uc007lam.1	2148	ENSMUSG00000000120	Ngfr	nerve growth factor receptor (TNFR superfamily, member 16)
chr15	95405272	95405751	480	*	Peak_428|Height_96.576|Summit_95405445	1000	Distal Intergenic	15	95049881	95359137	309257	2	54003	uc007xjr.1	-46135	ENSMUSG00000022454	Nell2	NEL-like 2
chr4	95400419	95400993	575	*	Peak_429|Height_85.6241|Summit_95400822	1000	Intron (uc008tsw.2/75578, intron 4 of 12)	4	95516273	95593630	77358	1	75578	uc012dhd.1	-115280	ENSMUSG00000028573	Fggy	FGGY carbohydrate kinase domain containing
chr4	95372756	95373225	470	*	Peak_430|Height_86.6198|Summit_95372912	1000	Intron (uc008tsw.2/75578, intron 4 of 12)	4	95246112	95488816	242705	1	75578	uc008tsx.2	126644	ENSMUSG00000028573	Fggy	FGGY carbohydrate kinase domain containing
chr10	95346753	95347081	329	*	Peak_431|Height_172.244|Summit_95346911	1000	Distal Intergenic	10	95403297	95465637	62341	1	216238	uc011xmf.1	-56216	ENSMUSG00000036499	Eea1	early endosome antigen 1
chr13	95343570	95344065	496	*	Peak_432|Height_79.6503|Summit_95343913	1000	Distal Intergenic	13	95128915	95336271	207357	1	11774	uc007rlv.2	214655	ENSMUSG00000021686	Ap3b1	adaptor-related protein complex 3, beta 1 subunit
chr4	95334339	95334675	337	*	Peak_433|Height_88.611|Summit_95334544	1000	Intron (uc008tsw.2/75578, intron 3 of 12)	4	95246112	95488816	242705	1	75578	uc008tsx.2	88227	ENSMUSG00000028573	Fggy	FGGY carbohydrate kinase domain containing
chr4	95331067	95331499	433	*	Peak_434|Height_305.658|Summit_95331269	1000	Intron (uc008tsw.2/75578, intron 3 of 12)	4	95246112	95488816	242705	1	75578	uc008tsx.2	84955	ENSMUSG00000028573	Fggy	FGGY carbohydrate kinase domain containing
chr4	95330293	95330702	410	*	Peak_435|Height_81.6416|Summit_95330562	1000	Intron (uc008tsw.2/75578, intron 3 of 12)	4	95246112	95488816	242705	1	75578	uc008tsx.2	84181	ENSMUSG00000028573	Fggy	FGGY carbohydrate kinase domain containing
chr12	95309390	95309642	253	*	Peak_436|Height_70.6897|Summit_95309531	1000	Distal Intergenic	12	96930436	97023423	92988	1	399558	uc007olc.2	-1620794	ENSMUSG00000047414	Flrt2	fibronectin leucine rich transmembrane protein 2
chr4	95303874	95304138	265	*	Peak_437|Height_94.5848|Summit_95303998	1000	Intron (uc008tsw.2/75578, intron 3 of 12)	4	95246112	95488816	242705	1	75578	uc008tsx.2	57762	ENSMUSG00000028573	Fggy	FGGY carbohydrate kinase domain containing
chr9	95303411	95303906	496	*	Peak_438|Height_107.528|Summit_95303606	1000	3' UTR	9	95301345	95307689	6345	2	54371	uc009raz.2	3783	ENSMUSG00000033350	Chst2	carbohydrate sulfotransferase 2
chr4	95263837	95264275	439	*	Peak_439|Height_107.528|Summit_95264116	1000	Intron (uc008tsw.2/75578, intron 1 of 12)	4	95246112	95488816	242705	1	75578	uc008tsx.2	17725	ENSMUSG00000028573	Fggy	FGGY carbohydrate kinase domain containing
chr9	95231769	95232074	306	*	Peak_440|Height_70.6897|Summit_95231892	1000	Distal Intergenic	9	95301345	95307689	6345	2	54371	uc009raz.2	75615	ENSMUSG00000033350	Chst2	carbohydrate sulfotransferase 2
chr10	95216218	95216584	367	*	Peak_441|Height_83.6329|Summit_95216452	1000	Intron (uc007gws.1/uc007gws.1, intron 1 of 5)	10	95403297	95465637	62341	1	216238	uc011xmf.1	-186713	ENSMUSG00000036499	Eea1	early endosome antigen 1
chr10	95215803	95216207	405	*	Peak_442|Height_70.6897|Summit_95215892	1000	Intron (uc007gws.1/uc007gws.1, intron 1 of 5)	10	95403297	95465637	62341	1	216238	uc011xmf.1	-187090	ENSMUSG00000036499	Eea1	early endosome antigen 1
chr15	95201047	95201367	321	*	Peak_443|Height_88.611|Summit_95201200	1000	Intron (uc007xjq.1/54003, intron 13 of 20)	15	95049881	95358683	308803	2	54003	uc007xjq.1	157316	ENSMUSG00000022454	Nell2	NEL-like 2
chr15	95198564	95198849	286	*	Peak_444|Height_71.6853|Summit_95198695	1000	Intron (uc007xjq.1/54003, intron 13 of 20)	15	95049881	95358683	308803	2	54003	uc007xjq.1	159834	ENSMUSG00000022454	Nell2	NEL-like 2
chr11	95191968	95192261	294	*	Peak_445|Height_99.5629|Summit_95192116	1000	Distal Intergenic	11	95198332	95243186	44855	1	215512	uc007lag.2	-6071	ENSMUSG00000038893	Fam117a	family with sequence similarity 117, member A
chr9	95189476	95189849	374	*	Peak_446|Height_79.6503|Summit_95189678	1000	Distal Intergenic	9	95301345	95307689	6345	2	54371	uc009raz.2	117840	ENSMUSG00000033350	Chst2	carbohydrate sulfotransferase 2
chr9	95180430	95180814	385	*	Peak_447|Height_85.6241|Summit_95180557	1000	Distal Intergenic	9	95301345	95307689	6345	2	54371	uc009raz.2	126875	ENSMUSG00000033350	Chst2	carbohydrate sulfotransferase 2
chr16	95173812	95174111	300	*	Peak_448|Height_96.576|Summit_95173974	1000	Intron (uc008abk.1/16522, intron 1 of 4)	16	94970290	95219303	249014	2	16522	uc008abk.1	45192	ENSMUSG00000043301	Kcnj6	potassium inwardly-rectifying channel, subfamily J, member 6
chr10	95170741	95171230	490	*	Peak_449|Height_151.336|Summit_95170933	1000	Distal Intergenic	10	95009641	95026801	17161	2	71207	uc007gwp.2	-143940	ENSMUSG00000020029	Nudt4	nudix (nucleoside diphosphate linked moiety X)-type motif 4
chr4	95167852	95168212	361	*	Peak_450|Height_116.489|Summit_95168058	1000	Distal Intergenic	4	95224198	95593630	369433	1	75578	uc008tsw.2	-55986	ENSMUSG00000028573	Fggy	FGGY carbohydrate kinase domain containing
chr16	95162141	95162713	573	*	Peak_451|Height_257.868|Summit_95162357	1000	Intron (uc008abk.1/16522, intron 2 of 4)	16	94970290	95219303	249014	2	16522	uc008abk.1	56590	ENSMUSG00000043301	Kcnj6	potassium inwardly-rectifying channel, subfamily J, member 6
chr4	95148828	95149307	480	*	Peak_452|Height_78.6547|Summit_95149048	1000	Intron (uc008tsu.1/uc008tsu.1, intron 1 of 2)	4	95224198	95593630	369433	1	75578	uc008tsw.2	-74891	ENSMUSG00000028573	Fggy	FGGY carbohydrate kinase domain containing
chr3	95097405	95098053	649	*	Peak_453|Height_117.484|Summit_95097723	1000	Exon (uc008qjd.2/75007, exon 7 of 10)	3	95095908	95100086	4179	1	75007	uc008qjf.2	1497	ENSMUSG00000038712	Mindy1	MINDY lysine 48 deubiquitinase 1
chr9	95093465	95093998	534	*	Peak_454|Height_173.24|Summit_95093829	1000	Intron (uc009ray.2/331004, intron 14 of 15)	9	95301345	95307689	6345	2	54371	uc009raz.2	213691	ENSMUSG00000033350	Chst2	carbohydrate sulfotransferase 2
chr9	95089050	95089421	372	*	Peak_455|Height_71.6853|Summit_95089255	1000	Intron (uc009ray.2/331004, intron 14 of 15)	9	95301345	95307689	6345	2	54371	uc009raz.2	218268	ENSMUSG00000033350	Chst2	carbohydrate sulfotransferase 2
chr10	95067624	95068082	459	*	Peak_456|Height_123.458|Summit_95067865	1000	Distal Intergenic	10	95009641	95026801	17161	2	71207	uc007gwp.2	-40823	ENSMUSG00000020029	Nudt4	nudix (nucleoside diphosphate linked moiety X)-type motif 4
chr4	95062550	95062998	449	*	Peak_457|Height_207.091|Summit_95062736	1000	Distal Intergenic	4	95224198	95593630	369433	1	75578	uc008tsw.2	-161200	ENSMUSG00000028573	Fggy	FGGY carbohydrate kinase domain containing
chr4	95060736	95061092	357	*	Peak_458|Height_113.502|Summit_95060950	1000	Distal Intergenic	4	95224198	95593630	369433	1	75578	uc008tsw.2	-163106	ENSMUSG00000028573	Fggy	FGGY carbohydrate kinase domain containing
chr10	95030286	95030564	279	*	Peak_459|Height_111.51|Summit_95030452	1000	Distal Intergenic	10	95009641	95026801	17161	2	71207	uc007gwp.2	-3485	ENSMUSG00000020029	Nudt4	nudix (nucleoside diphosphate linked moiety X)-type motif 4
chr11	95027415	95027747	333	*	Peak_460|Height_113.502|Summit_95027583	1000	Distal Intergenic	11	95004941	95007115	2175	2	13394	uc007laa.2	-20300	ENSMUSG00000020871	Dlx4	distal-less homeobox 4
chr11	95019293	95019661	369	*	Peak_461|Height_81.6416|Summit_95019494	1000	Exon (uc007lab.1/uc007lab.1, exon 3 of 3)	11	95004941	95007115	2175	2	13394	uc007laa.2	-12178	ENSMUSG00000020871	Dlx4	distal-less homeobox 4
chr3	94997666	94998014	349	*	Peak_462|Height_106.532|Summit_94997844	1000	Intron (uc008qin.1/213054, intron 7 of 9)	3	94985690	95021864	36175	2	213054	uc008qin.1	23850	ENSMUSG00000038766	Gabpb2	GA repeat binding protein, beta 2
chr9	94985774	94986097	324	*	Peak_463|Height_75.6678|Summit_94985962	1000	Intron (uc009ray.2/331004, intron 12 of 15)	9	95301345	95307689	6345	2	54371	uc009raz.2	321592	ENSMUSG00000033350	Chst2	carbohydrate sulfotransferase 2
chr6	94974200	94974588	389	*	Peak_464|Height_83.6329|Summit_94974462	1000	Distal Intergenic	6	95067900	95079781	11882	1	243574	uc009czw.2	-93312	ENSMUSG00000030031	Kbtbd8	kelch repeat and BTB (POZ) domain containing 8
chr16	94958490	94959279	790	*	Peak_465|Height_125.449|Summit_94959069	1000	Distal Intergenic	16	94890412	94901128	10717	1	13548	uc008abi.1	68078	ENSMUSG00000022897	Dyrk1a	dual-specificity tyrosine-(Y)-phosphorylation regulated kinase 1a
chr11	94957835	94958178	344	*	Peak_466|Height_75.6678|Summit_94958032	1000	Distal Intergenic	11	94905796	94938115	32320	2	16400	uc007kzx.1	-19720	ENSMUSG00000001507	Itga3	integrin alpha 3
chr13	94948345	94948724	380	*	Peak_467|Height_87.6154|Summit_94948613	1000	Intron (uc007rlp.1/218454, intron 3 of 3)	13	94943947	94965364	21418	1	218454	uc007rlq.1	4398	ENSMUSG00000045312	Lhfpl2	lipoma HMGIC fusion partner-like 2
chr10	94933857	94934191	335	*	Peak_469|Height_152.331|Summit_94934040	1000	Distal Intergenic	10	94943440	94964561	21122	2	67270	uc007gwi.1	30370	ENSMUSG00000062981	Mrpl42	mitochondrial ribosomal protein L42
chr10	94932667	94933246	580	*	Peak_470|Height_77.6591|Summit_94932993	1000	Distal Intergenic	10	94943440	94964561	21122	2	67270	uc007gwi.1	31315	ENSMUSG00000062981	Mrpl42	mitochondrial ribosomal protein L42
chr10	94928241	94928689	449	*	Peak_471|Height_279.772|Summit_94928472	1000	Distal Intergenic	10	94943440	94964561	21122	2	67270	uc007gwi.1	35872	ENSMUSG00000062981	Mrpl42	mitochondrial ribosomal protein L42
chr10	94920354	94920642	289	*	Peak_472|Height_76.6635|Summit_94920512	1000	Distal Intergenic	10	94874124	94879491	5368	2	216233	uc007gwg.2	-40863	ENSMUSG00000020027	Socs2	suppressor of cytokine signaling 2
chr3	9491886	9492207	322	*	Peak_473|Height_70.6897|Summit_9492035	1000	Intron (uc012cng.1/170753, intron 1 of 9)	3	9427010	9565299	138290	2	170753	uc012cng.1	73092	ENSMUSG00000040209	Zfp704	zinc finger protein 704
chr12	94913565	94913838	274	*	Peak_474|Height_108.524|Summit_94913688	1000	Distal Intergenic	12	93079898	93087597	7700	2	20338	uc007olb.1	-1825968	ENSMUSG00000020964	Sel1l	sel-1 suppressor of lin-12-like (C. elegans)
chr13	94886363	94886991	629	*	Peak_475|Height_143.371|Summit_94886784	1000	Intron (uc007rlp.1/218454, intron 1 of 3)	13	94943947	94965364	21418	1	218454	uc007rlq.1	-56956	ENSMUSG00000045312	Lhfpl2	lipoma HMGIC fusion partner-like 2
chr10	94871935	94872227	293	*	Peak_476|Height_71.6853|Summit_94872098	1000	Intron (uc007gwf.2/216233, intron 1 of 4)	10	94847996	94875743	27748	2	216233	uc007gwf.2	3516	ENSMUSG00000020027	Socs2	suppressor of cytokine signaling 2
chr6	94871791	94872370	580	*	Peak_477|Height_134.41|Summit_94871943	1000	Intron (uc009czv.1/uc009czv.1, intron 4 of 4)	6	95067900	95079781	11882	1	243574	uc009czw.2	-195530	ENSMUSG00000030031	Kbtbd8	kelch repeat and BTB (POZ) domain containing 8
chr10	94871434	94871790	357	*	Peak_478|Height_77.6591|Summit_94871661	1000	Intron (uc007gwf.2/216233, intron 1 of 4)	10	94847996	94875743	27748	2	216233	uc007gwf.2	3953	ENSMUSG00000020027	Socs2	suppressor of cytokine signaling 2
chr10	94859834	94860189	356	*	Peak_479|Height_92.5935|Summit_94860039	1000	Intron (uc007gwf.2/216233, intron 1 of 4)	10	94847996	94875743	27748	2	216233	uc007gwf.2	15554	ENSMUSG00000020027	Socs2	suppressor of cytokine signaling 2
chr11	94852053	94852342	290	*	Peak_480|Height_114.497|Summit_94852184	1000	Promoter	11	94852526	94868212	15687	1	217124	uc007kzr.2	-184	ENSMUSG00000038976	Ppp1r9b	protein phosphatase 1, regulatory subunit 9B
chr15	94847134	94847442	309	*	Peak_481|Height_77.6591|Summit_94847302	1000	Intron (uc007xjn.1/320709, intron 6 of 7)	15	94928053	94979749	51697	2	100043315	uc007xjo.2	132307	ENSMUSG00000100603	LOC100043315	uncharacterized LOC100043315
chr4	94844430	94844683	254	*	Peak_482|Height_73.6766|Summit_94844569	1000	Distal Intergenic	4	94715727	94718913	3187	2	16476	uc008tsq.2	-125517	ENSMUSG00000052684	Jun	jun proto-oncogene
chr3	94842720	94843080	361	*	Peak_483|Height_109.519|Summit_94842914	1000	Intron (uc008qhr.1/19185, intron 1 of 9)	3	94836627	94846467	9841	2	19185	uc008qhr.1	3387	ENSMUSG00000005625	Psmd4	proteasome (prosome, macropain) 26S subunit, non-ATPase, 4
chr10	94831949	94832398	450	*	Peak_484|Height_143.371|Summit_94832208	1000	Distal Intergenic	10	94847996	94875743	27748	2	216233	uc007gwf.2	43345	ENSMUSG00000020027	Socs2	suppressor of cytokine signaling 2
chr4	94825813	94826108	296	*	Peak_485|Height_83.6329|Summit_94825976	1000	Intron (uc008tss.1/uc008tss.1, intron 3 of 4)	4	94715727	94718913	3187	2	16476	uc008tsq.2	-106900	ENSMUSG00000052684	Jun	jun proto-oncogene
chr4	94825350	94825653	304	*	Peak_486|Height_126.445|Summit_94825513	1000	Intron (uc008tss.1/uc008tss.1, intron 3 of 4)	4	94715727	94718913	3187	2	16476	uc008tsq.2	-106437	ENSMUSG00000052684	Jun	jun proto-oncogene
chr8	94796208	94796524	317	*	Peak_487|Height_85.6241|Summit_94796381	1000	Distal Intergenic	8	94849937	94880019	30083	2	71296	uc009mua.1	83495	ENSMUSG00000031736	Crnde	colorectal neoplasia differentially expressed (non-protein coding)
chr3	94793365	94793623	259	*	Peak_488|Height_89.6066|Summit_94793513	1000	Intron (uc008qhl.2/107650, intron 2 of 10)	3	94778653	94810765	32113	1	107650	uc008qhn.2	14712	ENSMUSG00000038861	Pi4kb	phosphatidylinositol 4-kinase beta
chr11	94791581	94791854	274	*	Peak_489|Height_87.6154|Summit_94791726	1000	Distal Intergenic	11	94797584	94813170	15587	1	12842	uc007kzn.1	-5730	ENSMUSG00000001506	Col1a1	collagen, type I, alpha 1
chr3	94778590	94778855	266	*	Peak_490|Height_118.48|Summit_94778733	1000	Promoter	3	94778653	94810765	32113	1	107650	uc008qhl.2	0	ENSMUSG00000038861	Pi4kb	phosphatidylinositol 4-kinase beta
chr8	94776679	94777182	504	*	Peak_491|Height_197.135|Summit_94776983	1000	Distal Intergenic	8	94849937	94880019	30083	2	71296	uc009mua.1	102837	ENSMUSG00000031736	Crnde	colorectal neoplasia differentially expressed (non-protein coding)
chr4	94772552	94772924	373	*	Peak_493|Height_106.532|Summit_94772757	1000	Intron (uc008tsr.1/uc008tsr.1, intron 1 of 4)	4	94715727	94718913	3187	2	16476	uc008tsq.2	-53639	ENSMUSG00000052684	Jun	jun proto-oncogene
chr4	94772041	94772550	510	*	Peak_494|Height_83.6329|Summit_94772276	1000	Intron (uc008tsr.1/uc008tsr.1, intron 1 of 4)	4	94715727	94718913	3187	2	16476	uc008tsq.2	-53128	ENSMUSG00000052684	Jun	jun proto-oncogene
chr4	94767284	94767814	531	*	Peak_495|Height_90.6023|Summit_94767644	1000	Intron (uc008tsr.1/uc008tsr.1, intron 1 of 4)	4	94715727	94718913	3187	2	16476	uc008tsq.2	-48371	ENSMUSG00000052684	Jun	jun proto-oncogene
chr13	94766770	94767144	375	*	Peak_496|Height_94.5848|Summit_94766944	1000	Distal Intergenic	13	94827751	94965364	137614	1	218454	uc007rlp.1	-60607	ENSMUSG00000045312	Lhfpl2	lipoma HMGIC fusion partner-like 2
chr16	94740641	94740970	330	*	Peak_498|Height_89.6066|Summit_94740809	1000	Intron (uc008abe.2/13185, intron 1 of 7)	16	94719331	94748236	28906	2	13185	uc008abe.2	7266	ENSMUSG00000022898	Vps26c	VPS26 endosomal protein sorting factor C
chr10	94727198	94727545	348	*	Peak_499|Height_76.6635|Summit_94727407	1000	Intron (uc007gwa.1/12905, intron 1 of 1)	10	94637380	94785599	148220	2	12905	uc007gwa.1	58054	ENSMUSG00000045867	Cradd	CASP2 and RIPK1 domain containing adaptor with death domain
chr6	94726600	94727010	411	*	Peak_500|Height_102.55|Summit_94726793	1000	Distal Intergenic	6	94554904	94650139	95236	2	16206	uc012epm.1	-76461	ENSMUSG00000030029	Lrig1	leucine-rich repeats and immunoglobulin-like domains 1
chr16	94719452	94719920	469	*	Peak_501|Height_72.6809|Summit_94719590	1000	3' UTR	16	94719331	94748236	28906	2	13185	uc008abe.2	28316	ENSMUSG00000022898	Vps26c	VPS26 endosomal protein sorting factor C
chr10	94717781	94718269	489	*	Peak_502|Height_96.576|Summit_94717942	1000	Intron (uc007gwa.1/12905, intron 1 of 1)	10	94637380	94785599	148220	2	12905	uc007gwa.1	67330	ENSMUSG00000045867	Cradd	CASP2 and RIPK1 domain containing adaptor with death domain
chr4	94715019	94715409	391	*	Peak_503|Height_90.6023|Summit_94715174	1000	Downstream (<1kb)	4	94715727	94718913	3187	2	16476	uc008tsq.2	3504	ENSMUSG00000052684	Jun	jun proto-oncogene
chr1	94696200	94696603	404	*	Peak_504|Height_84.6285|Summit_94696390	1000	Distal Intergenic	1	94728263	94756773	28511	1	14733	uc007cbs.1	-31660	ENSMUSG00000034220	Gpc1	glypican 1
chr6	94693004	94693293	290	*	Peak_505|Height_85.6241|Summit_94693148	1000	Distal Intergenic	6	94554904	94650139	95236	2	16206	uc012epm.1	-42865	ENSMUSG00000030029	Lrig1	leucine-rich repeats and immunoglobulin-like domains 1
chr16	94689188	94689592	405	*	Peak_506|Height_74.6722|Summit_94689414	1000	Exon (uc008aaz.1/22129, exon 46 of 46)	16	94664078	94683955	19878	1	22129	uc008abd.1	25110	ENSMUSG00000040785	Ttc3	tetratricopeptide repeat domain 3
chr1	94671135	94671682	548	*	Peak_507|Height_150.34|Summit_94671453	1000	Distal Intergenic	1	94728263	94756773	28511	1	14733	uc007cbs.1	-56581	ENSMUSG00000034220	Gpc1	glypican 1
chr1	94668693	94669003	311	*	Peak_508|Height_97.5717|Summit_94668848	1000	Distal Intergenic	1	94728263	94756773	28511	1	14733	uc007cbs.1	-59260	ENSMUSG00000034220	Gpc1	glypican 1
chr4	94667800	94668507	708	*	Peak_509|Height_86.6198|Summit_94668043	1000	Distal Intergenic	4	94638736	94645791	7056	2	320713	uc008tsp.1	-22009	ENSMUSG00000062627	Mysm1	myb-like, SWIRM and MPN domains 1
chr16	94657470	94657769	300	*	Peak_510|Height_133.414|Summit_94657618	1000	Intron (uc008aau.1/22129, intron 31 of 32)	16	94661700	94670352	8653	1	22129	uc008abc.1	-3931	ENSMUSG00000040785	Ttc3	tetratricopeptide repeat domain 3
chr4	94656964	94657362	399	*	Peak_511|Height_185.187|Summit_94657152	1000	Distal Intergenic	4	94638736	94645791	7056	2	320713	uc008tsp.1	-11173	ENSMUSG00000062627	Mysm1	myb-like, SWIRM and MPN domains 1
chr1	94641987	94642496	510	*	Peak_512|Height_157.309|Summit_94642277	1000	Distal Intergenic	1	94728263	94756773	28511	1	14733	uc007cbs.1	-85767	ENSMUSG00000034220	Gpc1	glypican 1
chr15	94607003	94607291	289	*	Peak_513|Height_77.6591|Summit_94607169	1000	Intron (uc007xjn.1/320709, intron 3 of 7)	15	94459616	94926528	466913	1	320709	uc007xjn.1	147387	ENSMUSG00000063296	Tmem117	transmembrane protein 117
chr1	94606454	94606748	295	*	Peak_514|Height_94.5848|Summit_94606620	1000	Distal Intergenic	1	94540795	94545418	4624	2	260301	uc007cbr.1	-61036	ENSMUSG00000044055	Otos	otospiralin
chr6	94605450	94605930	481	*	Peak_515|Height_123.458|Summit_94605665	1000	Intron (uc009czu.1/16206, intron 2 of 18)	6	94554523	94650139	95617	2	16206	uc009czu.1	44209	ENSMUSG00000030029	Lrig1	leucine-rich repeats and immunoglobulin-like domains 1
chr9	94601790	94602188	399	*	Peak_516|Height_120.471|Summit_94601939	1000	Intron (uc009ray.2/331004, intron 2 of 15)	9	94570311	95130871	560561	1	331004	uc009ray.2	31479	ENSMUSG00000031129	Slc9a9	solute carrier family 9 (sodium/hydrogen exchanger), member 9
chr16	94600988	94601336	349	*	Peak_517|Height_137.397|Summit_94601157	1000	Intron (uc008aaq.1/22129, intron 1 of 10)	16	94605479	94672766	67288	1	22129	uc012aiu.1	-4143	ENSMUSG00000040785	Ttc3	tetratricopeptide repeat domain 3
chr1	94600479	94600856	378	*	Peak_518|Height_101.554|Summit_94600614	1000	Distal Intergenic	1	94540795	94545418	4624	2	260301	uc007cbr.1	-55061	ENSMUSG00000044055	Otos	otospiralin
chr10	94595672	94595952	281	*	Peak_519|Height_73.6766|Summit_94595838	1000	Distal Intergenic	10	94253612	94407212	153601	2	54712	uc007gvz.2	-188460	ENSMUSG00000074785	Plxnc1	plexin C1
chr9	94591890	94592614	725	*	Peak_520|Height_282.759|Summit_94592399	1000	Intron (uc009ray.2/331004, intron 2 of 15)	9	94570311	95130871	560561	1	331004	uc009ray.2	21579	ENSMUSG00000031129	Slc9a9	solute carrier family 9 (sodium/hydrogen exchanger), member 9
chr1	94566067	94566422	356	*	Peak_521|Height_125.449|Summit_94566231	1000	Distal Intergenic	1	94540795	94545418	4624	2	260301	uc007cbr.1	-20649	ENSMUSG00000044055	Otos	otospiralin
chr8	94561900	94562214	315	*	Peak_522|Height_75.6678|Summit_94562096	1000	Exon (uc009msx.1/uc009msx.1, exon 4 of 4)	8	94322424	94325273	2850	2	16373	uc009msv.1	-236627	ENSMUSG00000031734	Irx3	Iroquois related homeobox 3
chr16	94529624	94529948	325	*	Peak_523|Height_123.458|Summit_94529780	1000	Distal Intergenic	16	94451176	94511893	60718	2	110948	uc008aai.1	-17731	ENSMUSG00000040820	Hlcs	holocarboxylase synthetase (biotin- [propriony-Coenzyme A-carboxylase (ATP-hydrolysing)] ligase)
chr8	94523442	94523852	411	*	Peak_524|Height_70.6897|Summit_94523759	1000	Distal Intergenic	8	94322424	94325273	2850	2	16373	uc009msv.1	-198169	ENSMUSG00000031734	Irx3	Iroquois related homeobox 3
chrX	94523281	94523566	286	*	Peak_525|Height_103.545|Summit_94523396	1000	Distal Intergenic	20	94529180	94572548	43369	2	245527	uc009tus.2	48982	ENSMUSG00000034457	Eda2r	ectodysplasin A2 receptor
chr11	94510589	94510941	353	*	Peak_526|Height_70.6897|Summit_94510769	1000	Intron (uc007kzf.1/268465, intron 3 of 8)	11	94506316	94515068	8753	2	268465	uc007kzf.1	4127	ENSMUSG00000039055	Eme1	essential meiotic structure-specific endonuclease 1
chr4	94504575	94504927	353	*	Peak_527|Height_91.5979|Summit_94504807	1000	Intron (uc008tsj.1/21687, intron 12 of 22)	4	94573984	94595501	21518	2	67753	uc008tsm.1	90574	ENSMUSG00000028575	Eqtn	equatorin, sperm acrosome associated
chr3	94461545	94461906	362	*	Peak_529|Height_74.6722|Summit_94461816	1000	Promoter	3	94416681	94462728	46048	2	22156	uc008qgt.1	822	ENSMUSG00000005968	Tuft1	tuftelin 1
chr11	94452730	94453260	531	*	Peak_530|Height_89.6066|Summit_94452930	1000	Intron (uc007kzc.1/264895, intron 1 of 15)	11	94418416	94463100	44685	2	264895	uc007kzc.1	9840	ENSMUSG00000076435	Acsf2	acyl-CoA synthetase family member 2
chr8	94432871	94433180	310	*	Peak_531|Height_88.611|Summit_94433030	1000	Distal Intergenic	8	94322424	94325273	2850	2	16373	uc009msv.1	-107598	ENSMUSG00000031734	Irx3	Iroquois related homeobox 3
chr16	94431309	94431607	299	*	Peak_532|Height_78.6547|Summit_94431454	1000	Intron (uc008aag.1/110948, intron 5 of 9)	16	94350912	94509533	158622	2	110948	uc008aag.1	77926	ENSMUSG00000040820	Hlcs	holocarboxylase synthetase (biotin- [propriony-Coenzyme A-carboxylase (ATP-hydrolysing)] ligase)
chr8	94425789	94426305	517	*	Peak_533|Height_81.6416|Summit_94426079	1000	Distal Intergenic	8	94322424	94325273	2850	2	16373	uc009msv.1	-100516	ENSMUSG00000031734	Irx3	Iroquois related homeobox 3
chr4	94419154	94419671	518	*	Peak_534|Height_83.6329|Summit_94419320	1000	Intron (uc008tsj.1/21687, intron 1 of 22)	4	94405991	94541630	135640	1	21687	uc012dhc.1	13163	ENSMUSG00000006386	Tek	TEK receptor tyrosine kinase
chr15	94418443	94418718	276	*	Peak_535|Height_89.6066|Summit_94418600	1000	Exon (uc007xjl.1/19230, exon 2 of 9)	15	94408379	94420255	11877	2	19230	uc007xjl.1	1537	ENSMUSG00000022451	Twf1	twinfilin actin binding protein 1
chr9	94415031	94415314	284	*	Peak_536|Height_80.646|Summit_94415171	1000	Downstream (2-3kb)	9	94418283	94438500	20218	2	68861	uc009rax.1	23186	ENSMUSG00000045414	Dipk2a	divergent protein kinase domain 2A
chr14	9441199	9441494	296	*	Peak_537|Height_73.6766|Summit_9441329	1000	Intron (uc007sfe.2/74430, intron 4 of 15)	14	9263686	9498804	235119	2	74430	uc007sfe.2	57310	ENSMUSG00000021747	Cfap20dc	CFAP20 domain containing
chr9	94376498	94376749	252	*	Peak_538|Height_70.6897|Summit_94376640	1000	Distal Intergenic	9	94418283	94438500	20218	2	68861	uc009rax.1	61751	ENSMUSG00000045414	Dipk2a	divergent protein kinase domain 2A
chr9	94309060	94309346	287	*	Peak_539|Height_77.6591|Summit_94309159	1000	Distal Intergenic	9	94418283	94438500	20218	2	68861	uc009rax.1	129154	ENSMUSG00000045414	Dipk2a	divergent protein kinase domain 2A
chr1	94275810	94276099	290	*	Peak_540|Height_113.502|Summit_94275933	1000	Distal Intergenic	1	94336296	94370335	34040	2	67273	uc007cbh.1	94236	ENSMUSG00000026260	Ndufa10	NADH:ubiquinone oxidoreductase subunit A10
chr1	94275008	94275558	551	*	Peak_541|Height_71.6853|Summit_94275240	1000	Distal Intergenic	1	94336296	94370335	34040	2	67273	uc007cbh.1	94777	ENSMUSG00000026260	Ndufa10	NADH:ubiquinone oxidoreductase subunit A10
chr1	94244927	94245296	370	*	Peak_542|Height_105.537|Summit_94245101	1000	Distal Intergenic	1	94336296	94370335	34040	2	67273	uc007cbh.1	125039	ENSMUSG00000026260	Ndufa10	NADH:ubiquinone oxidoreductase subunit A10
chr1	94240419	94240746	328	*	Peak_543|Height_122.462|Summit_94240595	1000	Distal Intergenic	1	94336296	94370335	34040	2	67273	uc007cbh.1	129589	ENSMUSG00000026260	Ndufa10	NADH:ubiquinone oxidoreductase subunit A10
chr17	9420648	9421121	474	*	Peak_544|Height_111.51|Summit_9420871	1000	Distal Intergenic	17	9340584	9360887	20304	2	67791	uc012aju.1	-59761	ENSMUSG00000097049	6530411M01Rik	RIKEN cDNA 6530411M01 gene
chr11	94199023	94199399	377	*	Peak_545|Height_77.6591|Summit_94199175	1000	Intron (uc007kyk.1/71452, intron 3 of 4)	11	94189315	94203161	13847	1	71452	uc007kyl.1	9708	ENSMUSG00000020864	Ankrd40	ankyrin repeat domain 40
chr6	94191305	94191676	372	*	Peak_546|Height_103.545|Summit_94191515	1000	Intron (uc009czj.1/14924, intron 1 of 23)	6	93625449	94233898	608450	2	14924	uc009czj.1	42222	ENSMUSG00000045095	Magi1	membrane associated guanylate kinase, WW and PDZ domain containing 1
chr6	94189817	94190117	301	*	Peak_547|Height_70.6897|Summit_94189978	1000	Intron (uc009czj.1/14924, intron 1 of 23)	6	93625449	94233898	608450	2	14924	uc009czj.1	43781	ENSMUSG00000045095	Magi1	membrane associated guanylate kinase, WW and PDZ domain containing 1
chr6	94176368	94176696	329	*	Peak_548|Height_93.5892|Summit_94176557	1000	Intron (uc009czj.1/14924, intron 1 of 23)	6	93625449	94233898	608450	2	14924	uc009czj.1	57202	ENSMUSG00000045095	Magi1	membrane associated guanylate kinase, WW and PDZ domain containing 1
chr8	94139558	94140269	712	*	Peak_549|Height_84.6285|Summit_94139744	1000	Intron (uc009mst.2/26383, intron 8 of 8)	8	94322424	94325273	2850	2	16373	uc009msu.1	185004	ENSMUSG00000031734	Irx3	Iroquois related homeobox 3
chr11	94121237	94121774	538	*	Peak_550|Height_74.6722|Summit_94121598	1000	Distal Intergenic	11	94097266	94103893	6628	2	278507	uc007kyg.2	-17344	ENSMUSG00000044177	Wfikkn2	WAP, follistatin/kazal, immunoglobulin, kunitz and netrin domain containing 2
chr1	94111930	94112247	318	*	Peak_551|Height_83.6329|Summit_94112089	1000	Distal Intergenic	1	93829332	94076918	247587	2	208727	uc007cbg.1	-35012	ENSMUSG00000026313	Hdac4	histone deacetylase 4
chr9	94105436	94105704	269	*	Peak_552|Height_97.5717|Summit_94105590	1000	Distal Intergenic	9	94418283	94438500	20218	2	68861	uc009rax.1	332796	ENSMUSG00000045414	Dipk2a	divergent protein kinase domain 2A
chr13	94077717	94078075	359	*	Peak_553|Height_137.397|Summit_94077897	1000	Promoter	13	94077989	94174917	96929	1	26556	uc007rle.2	0	ENSMUSG00000007617	Homer1	homer scaffolding protein 1
chr13	94074632	94075045	414	*	Peak_554|Height_106.532|Summit_94074878	1000	Promoter	13	94074450	94174917	100468	1	26556	uc007rld.2	182	ENSMUSG00000007617	Homer1	homer scaffolding protein 1
chr11	94073123	94073481	359	*	Peak_555|Height_160.296|Summit_94073322	1000	Promoter	11	94072768	94076806	4039	1	22057	uc007kyf.1	355	ENSMUSG00000037573	Tob1	transducer of ErbB-2.1
chr11	94050551	94051230	680	*	Peak_556|Height_213.065|Summit_94051023	1000	Distal Intergenic	11	94072768	94076806	4039	1	22057	uc007kyf.1	-21538	ENSMUSG00000037573	Tob1	transducer of ErbB-2.1
chr10	94048615	94049104	490	*	Peak_557|Height_73.6766|Summit_94048753	1000	Intron (uc007gvt.2/319880, intron 3 of 3)	10	94039008	94053699	14692	1	319880	uc007gvu.2	9607	ENSMUSG00000020023	Tmcc3	transmembrane and coiled coil domains 3
chr1	94040886	94041456	571	*	Peak_558|Height_101.554|Summit_94041097	1000	Intron (uc007cbf.1/208727, intron 1 of 25)	1	93829332	94045071	215740	2	208727	uc007cbf.1	3615	ENSMUSG00000026313	Hdac4	histone deacetylase 4
chr15	94040400	94040761	362	*	Peak_559|Height_90.6023|Summit_94040623	1000	Distal Intergenic	15	94100594	94234781	134188	2	223838	uc007xje.2	194020	ENSMUSG00000022449	Adamts20	a disintegrin-like and metallopeptidase (reprolysin type) with thrombospondin type 1 motif, 20
chr2	9403358	9404111	754	*	Peak_560|Height_205.1|Summit_9403516	1000	Distal Intergenic	2	9778705	9800227	21523	2	14462	uc008ihe.1	396116	ENSMUSG00000015619	Gata3	GATA binding protein 3
chr1	94031736	94032109	374	*	Peak_561|Height_90.6023|Summit_94031873	1000	Intron (uc007cbf.1/208727, intron 1 of 25)	1	93829332	94045071	215740	2	208727	uc007cbf.1	12962	ENSMUSG00000026313	Hdac4	histone deacetylase 4
chr10	94008421	94008973	553	*	Peak_562|Height_110.515|Summit_94008730	1000	Intron (uc007gvt.2/319880, intron 1 of 3)	10	94038002	94053699	15698	1	319880	uc011xma.1	-29029	ENSMUSG00000020023	Tmcc3	transmembrane and coiled coil domains 3
chr10	94000258	94000691	434	*	Peak_563|Height_106.532|Summit_94000537	1000	Intron (uc007gvt.2/319880, intron 1 of 3)	10	93977602	94053699	76098	1	319880	uc007gvt.2	22656	ENSMUSG00000020023	Tmcc3	transmembrane and coiled coil domains 3
chr11	93995854	93996236	383	*	Peak_564|Height_82.6372|Summit_93996023	1000	Distal Intergenic	11	93984131	93987399	3269	1	70834	uc007kye.1	11723	ENSMUSG00000020859	Spag9	sperm associated antigen 9
chr2	93982604	93982825	222	*	Peak_565|Height_83.6329|Summit_93982707	1000	Intron (uc008lgp.1/56348, intron 1 of 10)	2	93872854	93998066	125213	2	56348	uc008lgp.1	15241	ENSMUSG00000027195	Hsd17b12	hydroxysteroid (17-beta) dehydrogenase 12
chr2	93976799	93977333	535	*	Peak_566|Height_83.6329|Summit_93976974	1000	Intron (uc008lgp.1/56348, intron 1 of 10)	2	93872854	93998066	125213	2	56348	uc008lgp.1	20733	ENSMUSG00000027195	Hsd17b12	hydroxysteroid (17-beta) dehydrogenase 12
chr8	93967842	93968088	247	*	Peak_567|Height_96.576|Summit_93967947	1000	3' UTR	8	93837424	94192332	354909	1	26383	uc009mst.2	130418	ENSMUSG00000055932	Fto	fat mass and obesity associated
chr16	93962642	93962948	307	*	Peak_568|Height_132.419|Summit_93962796	1000	Intron (uc008aad.2/56173, intron 1 of 2)	16	93919276	93930062	10787	2	56173	uc012air.1	-32580	ENSMUSG00000047109	Cldn14	claudin 14
chr1	93938818	93939266	449	*	Peak_569|Height_103.545|Summit_93938944	1000	Intron (uc007cbf.1/208727, intron 2 of 25)	1	93829332	93903432	74101	2	208727	uc007cbe.1	-35386	ENSMUSG00000026313	Hdac4	histone deacetylase 4
chr8	93919424	93919862	439	*	Peak_570|Height_80.646|Summit_93919709	1000	Intron (uc009msq.2/26383, intron 1 of 3)	8	93837424	94192332	354909	1	26383	uc009mst.2	82000	ENSMUSG00000055932	Fto	fat mass and obesity associated
chr8	93899855	93900202	348	*	Peak_571|Height_103.545|Summit_93900009	1000	Intron (uc009msq.2/26383, intron 1 of 3)	8	93837424	94192332	354909	1	26383	uc009mst.2	62431	ENSMUSG00000055932	Fto	fat mass and obesity associated
chr8	93899524	93899850	327	*	Peak_572|Height_80.646|Summit_93899679	1000	Intron (uc009msq.2/26383, intron 1 of 3)	8	93837424	94192332	354909	1	26383	uc009mst.2	62100	ENSMUSG00000055932	Fto	fat mass and obesity associated
chr14	93899251	93899752	502	*	Peak_573|Height_71.6853|Summit_93899432	1000	Intron (uc007uul.1/211712, intron 1 of 2)	14	93412920	94287580	874661	2	211712	uc007uul.1	387828	ENSMUSG00000055421	Pcdh9	protocadherin 9
chr2	93891903	93892450	548	*	Peak_574|Height_71.6853|Summit_93892055	1000	Exon (uc008lgp.1/56348, exon 7 of 11)	2	93820791	93850887	30097	2	69113	uc008lgn.1	-41016	ENSMUSG00000040174	Alkbh3	alkB homolog 3, alpha-ketoglutarate-dependent dioxygenase
chr2	93870812	93871180	369	*	Peak_575|Height_128.436|Summit_93870974	1000	Downstream (1-2kb)	2	93820791	93850887	30097	2	69113	uc008lgn.1	-19925	ENSMUSG00000040174	Alkbh3	alkB homolog 3, alpha-ketoglutarate-dependent dioxygenase
chr1	93852787	93853297	511	*	Peak_576|Height_85.6241|Summit_93852997	1000	Intron (uc007cbe.1/208727, intron 16 of 22)	1	93829332	93903432	74101	2	208727	uc007cbe.1	50135	ENSMUSG00000026313	Hdac4	histone deacetylase 4
chr8	93846675	93846929	255	*	Peak_577|Height_71.6853|Summit_93846818	1000	Intron (uc009msq.2/26383, intron 1 of 3)	8	93837424	94192332	354909	1	26383	uc009mst.2	9251	ENSMUSG00000055932	Fto	fat mass and obesity associated
chr1	93841749	93842288	540	*	Peak_578|Height_111.51|Summit_93842074	1000	Intron (uc007cbe.1/208727, intron 20 of 22)	1	93829332	93903432	74101	2	208727	uc007cbe.1	61144	ENSMUSG00000026313	Hdac4	histone deacetylase 4
chr11	93823400	93823773	374	*	Peak_580|Height_104.541|Summit_93823582	1000	Intron (uc007kxu.1/18102, intron 3 of 4)	11	93820239	93829835	9597	2	18102	uc007kxu.1	6062	ENSMUSG00000037601	Nme1	NME/NM23 nucleoside diphosphate kinase 1
chr11	93788835	93789171	337	*	Peak_582|Height_133.414|Summit_93788995	1000	Intron (uc007kxr.2/103537, intron 12 of 14)	11	93811129	93817002	5874	2	18103	uc007kxs.1	27831	ENSMUSG00000020857	Nme2	NME/NM23 nucleoside diphosphate kinase 2
chr8	93788464	93788730	267	*	Peak_583|Height_70.6897|Summit_93788623	1000	Intron (uc009msp.1/244585, intron 15 of 25)	8	93740929	93837121	96193	2	244585	uc009msp.1	48391	ENSMUSG00000033282	Rpgrip1l	Rpgrip1-like
chr16	93773539	93773748	210	*	Peak_584|Height_78.6547|Summit_93773639	1000	Intron (uc007zzv.1/70028, intron 20 of 36)	16	93763403	93810833	47431	1	70028	uc007zzx.1	10136	ENSMUSG00000022946	Dop1b	DOP1 leucine zipper like protein B
chr1	93757368	93757849	482	*	Peak_585|Height_80.646|Summit_93757700	1000	Distal Intergenic	1	93698054	93744604	46551	1	13345	uc007cbd.1	59314	ENSMUSG00000007805	Twist2	twist basic helix-loop-helix transcription factor 2
chr15	93752341	93752609	269	*	Peak_586|Height_104.541|Summit_93752451	1000	Distal Intergenic	15	93329545	93426322	96778	2	106042	uc007xjb.1	-326019	ENSMUSG00000036158	Prickle1	prickle planar cell polarity protein 1
chr13	9374341	9374592	252	*	Peak_587|Height_76.6635|Summit_9374473	1000	Intron (uc007pkt.2/208440, intron 1 of 35)	13	9275771	9668172	392402	1	208440	uc007pkv.2	98570	ENSMUSG00000048264	Dip2c	disco interacting protein 2 homolog C
chr2	93743041	93743424	384	*	Peak_588|Height_91.5979|Summit_93743239	1000	Distal Intergenic	2	93695520	93709260	13741	2	381411	uc008lgl.1	-33781	ENSMUSG00000075023	Accsl	1-aminocyclopropane-1-carboxylate synthase (non-functional)-like
chr8	93742110	93742439	330	*	Peak_589|Height_76.6635|Summit_93742214	1000	3' UTR	8	93647398	93659395	11998	2	14339	uc009mso.1	-82715	ENSMUSG00000031667	Aktip	thymoma viral proto-oncogene 1 interacting protein
chr2	93721653	93722039	387	*	Peak_590|Height_72.6809|Summit_93721899	1000	Distal Intergenic	2	93695520	93709260	13741	2	381411	uc008lgl.1	-12393	ENSMUSG00000075023	Accsl	1-aminocyclopropane-1-carboxylate synthase (non-functional)-like
chr5	93695888	93696167	280	*	Peak_591|Height_71.6853|Summit_93696016	1000	Promoter	5	93696599	93705257	8659	1	12452	uc008yee.2	-432	ENSMUSG00000029385	Ccng2	cyclin G2
chr15	93657414	93657726	313	*	Peak_592|Height_217.047|Summit_93657565	1000	Distal Intergenic	15	93329545	93426322	96778	2	106042	uc007xjb.1	-231092	ENSMUSG00000036158	Prickle1	prickle planar cell polarity protein 1
chr16	93625722	93626069	348	*	Peak_593|Height_79.6503|Summit_93625881	1000	Distal Intergenic	16	93608082	93610594	2513	1	12408	uc007zzr.1	17640	ENSMUSG00000051483	Cbr1	carbonyl reductase 1
chr14	93622775	93623093	319	*	Peak_594|Height_77.6591|Summit_93622941	1000	Intron (uc007uul.1/211712, intron 2 of 2)	14	93412920	94287580	874661	2	211712	uc007uul.1	664487	ENSMUSG00000055421	Pcdh9	protocadherin 9
chr2	93615151	93615486	336	*	Peak_595|Height_162.288|Summit_93615336	1000	Intron (uc008lge.2/14043, intron 8 of 11)	2	93653556	93661838	8283	2	14043	uc008lgi.1	46352	ENSMUSG00000027198	Ext2	exostosin glycosyltransferase 2
chr5	93574047	93574368	322	*	Peak_596|Height_121.467|Summit_93574211	1000	Intron (uc008ydx.1/52398, intron 2 of 8)	5	93577413	93586728	9316	1	52398	uc008yeb.1	-3045	ENSMUSG00000058013	Septin11	septin 11
chr1	93567558	93567921	364	*	Peak_597|Height_110.515|Summit_93567694	1000	Distal Intergenic	1	93437657	93456167	18511	1	65247	uc007cbc.1	129901	ENSMUSG00000026311	Asb1	ankyrin repeat and SOCS box-containing 1
chr15	93564452	93565157	706	*	Peak_598|Height_77.6591|Summit_93564967	1000	Distal Intergenic	15	93329545	93426322	96778	2	106042	uc007xjb.1	-138130	ENSMUSG00000036158	Prickle1	prickle planar cell polarity protein 1
chr5	93564359	93564728	370	*	Peak_599|Height_94.5848|Summit_93564608	1000	Intron (uc008ydx.1/52398, intron 1 of 8)	5	93577413	93586728	9316	1	52398	uc008yeb.1	-12685	ENSMUSG00000058013	Septin11	septin 11
chr5	93560502	93560848	347	*	Peak_600|Height_95.5804|Summit_93560656	1000	Intron (uc008ydx.1/52398, intron 1 of 8)	5	93577413	93586728	9316	1	52398	uc008yeb.1	-16565	ENSMUSG00000058013	Septin11	septin 11
chr16	93552952	93553528	577	*	Peak_601|Height_97.5717|Summit_93553363	1000	Distal Intergenic	16	93583706	93604060	20355	2	224440	uc007zzq.2	50532	ENSMUSG00000022948	Setd4	SET domain containing 4
chr10	93552209	93552546	338	*	Peak_602|Height_71.6853|Summit_93552378	1000	Exon (uc011xlz.1/13998, exon 4 of 21)	10	93498746	93608084	109339	1	13998	uc011xlz.1	53463	ENSMUSG00000020021	Fgd6	FYVE, RhoGEF and PH domain containing 6
chr16	93549633	93549935	303	*	Peak_603|Height_85.6241|Summit_93549759	1000	Distal Intergenic	16	93583706	93604060	20355	2	224440	uc007zzq.2	54125	ENSMUSG00000022948	Setd4	SET domain containing 4
chr8	93549603	93549883	281	*	Peak_604|Height_106.532|Summit_93549737	1000	Intron (uc009msf.2/109151, intron 29 of 39)	8	93593993	93603222	9230	1	19651	uc009msj.2	-44110	ENSMUSG00000031666	Rbl2	RB transcriptional corepressor like 2
chr4	93548091	93548670	580	*	Peak_605|Height_128.436|Summit_93548484	1000	Distal Intergenic	4	93000839	93002202	1364	2	69136	uc008tou.1	-545889	ENSMUSG00000054000	Tusc1	tumor suppressor candidate 1
chr4	93546025	93546582	558	*	Peak_606|Height_194.148|Summit_93546314	1000	Distal Intergenic	4	93000839	93002202	1364	2	69136	uc008tou.1	-543823	ENSMUSG00000054000	Tusc1	tumor suppressor candidate 1
chr5	93544516	93544722	207	*	Peak_607|Height_76.6635|Summit_93544648	1000	Intron (uc008ydx.1/52398, intron 1 of 8)	5	93522483	93605471	82989	1	52398	uc008yea.1	22033	ENSMUSG00000058013	Septin11	septin 11
chr5	93543617	93544180	564	*	Peak_608|Height_95.5804|Summit_93543859	1000	Intron (uc008ydx.1/52398, intron 1 of 8)	5	93522483	93605471	82989	1	52398	uc008yea.1	21134	ENSMUSG00000058013	Septin11	septin 11
chr5	93534475	93534839	365	*	Peak_609|Height_249.903|Summit_93534645	1000	Intron (uc008ydx.1/52398, intron 1 of 8)	5	93522483	93605471	82989	1	52398	uc008yea.1	11992	ENSMUSG00000058013	Septin11	septin 11
chr16	93533481	93533962	482	*	Peak_610|Height_77.6591|Summit_93533621	1000	Distal Intergenic	16	93583706	93604060	20355	2	224440	uc007zzq.2	70098	ENSMUSG00000022948	Setd4	SET domain containing 4
chr16	93520680	93521076	397	*	Peak_611|Height_122.462|Summit_93520864	1000	Distal Intergenic	16	93583706	93604060	20355	2	224440	uc007zzq.2	82984	ENSMUSG00000022948	Setd4	SET domain containing 4
chr13	9349924	9350252	329	*	Peak_612|Height_92.5935|Summit_9350082	1000	Intron (uc007pkt.2/208440, intron 1 of 35)	13	9275771	9668172	392402	1	208440	uc007pkv.2	74153	ENSMUSG00000048264	Dip2c	disco interacting protein 2 homolog C
chr8	93479192	93479523	332	*	Peak_613|Height_72.6809|Summit_93479315	1000	Promoter	8	93479334	93513834	34501	1	109151	uc009msh.1	0	ENSMUSG00000056608	Chd9	chromodomain helicase DNA binding protein 9
chr5	93466764	93467264	501	*	Peak_614|Height_77.6591|Summit_93467097	1000	Downstream (2-3kb)	5	93470149	93474048	3900	2	78088	uc008ydw.1	6784	ENSMUSG00000045314	Sowahb	sosondowah ankyrin repeat domain family member B
chr5	93451211	93451525	315	*	Peak_615|Height_70.6897|Summit_93451383	1000	Distal Intergenic	5	93470149	93474048	3900	2	78088	uc008ydw.1	22523	ENSMUSG00000045314	Sowahb	sosondowah ankyrin repeat domain family member B
chr13	93446113	93446581	469	*	Peak_616|Height_72.6809|Summit_93446466	1000	Intron (uc007rks.1/218442, intron 2 of 4)	13	93381093	93481901	100809	1	218442	uc007rkt.1	65020	ENSMUSG00000021703	Serinc5	serine incorporator 5
chr13	93445189	93445626	438	*	Peak_617|Height_71.6853|Summit_93445455	1000	Intron (uc007rks.1/218442, intron 2 of 4)	13	93381093	93481901	100809	1	218442	uc007rkt.1	64096	ENSMUSG00000021703	Serinc5	serine incorporator 5
chr13	93426756	93427147	392	*	Peak_618|Height_134.41|Summit_93426943	1000	Intron (uc007rks.1/218442, intron 1 of 4)	13	93381093	93481901	100809	1	218442	uc007rkt.1	45663	ENSMUSG00000021703	Serinc5	serine incorporator 5
chr8	93418153	93418427	275	*	Peak_619|Height_91.5979|Summit_93418281	1000	Intron (uc009msf.2/109151, intron 2 of 39)	8	93456148	93578407	122260	1	109151	uc009msi.2	-37721	ENSMUSG00000056608	Chd9	chromodomain helicase DNA binding protein 9
chr10	93400891	93401212	322	*	Peak_620|Height_179.213|Summit_93401060	1000	Distal Intergenic	10	93426513	93426608	96	2	723908	uc011xly.1	25396	ENSMUSG00000065607	Mir331	microRNA 331
chr8	93400645	93401033	389	*	Peak_621|Height_95.5804|Summit_93400875	1000	Intron (uc009msf.2/109151, intron 2 of 39)	8	93352734	93578407	225674	1	109151	uc009msf.2	47911	ENSMUSG00000056608	Chd9	chromodomain helicase DNA binding protein 9
chr3	9339463	9340192	730	*	Peak_622|Height_74.6722|Summit_9339866	1000	Distal Intergenic	3	9403078	9413903	10826	1	320088	uc012cne.1	-62886	ENSMUSG00000097365	C030034L19Rik	RIKEN cDNA C030034L19 gene
chr10	93395613	93396031	419	*	Peak_623|Height_89.6066|Summit_93395800	1000	Distal Intergenic	10	93426513	93426608	96	2	723908	uc011xly.1	30577	ENSMUSG00000065607	Mir331	microRNA 331
chr1	93386844	93387206	363	*	Peak_624|Height_134.41|Summit_93386993	1000	Distal Intergenic	1	93391245	93425884	34640	1	74019	uc007cax.2	-4039	ENSMUSG00000034292	Traf3ip1	TRAF3 interacting protein 1
chr3	93372851	93373436	586	*	Peak_625|Height_124.454|Summit_93373103	1000	Distal Intergenic	3	93359039	93368567	9529	1	20194	uc008qfk.1	13812	ENSMUSG00000041959	S100a10	S100 calcium binding protein A10 (calpactin)
chr3	93366251	93366605	355	*	Peak_626|Height_92.5935|Summit_93366444	1000	Intron (uc008qfk.1/20194, intron 2 of 2)	3	93359039	93368567	9529	1	20194	uc008qfk.1	7212	ENSMUSG00000041959	S100a10	S100 calcium binding protein A10 (calpactin)
chr6	93366143	93366382	240	*	Peak_627|Height_80.646|Summit_93366252	1000	Distal Intergenic	6	92890576	93222971	332396	1	330385	uc012eph.1	475567	ENSMUSG00000097462	9530026P05Rik	RIKEN cDNA 9530026P05 gene
chr3	93360630	93360967	338	*	Peak_628|Height_117.484|Summit_93360805	1000	Intron (uc008qfk.1/20194, intron 1 of 2)	3	93359039	93368567	9529	1	20194	uc008qfk.1	1591	ENSMUSG00000041959	S100a10	S100 calcium binding protein A10 (calpactin)
chr3	93341365	93341654	290	*	Peak_629|Height_96.576|Summit_93341491	1000	Distal Intergenic	3	93324418	93330210	5793	1	20195	uc008qfj.1	16947	ENSMUSG00000027907	S100a11	S100 calcium binding protein A11
chr16	93328799	93329328	530	*	Peak_631|Height_217.047|Summit_93328968	1000	Distal Intergenic	16	93369965	93370061	97	1	791074	uc012aio.1	-40637	ENSMUSG00000076457	Mir802	microRNA 802
chr3	93324823	93325119	297	*	Peak_632|Height_121.467|Summit_93324990	1000	Promoter	3	93324418	93330210	5793	1	20195	uc008qfj.1	405	ENSMUSG00000027907	S100a11	S100 calcium binding protein A11
chr1	93310605	93311117	513	*	Peak_633|Height_189.17|Summit_93310775	1000	Promoter	1	93308062	93309799	1738	2	55927	uc007cat.2	-806	ENSMUSG00000067071	Hes6	hairy and enhancer of split 6
chr16	93309303	93309829	527	*	Peak_634|Height_86.6198|Summit_93309615	1000	Distal Intergenic	16	93369965	93370061	97	1	791074	uc012aio.1	-60136	ENSMUSG00000076457	Mir802	microRNA 802
chr1	93301549	93301905	357	*	Peak_635|Height_119.476|Summit_93301747	1000	Promoter	1	93301457	93302606	1150	2	67086	uc007cas.2	701	ENSMUSG00000100253	1700020N18Rik	RIKEN cDNA 1700020N18 gene
chr2	93301293	93301615	323	*	Peak_636|Height_104.541|Summit_93301456	1000	Intron (uc008lgb.1/uc008lgb.1, intron 2 of 4)	2	93259269	93302653	43385	2	12521	uc008lfx.1	1038	ENSMUSG00000027215	Cd82	CD82 antigen
chr1	93297859	93298161	303	*	Peak_637|Height_94.5848|Summit_93298009	1000	Distal Intergenic	1	93277616	93295360	17745	2	67444	uc007cam.1	-2499	ENSMUSG00000026309	Ilkap	integrin-linked kinase-associated serine/threonine phosphatase 2C
chr2	93296268	93296699	432	*	Peak_638|Height_146.358|Summit_93296518	1000	Exon (uc008lga.1/uc008lga.1, exon 3 of 3)	2	93259269	93302653	43385	2	12521	uc008lfx.1	5954	ENSMUSG00000027215	Cd82	CD82 antigen
chr16	93293162	93293538	377	*	Peak_639|Height_72.6809|Summit_93293400	1000	Distal Intergenic	16	93369965	93370061	97	1	791074	uc012aio.1	-76427	ENSMUSG00000076457	Mir802	microRNA 802
chr2	93291681	93292178	498	*	Peak_640|Height_169.257|Summit_93291925	1000	Intron (uc008lfx.1/12521, intron 1 of 9)	2	93259269	93302653	43385	2	12521	uc008lfx.1	10475	ENSMUSG00000027215	Cd82	CD82 antigen
chr16	93264205	93264529	325	*	Peak_641|Height_91.5979|Summit_93264358	1000	Distal Intergenic	16	93369965	93370061	97	1	791074	uc012aio.1	-105436	ENSMUSG00000076457	Mir802	microRNA 802
chr1	93248848	93249255	408	*	Peak_642|Height_70.6897|Summit_93249155	1000	Intron (uc007cai.1/70788, intron 1 of 7)	1	93247650	93258981	11332	1	70788	uc007cai.1	1198	ENSMUSG00000026308	Klhl30	kelch-like 30
chr16	93247012	93247328	317	*	Peak_643|Height_88.611|Summit_93247182	1000	Distal Intergenic	16	93369965	93370061	97	1	791074	uc012aio.1	-122637	ENSMUSG00000076457	Mir802	microRNA 802
chr1	93233906	93234242	337	*	Peak_644|Height_103.545|Summit_93234074	1000	Intron (uc007cah.1/227357, intron 5 of 8)	1	93247650	93258981	11332	1	70788	uc007cai.1	-13408	ENSMUSG00000026308	Klhl30	kelch-like 30
chr10	93201104	93201441	338	*	Peak_645|Height_77.6591|Summit_93201252	1000	Intron (uc007gux.2/57764, intron 7 of 9)	10	93127989	93128599	611	2	667338	uc011xlv.1	-72505	NA	Gm8580	ribosomal protein L29 pseudogene
chr16	93193575	93193927	353	*	Peak_646|Height_107.528|Summit_93193724	1000	Distal Intergenic	16	93369965	93370061	97	1	791074	uc012aio.1	-176038	ENSMUSG00000076457	Mir802	microRNA 802
chr2	93191551	93191752	202	*	Peak_647|Height_71.6853|Summit_93191643	1000	Distal Intergenic	2	93151420	93174644	23225	2	241556	uc008lfw.2	-16907	ENSMUSG00000027217	Tspan18	tetraspanin 18
chr10	93170877	93171402	526	*	Peak_648|Height_71.6853|Summit_93171168	1000	Intron (uc007gux.2/57764, intron 4 of 9)	10	93127989	93128599	611	2	667338	uc011xlv.1	-42278	NA	Gm8580	ribosomal protein L29 pseudogene
chr1	93127494	93128165	672	*	Peak_649|Height_336.523|Summit_93127950	1000	Distal Intergenic	1	93146896	93182602	35707	1	67921	uc007bzy.1	-18731	ENSMUSG00000034343	Ube2f	ubiquitin-conjugating enzyme E2F (putative)
chr5	93127543	93127951	409	*	Peak_650|Height_70.6897|Summit_93127812	1000	Intron (uc008ydt.1/27428, intron 1 of 10)	5	93112461	93394785	282325	1	27428	uc012dyv.1	15082	ENSMUSG00000029381	Shroom3	shroom family member 3
chr2	93116176	93116679	504	*	Peak_651|Height_85.6241|Summit_93116404	1000	Intron (uc012bzr.1/241556, intron 2 of 9)	2	93151420	93152672	1253	2	241556	uc012bzs.1	35993	ENSMUSG00000027217	Tspan18	tetraspanin 18
chr10	93110429	93110720	292	*	Peak_652|Height_104.541|Summit_93110556	1000	Intron (uc007gux.2/57764, intron 2 of 9)	10	93103794	93208717	104924	1	57764	uc007gux.2	6635	ENSMUSG00000020019	Ntn4	netrin 4
chr16	93107306	93107856	551	*	Peak_653|Height_156.314|Summit_93107640	1000	Distal Intergenic	16	93369965	93370061	97	1	791074	uc012aio.1	-262109	ENSMUSG00000076457	Mir802	microRNA 802
chr10	93101525	93101782	258	*	Peak_654|Height_70.6897|Summit_93101675	1000	Distal Intergenic	10	93103794	93208717	104924	1	57764	uc007gux.2	-2012	ENSMUSG00000020019	Ntn4	netrin 4
chr12	93076703	93077097	395	*	Peak_655|Height_93.5892|Summit_93076948	1000	Intron (uc007okx.1/20338, intron 3 of 20)	12	93044483	93087597	43115	2	20338	uc007okx.1	10500	ENSMUSG00000020964	Sel1l	sel-1 suppressor of lin-12-like (C. elegans)
chr12	9305817	9306198	382	*	Peak_656|Height_87.6154|Summit_9305990	1000	Distal Intergenic	12	9036803	9043203	6401	1	75516	uc007nam.1	269014	ENSMUSG00000066637	Ttc32	tetratricopeptide repeat domain 32
chr10	93056716	93057091	376	*	Peak_658|Height_261.85|Summit_93056870	1000	Distal Intergenic	10	93045774	93052403	6630	2	69878	uc007guw.2	-4313	ENSMUSG00000020018	Snrpf	small nuclear ribonucleoprotein polypeptide F
chr10	93051459	93051835	377	*	Peak_659|Height_85.6241|Summit_93051672	1000	Promoter	10	93045774	93052403	6630	2	69878	uc007guw.2	568	ENSMUSG00000020018	Snrpf	small nuclear ribonucleoprotein polypeptide F
chr13	93037824	93038121	298	*	Peak_660|Height_78.6547|Summit_93037953	1000	Intron (uc007rkh.1/17686, intron 2 of 10)	13	92981836	93036027	54192	2	17686	uc007rkg.1	-1797	ENSMUSG00000014850	Msh3	mutS homolog 3
chr12	93037358	93037813	456	*	Peak_661|Height_72.6809|Summit_93037643	1000	Distal Intergenic	12	92871449	93024876	153428	2	108800	uc007okt.2	-12482	ENSMUSG00000020961	Ston2	stonin 2
chr16	93006803	93007510	708	*	Peak_663|Height_114.497|Summit_93006970	1000	Distal Intergenic	16	92601711	92826311	224601	2	12394	uc007zzk.2	-180492	ENSMUSG00000022952	Runx1	runt related transcription factor 1
chr12	92984269	92984815	547	*	Peak_664|Height_151.336|Summit_92984549	1000	Intron (uc007okt.2/108800, intron 1 of 6)	12	92973494	93009610	36117	2	108800	uc007okw.1	24795	ENSMUSG00000020961	Ston2	stonin 2
chr16	92979798	92980302	505	*	Peak_665|Height_178.218|Summit_92980134	1000	Distal Intergenic	16	92601711	92826311	224601	2	12394	uc007zzk.2	-153487	ENSMUSG00000022952	Runx1	runt related transcription factor 1
chr6	92975960	92976365	406	*	Peak_666|Height_115.493|Summit_92976188	1000	Intron (uc012epf.1/330385, intron 1 of 2)	6	92890576	93222971	332396	1	330385	uc012eph.1	85384	ENSMUSG00000097462	9530026P05Rik	RIKEN cDNA 9530026P05 gene
chr16	92975230	92975741	512	*	Peak_667|Height_109.519|Summit_92975398	1000	Distal Intergenic	16	92601711	92826311	224601	2	12394	uc007zzk.2	-148919	ENSMUSG00000022952	Runx1	runt related transcription factor 1
chr1	92973512	92974122	611	*	Peak_668|Height_139.388|Summit_92973683	1000	Exon (uc007bzp.2/16978, exon 4 of 13)	1	92950021	93025521	75501	1	16978	uc011wpe.1	23491	ENSMUSG00000026305	Lrrfip1	leucine rich repeat (in FLII) interacting protein 1
chr8	92969632	92969939	308	*	Peak_669|Height_211.073|Summit_92969793	1000	Distal Intergenic	8	92771011	92872151	101141	2	244579	uc009msb.2	-97481	ENSMUSG00000043668	Tox3	TOX high mobility group box family member 3
chr1	92961706	92962140	435	*	Peak_670|Height_162.288|Summit_92961993	1000	Intron (uc007bzp.2/16978, intron 1 of 12)	1	92950021	93025521	75501	1	16978	uc011wpe.1	11685	ENSMUSG00000026305	Lrrfip1	leucine rich repeat (in FLII) interacting protein 1
chr16	92960996	92961282	287	*	Peak_671|Height_81.6416|Summit_92961148	1000	Distal Intergenic	16	92601711	92826311	224601	2	12394	uc007zzk.2	-134685	ENSMUSG00000022952	Runx1	runt related transcription factor 1
chr1	92950481	92950923	443	*	Peak_672|Height_107.528|Summit_92950692	1000	Promoter	1	92950021	93025521	75501	1	16978	uc011wpe.1	460	ENSMUSG00000026305	Lrrfip1	leucine rich repeat (in FLII) interacting protein 1
chr12	92932746	92933002	257	*	Peak_673|Height_77.6591|Summit_92932858	1000	Intron (uc007okt.2/108800, intron 4 of 6)	12	92921018	92924553	3536	2	108800	uc007oku.1	-8193	ENSMUSG00000020961	Ston2	stonin 2
chr16	92930342	92930837	496	*	Peak_674|Height_83.6329|Summit_92930537	1000	Distal Intergenic	16	92601711	92826311	224601	2	12394	uc007zzk.2	-104031	ENSMUSG00000022952	Runx1	runt related transcription factor 1
chr1	92919131	92919807	677	*	Peak_675|Height_104.541|Summit_92919347	1000	Intron (uc007bzp.2/16978, intron 1 of 12)	1	92895304	93025521	130218	1	16978	uc007bzq.2	23827	ENSMUSG00000026305	Lrrfip1	leucine rich repeat (in FLII) interacting protein 1
chr16	92904039	92904696	658	*	Peak_676|Height_76.6635|Summit_92904417	1000	Distal Intergenic	16	92601711	92826311	224601	2	12394	uc007zzk.2	-77728	ENSMUSG00000022952	Runx1	runt related transcription factor 1
chr12	92901366	92901756	391	*	Peak_677|Height_110.515|Summit_92901520	1000	Intron (uc007okt.2/108800, intron 4 of 6)	12	92921018	92924553	3536	2	108800	uc007oku.1	22797	ENSMUSG00000020961	Ston2	stonin 2
chr16	92823909	92824185	277	*	Peak_678|Height_82.6372|Summit_92824030	1000	Intron (uc007zzj.2/12394, intron 2 of 7)	16	92601711	92826311	224601	2	12394	uc007zzj.2	2126	ENSMUSG00000022952	Runx1	runt related transcription factor 1
chr10	92806194	92806665	472	*	Peak_679|Height_94.5848|Summit_92806447	1000	Intron (uc007gup.1/uc007gup.1, intron 1 of 2)	10	92710161	92773904	63744	2	13713	uc011xlu.1	-32290	ENSMUSG00000008398	Elk3	ELK3, member of ETS oncogene family
chr5	92797359	92797919	561	*	Peak_680|Height_196.139|Summit_92797625	1000	Intron (uc008ycw.1/109979, intron 1 of 2)	5	92788571	92792303	3733	2	56066	uc008ydb.1	-5056	ENSMUSG00000060183	Cxcl11	chemokine (C-X-C motif) ligand 11
chr10	92795072	92795492	421	*	Peak_681|Height_79.6503|Summit_92795362	1000	Distal Intergenic	10	92710161	92773904	63744	2	13713	uc011xlu.1	-21168	ENSMUSG00000008398	Elk3	ELK3, member of ETS oncogene family
chr16	92791944	92792238	295	*	Peak_682|Height_70.6897|Summit_92792097	1000	Intron (uc007zzj.2/12394, intron 2 of 7)	16	92601711	92826311	224601	2	12394	uc007zzj.2	34073	ENSMUSG00000022952	Runx1	runt related transcription factor 1
chr2	92788062	92788376	315	*	Peak_683|Height_71.6853|Summit_92788204	1000	Intron (uc008lfn.1/80976, intron 4 of 5)	2	92755258	92796208	40951	1	80976	uc008lfn.1	32804	ENSMUSG00000027220	Syt13	synaptotagmin XIII
chr2	92782441	92782776	336	*	Peak_684|Height_121.467|Summit_92782627	1000	Intron (uc008lfn.1/80976, intron 2 of 5)	2	92755258	92796208	40951	1	80976	uc008lfn.1	27183	ENSMUSG00000027220	Syt13	synaptotagmin XIII
chr15	92776789	92777098	310	*	Peak_685|Height_90.6023|Summit_92776958	1000	Distal Intergenic	15	93070173	93105515	35343	2	223827	uc007xiq.1	328417	ENSMUSG00000036197	Gxylt1	glucoside xylosyltransferase 1
chr6	92761403	92761695	293	*	Peak_686|Height_98.5673|Summit_92761544	1000	Intron (uc009czb.2/101401, intron 20 of 29)	6	92743004	92810198	67195	2	101401	uc009czc.2	48503	ENSMUSG00000030022	Adamts9	a disintegrin-like and metallopeptidase (reprolysin type) with thrombospondin type 1 motif, 9
chr10	92750949	92751427	479	*	Peak_688|Height_128.436|Summit_92751278	1000	Intron (uc011xlt.1/13713, intron 1 of 4)	10	92710161	92747722	37562	2	13713	uc011xls.1	-3227	ENSMUSG00000008398	Elk3	ELK3, member of ETS oncogene family
chr10	92750595	92750946	352	*	Peak_689|Height_104.541|Summit_92750764	1000	Intron (uc011xlt.1/13713, intron 1 of 4)	10	92710161	92747722	37562	2	13713	uc011xls.1	-2873	ENSMUSG00000008398	Elk3	ELK3, member of ETS oncogene family
chr3	92743795	92744178	384	*	Peak_690|Height_105.537|Summit_92743965	1000	Distal Intergenic	3	92748408	92749652	1245	1	94060	uc008qex.2	-4230	ENSMUSG00000045475	Lce3c	late cornified envelope 3C
chr5	92738791	92739175	385	*	Peak_691|Height_186.183|Summit_92739013	1000	Promoter	5	92713036	92739050	26015	2	231452	uc008yct.1	0	ENSMUSG00000029415	Sdad1	SDA1 domain containing 1
chr10	92734705	92735106	402	*	Peak_692|Height_113.502|Summit_92734846	1000	Intron (uc011xlr.1/13713, intron 1 of 4)	10	92710161	92747722	37562	2	13713	uc011xlr.1	12616	ENSMUSG00000008398	Elk3	ELK3, member of ETS oncogene family
chr10	92732322	92732687	366	*	Peak_693|Height_82.6372|Summit_92732516	1000	Intron (uc011xlr.1/13713, intron 1 of 4)	10	92710161	92747722	37562	2	13713	uc011xlr.1	15035	ENSMUSG00000008398	Elk3	ELK3, member of ETS oncogene family
chr1	92731153	92731698	546	*	Peak_694|Height_115.493|Summit_92731428	1000	Intron (uc007bzl.2/uc007bzl.2, intron 1 of 10)	1	92811677	92847719	36043	1	171531	uc007bzm.2	-79979	ENSMUSG00000026303	Mlph	melanophilin
chr16	92722218	92722511	294	*	Peak_695|Height_74.6722|Summit_92722351	1000	Intron (uc007zzj.2/12394, intron 2 of 7)	16	92601711	92697573	95863	2	12394	uc012ain.1	-24645	ENSMUSG00000022952	Runx1	runt related transcription factor 1
chr16	92710439	92710926	488	*	Peak_696|Height_83.6329|Summit_92710591	1000	Intron (uc007zzj.2/12394, intron 2 of 7)	16	92601711	92697573	95863	2	12394	uc012ain.1	-12866	ENSMUSG00000022952	Runx1	runt related transcription factor 1
chr16	92696796	92697357	562	*	Peak_697|Height_171.248|Summit_92697178	1000	Promoter	16	92687234	92697570	10337	2	12394	uc007zzl.1	213	ENSMUSG00000022952	Runx1	runt related transcription factor 1
chr16	92683968	92684497	530	*	Peak_698|Height_190.165|Summit_92684312	1000	Intron (uc007zzi.2/12394, intron 2 of 5)	16	92687234	92697570	10337	2	12394	uc007zzl.1	13073	ENSMUSG00000022952	Runx1	runt related transcription factor 1
chr10	92658357	92658620	264	*	Peak_699|Height_75.6678|Summit_92658442	1000	Intron (uc007guk.2/237459, intron 1 of 6)	10	92670917	92729818	58902	1	237459	uc007gum.1	-12297	ENSMUSG00000020015	Cdk17	cyclin-dependent kinase 17
chr16	92654638	92655157	520	*	Peak_700|Height_79.6503|Summit_92655005	1000	Intron (uc007zzi.2/12394, intron 3 of 5)	16	92687234	92697570	10337	2	12394	uc007zzl.1	42413	ENSMUSG00000022952	Runx1	runt related transcription factor 1
chr16	92654068	92654467	400	*	Peak_701|Height_159.301|Summit_92654264	1000	Intron (uc007zzi.2/12394, intron 3 of 5)	16	92687234	92697570	10337	2	12394	uc007zzl.1	43103	ENSMUSG00000022952	Runx1	runt related transcription factor 1
chr4	92638182	92638650	469	*	Peak_702|Height_246.916|Summit_92638477	1000	Distal Intergenic	4	93000839	93002202	1364	2	69136	uc008tou.1	363552	ENSMUSG00000054000	Tusc1	tumor suppressor candidate 1
chr10	92621606	92621971	366	*	Peak_703|Height_78.6547|Summit_92621777	1000	Distal Intergenic	10	92623621	92688113	64493	1	237459	uc007guk.2	-1650	ENSMUSG00000020015	Cdk17	cyclin-dependent kinase 17
chr16	92609861	92610340	480	*	Peak_704|Height_274.794|Summit_92610165	1000	Intron (uc007zzi.2/12394, intron 5 of 5)	16	92687234	92697570	10337	2	12394	uc007zzl.1	87230	ENSMUSG00000022952	Runx1	runt related transcription factor 1
chr1	92603071	92603315	245	*	Peak_705|Height_74.6722|Summit_92603197	1000	Distal Intergenic	1	92500000	92509916	9917	1	108679	uc007bzi.1	103071	ENSMUSG00000034432	Cops8	COP9 signalosome subunit 8
chr10	92600931	92601605	675	*	Peak_706|Height_119.476|Summit_92601283	1000	Distal Intergenic	10	92623621	92688113	64493	1	237459	uc007guk.2	-22016	ENSMUSG00000020015	Cdk17	cyclin-dependent kinase 17
chr1	92584611	92585010	400	*	Peak_707|Height_77.6591|Summit_92584766	1000	Distal Intergenic	1	92500000	92509916	9917	1	108679	uc007bzi.1	84611	ENSMUSG00000034432	Cops8	COP9 signalosome subunit 8
chr1	92565841	92566234	394	*	Peak_708|Height_73.6766|Summit_92565993	1000	Distal Intergenic	1	92500000	92509916	9917	1	108679	uc007bzi.1	65841	ENSMUSG00000034432	Cops8	COP9 signalosome subunit 8
chr5	92557705	92558075	371	*	Peak_709|Height_76.6635|Summit_92557913	1000	Distal Intergenic	5	92566964	92613081	46118	1	56041	uc008ycl.1	-8889	ENSMUSG00000029407	Uso1	USO1 vesicle docking factor
chr16	92554618	92555028	411	*	Peak_710|Height_73.6766|Summit_92554718	1000	Distal Intergenic	16	92498392	92541486	43095	1	209195	uc007zzg.1	56226	ENSMUSG00000022949	Clic6	chloride intracellular channel 6
chr12	92544136	92544664	529	*	Peak_711|Height_91.5979|Summit_92544464	1000	Intron (uc007okl.2/75216, intron 10 of 25)	12	92236932	92505526	268595	2	75216	uc011ypv.1	-38610	ENSMUSG00000061533	Cep128	centrosomal protein 128
chr1	92525644	92526200	557	*	Peak_712|Height_79.6503|Summit_92525941	1000	Distal Intergenic	1	92500000	92509916	9917	1	108679	uc007bzi.1	25644	ENSMUSG00000034432	Cops8	COP9 signalosome subunit 8
chr9	92516666	92516975	310	*	Peak_713|Height_86.6198|Summit_92516835	1000	Distal Intergenic	9	92433639	92437707	4069	2	78575	uc009rat.2	-78959	ENSMUSG00000103622	B430319G15Rik	RIKEN cDNA B430319G15 gene
chr5	92512406	92513046	641	*	Peak_714|Height_80.646|Summit_92512787	1000	Promoter	5	92481172	92512583	31412	2	23881	uc008ych.1	0	ENSMUSG00000029405	G3bp2	GTPase activating protein (SH3 domain) binding protein 2
chr3	9251096	9251272	177	*	Peak_715|Height_370.374|Summit_9251262	1000	Promoter	3	9250567	9285332	34766	1	229055	uc008ooy.2	529	ENSMUSG00000069114	Zbtb10	zinc finger and BTB domain containing 10
chr3	92495754	92496200	447	*	Peak_716|Height_93.5892|Summit_92496056	1000	Distal Intergenic	3	92489421	92491132	1712	2	69611	uc008qem.1	-4622	ENSMUSG00000103243	Lce1d	late cornified envelope 1D
chr9	92432524	92432842	319	*	Peak_717|Height_77.6591|Summit_92432676	1000	Downstream (<1kb)	9	92437061	92503265	66205	1	26432	uc009rau.2	-4219	ENSMUSG00000032374	Plod2	procollagen lysine, 2-oxoglutarate 5-dioxygenase 2
chr10	92419859	92420124	266	*	Peak_718|Height_73.6766|Summit_92420000	1000	Distal Intergenic	10	92623621	92688113	64493	1	237459	uc007guk.2	-203497	ENSMUSG00000020015	Cdk17	cyclin-dependent kinase 17
chr5	92418308	92418659	352	*	Peak_719|Height_133.414|Summit_92418482	1000	Intron (uc012dyk.1/381651, intron 1 of 1)	5	92416499	92424343	7845	1	381651	uc012dyk.1	1809	ENSMUSG00000096035	Odaph	odontogenesis associated phosphoprotein
chr1	92400336	92400962	627	*	Peak_720|Height_106.532|Summit_92400570	1000	Distal Intergenic	1	92500000	92509916	9917	1	108679	uc007bzi.1	-99038	ENSMUSG00000034432	Cops8	COP9 signalosome subunit 8
chr17	9239694	9239967	274	*	Peak_721|Height_77.6591|Summit_9239824	1000	Distal Intergenic	17	9181198	9201184	19987	1	66931	uc008ajx.2	58496	ENSMUSG00000023873	1700010I14Rik	RIKEN cDNA 1700010I14 gene
chr9	9239209	9239504	296	*	Peak_722|Height_95.5804|Summit_9239342	1000	Promoter	9	9011238	9239013	227776	2	71544	uc009odp.2	-196	ENSMUSG00000050730	Arhgap42	Rho GTPase activating protein 42
chr13	9238498	9238851	354	*	Peak_723|Height_123.458|Summit_9238679	1000	Distal Intergenic	13	9275771	9668172	392402	1	208440	uc007pkt.2	-36920	ENSMUSG00000048264	Dip2c	disco interacting protein 2 homolog C
chr9	92383071	92383326	256	*	Peak_724|Height_80.646|Summit_92383219	1000	Intron (uc009ras.1/235527, intron 6 of 8)	9	92352216	92387354	35139	1	235527	uc009ras.1	30855	ENSMUSG00000032377	Plscr4	phospholipid scramblase 4
chr1	92378336	92378614	279	*	Peak_725|Height_70.6897|Summit_92378477	1000	Distal Intergenic	1	92500000	92509916	9917	1	108679	uc007bzi.1	-121386	ENSMUSG00000034432	Cops8	COP9 signalosome subunit 8
chr1	92353768	92354074	307	*	Peak_726|Height_72.6809|Summit_92353945	1000	Distal Intergenic	1	92500000	92509916	9917	1	108679	uc007bzi.1	-145926	ENSMUSG00000034432	Cops8	COP9 signalosome subunit 8
chr1	92338681	92339170	490	*	Peak_727|Height_87.6154|Summit_92338945	1000	Distal Intergenic	1	92500000	92509916	9917	1	108679	uc007bzi.1	-160830	ENSMUSG00000034432	Cops8	COP9 signalosome subunit 8
chr1	92312429	92312848	420	*	Peak_728|Height_70.6897|Summit_92312679	1000	Distal Intergenic	1	92500000	92509916	9917	1	108679	uc007bzi.1	-187152	ENSMUSG00000034432	Cops8	COP9 signalosome subunit 8
chr12	92308720	92309387	668	*	Peak_729|Height_101.554|Summit_92309166	1000	Intron (uc011ypv.1/75216, intron 7 of 12)	12	92236932	92268518	31587	2	75216	uc007okj.1	-40202	ENSMUSG00000061533	Cep128	centrosomal protein 128
chr12	92306624	92307063	440	*	Peak_730|Height_116.489|Summit_92306773	1000	Intron (uc011ypv.1/75216, intron 7 of 12)	12	92236932	92268518	31587	2	75216	uc007okj.1	-38106	ENSMUSG00000061533	Cep128	centrosomal protein 128
chr16	9224709	9225070	362	*	Peak_731|Height_100.559|Summit_9224894	1000	Distal Intergenic	16	8850298	8852435	2138	1	69053	uc007ydb.1	374411	ENSMUSG00000022507	1810013L24Rik	RIKEN cDNA 1810013L24 gene
chr5	92243922	92244268	347	*	Peak_732|Height_90.6023|Summit_92244092	1000	Distal Intergenic	5	92391415	92395624	4210	1	381650	uc008ybz.1	-147147	ENSMUSG00000102644	Thap6	THAP domain containing 6
chr9	92237070	92237495	426	*	Peak_733|Height_73.6766|Summit_92237274	1000	Promoter	9	92238289	92252714	14426	1	78459	uc012gyk.1	-794	ENSMUSG00000074139	1700057G04Rik	RIKEN cDNA 1700057G04 gene
chr6	92236583	92236919	337	*	Peak_734|Height_110.515|Summit_92236764	1000	Distal Intergenic	6	92192056	92194642	2587	2	22044	uc009cyw.1	-41941	ENSMUSG00000005892	Trh	thyrotropin releasing hormone
chr2	92232530	92232869	340	*	Peak_735|Height_90.6023|Summit_92232716	1000	Promoter	2	92223833	92232840	9008	2	19099	uc008kxv.2	0	ENSMUSG00000027223	Mapk8ip1	mitogen-activated protein kinase 8 interacting protein 1
chr4	92221915	92222311	397	*	Peak_736|Height_84.6285|Summit_92222091	1000	Distal Intergenic	4	91811009	91813925	2917	2	69314	uc008tot.2	-407990	ENSMUSG00000028533	Izumo3	IZUMO family member 3
chr1	92175703	92176056	354	*	Peak_737|Height_84.6285|Summit_92175829	1000	Distal Intergenic	1	92100578	92112863	12286	1	12778	uc007bzh.1	75125	ENSMUSG00000044337	Ackr3	atypical chemokine receptor 3
chr6	92164766	92165215	450	*	Peak_738|Height_122.462|Summit_92165053	1000	Promoter	6	92136706	92164805	28100	2	78287	uc009cyv.1	0	ENSMUSG00000014550	Rbsn	rabenosyn, RAB effector
chr1	92164810	92165131	322	*	Peak_739|Height_120.471|Summit_92164980	1000	Distal Intergenic	1	92100578	92112863	12286	1	12778	uc007bzh.1	64232	ENSMUSG00000044337	Ackr3	atypical chemokine receptor 3
chr4	9214459	9214871	413	*	Peak_740|Height_84.6285|Summit_9214657	1000	Intron (uc008ryd.2/74438, intron 2 of 2)	4	9196464	9378838	182375	1	74438	uc008rye.2	17995	ENSMUSG00000041216	Clvs1	clavesin 1
chr18	9212215	9212695	481	*	Peak_741|Height_71.6853|Summit_9212530	1000	Promoter	18	9212854	9216199	3346	1	14370	uc008eag.2	-159	ENSMUSG00000036904	Fzd8	frizzled class receptor 8
chr13	92121649	92122045	397	*	Peak_742|Height_93.5892|Summit_92121814	1000	Intron (uc007rke.2/19418, intron 12 of 23)	13	92099320	92127647	28328	2	19418	uc011zcp.1	5602	ENSMUSG00000021708	Rasgrf2	RAS protein-specific guanine nucleotide-releasing factor 2
chr2	92103876	92104329	454	*	Peak_743|Height_77.6591|Summit_92104170	1000	Intron (uc008kxh.2/192285, intron 6 of 17)	2	92070816	92204823	134008	1	192285	uc008kxj.2	33060	ENSMUSG00000058318	Phf21a	PHD finger protein 21A
chr9	92099300	92099600	301	*	Peak_744|Height_114.497|Summit_92099455	1000	Intron (uc012gyj.1/331000, intron 4 of 6)	9	92087774	92104536	16763	1	331000	uc012gyj.1	11526	NA	NA	NA
chr1	92060719	92061253	535	*	Peak_745|Height_194.148|Summit_92060932	1000	Distal Intergenic	1	91938707	92049976	111270	2	74918	uc007bzg.2	-10743	ENSMUSG00000026301	Iqca	IQ motif containing with AAA domain
chr1	92058960	92059551	592	*	Peak_746|Height_219.038|Summit_92059230	1000	Distal Intergenic	1	91938707	92049976	111270	2	74918	uc007bzg.2	-8984	ENSMUSG00000026301	Iqca	IQ motif containing with AAA domain
chr12	92031301	92031558	258	*	Peak_747|Height_78.6547|Summit_92031432	1000	Intron (uc007okh.1/uc007okh.1, intron 4 of 4)	12	91962992	91976878	13887	2	13371	uc007okf.1	-54423	ENSMUSG00000007682	Dio2	deiodinase, iodothyronine, type II
chr13	92028238	92028519	282	*	Peak_748|Height_169.257|Summit_92028380	1000	Intron (uc007rke.2/19418, intron 20 of 23)	13	91992992	92016490	23499	2	76722	uc007rkc.1	-11748	ENSMUSG00000021622	Ckmt2	creatine kinase, mitochondrial 2
chr9	92025678	92025962	285	*	Peak_749|Height_117.484|Summit_92025830	1000	Distal Intergenic	9	92087774	92104536	16763	1	331000	uc012gyj.1	-61812	NA	NA	NA
chr16	91995871	91996246	376	*	Peak_750|Height_112.506|Summit_91996067	1000	Distal Intergenic	16	92058567	92112472	53906	1	121022	uc007zyu.1	-62321	ENSMUSG00000039680	Mrps6	mitochondrial ribosomal protein S6
chr1	91957136	91957504	369	*	Peak_751|Height_109.519|Summit_91957346	1000	Intron (uc007bzf.2/74918, intron 8 of 11)	1	91938707	91986719	48013	2	74918	uc007bzf.2	29215	ENSMUSG00000026301	Iqca	IQ motif containing with AAA domain
chr3	91955404	91956048	645	*	Peak_752|Height_104.541|Summit_91955655	1000	Distal Intergenic	3	91938916	91946676	7761	2	69332	uc008qdn.2	-8728	ENSMUSG00000027927	Lelp1	late cornified envelope-like proline-rich 1
chr1	91947772	91948208	437	*	Peak_753|Height_267.824|Summit_91947964	1000	Intron (uc007bzf.2/74918, intron 9 of 11)	1	91849253	91911152	61900	2	208372	uc011wpb.1	-36620	ENSMUSG00000067081	Asb18	ankyrin repeat and SOCS box-containing 18
chr3	91924856	91925188	333	*	Peak_754|Height_128.436|Summit_91925059	1000	Downstream (<1kb)	3	91926126	91927869	1744	2	109314	uc008qdm.1	2681	ENSMUSG00000056270	Prr9	proline rich 9
chr1	91906745	91906995	251	*	Peak_755|Height_72.6809|Summit_91906861	1000	Intron (uc007bzd.1/208372, intron 1 of 5)	1	91849253	91911152	61900	2	208372	uc007bzd.1	4157	ENSMUSG00000067081	Asb18	ankyrin repeat and SOCS box-containing 18
chr15	91891446	91891807	362	*	Peak_756|Height_145.362|Summit_91891609	1000	Intron (uc007xih.1/12805, intron 1 of 2)	15	91881596	92172398	290803	1	12805	uc007xim.2	9850	ENSMUSG00000055022	Cntn1	contactin 1
chr16	91882799	91883130	332	*	Peak_757|Height_74.6722|Summit_91882959	1000	Intron (uc007zyj.1/16443, intron 28 of 38)	16	91887645	91905744	18100	1	16443	uc007zyq.1	-4515	ENSMUSG00000022957	Itsn1	intersectin 1 (SH3 domain protein 1A)
chr2	91848963	91849702	740	*	Peak_758|Height_114.497|Summit_91849364	1000	Intron (uc008kxf.1/26427, intron 1 of 11)	2	91822485	91864327	41843	2	26427	uc008kxf.1	14625	ENSMUSG00000027230	Creb3l1	cAMP responsive element binding protein 3-like 1
chr16	91840911	91841703	793	*	Peak_759|Height_228.995|Summit_91841093	1000	Intron (uc007zyi.2/16443, intron 18 of 28)	16	91839861	91853293	13433	1	16443	uc007zym.1	1050	ENSMUSG00000022957	Itsn1	intersectin 1 (SH3 domain protein 1A)
chr16	91840569	91840908	340	*	Peak_760|Height_161.292|Summit_91840760	1000	Promoter	16	91839861	91853293	13433	1	16443	uc007zym.1	708	ENSMUSG00000022957	Itsn1	intersectin 1 (SH3 domain protein 1A)
chr12	9181152	9181532	381	*	Peak_761|Height_91.5979|Summit_9181335	1000	Distal Intergenic	12	9036803	9043203	6401	1	75516	uc007nam.1	144349	ENSMUSG00000066637	Ttc32	tetratricopeptide repeat domain 32
chr5	91804533	91804810	278	*	Peak_762|Height_100.559|Summit_91804654	1000	Intron (uc008ybv.1/12223, intron 2 of 5)	5	91786287	91831939	45653	2	12223	uc008ybv.1	27129	ENSMUSG00000082361	Btc	betacellulin, epidermal growth factor family member
chr2	91787735	91788237	503	*	Peak_763|Height_197.135|Summit_91787988	1000	Intron (uc008kxb.2/104418, intron 1 of 31)	2	91780762	91786543	5782	2	104418	uc008kxe.1	-1192	ENSMUSG00000040479	Dgkz	diacylglycerol kinase zeta
chr12	91785180	91785674	495	*	Peak_764|Height_70.6897|Summit_91785505	1000	Distal Intergenic	12	91962992	91976878	13887	2	13371	uc007okf.1	191204	ENSMUSG00000007682	Dio2	deiodinase, iodothyronine, type II
chr5	91782855	91783108	254	*	Peak_765|Height_80.646|Summit_91782945	1000	Distal Intergenic	5	91786287	91831939	45653	2	12223	uc008ybv.1	48831	ENSMUSG00000082361	Btc	betacellulin, epidermal growth factor family member
chr16	91762721	91763136	416	*	Peak_766|Height_117.484|Summit_91762850	1000	Intron (uc007zyh.1/16443, intron 1 of 15)	16	91782406	91803376	20971	1	16443	uc007zyk.1	-19270	ENSMUSG00000022957	Itsn1	intersectin 1 (SH3 domain protein 1A)
chr2	91735533	91735971	439	*	Peak_767|Height_108.524|Summit_91735790	1000	Intron (uc008kws.1/228361, intron 14 of 14)	2	91762346	91769986	7641	1	12672	uc008kwv.2	-26375	ENSMUSG00000040495	Chrm4	cholinergic receptor, muscarinic 4
chr13	91721886	91722227	342	*	Peak_768|Height_90.6023|Summit_91722088	1000	Intron (uc007rju.2/66970, intron 4 of 6)	13	91664190	91665612	1423	1	66970	uc007rjx.1	57696	ENSMUSG00000003992	Ssbp2	single-stranded DNA binding protein 2
chr9	91693350	91693638	289	*	Peak_769|Height_76.6635|Summit_91693495	1000	Distal Intergenic	9	92087774	92104536	16763	1	331000	uc012gyj.1	-394136	NA	NA	NA
chr14	9164772	9165149	378	*	Peak_770|Height_214.06|Summit_9164947	1000	Distal Intergenic	14	9128792	9150079	21288	2	268709	uc007sfc.1	-14693	ENSMUSG00000021750	Fam107a	family with sequence similarity 107, member A
chr14	9163937	9164289	353	*	Peak_771|Height_77.6591|Summit_9164127	1000	Distal Intergenic	14	9128792	9150079	21288	2	268709	uc007sfc.1	-13858	ENSMUSG00000021750	Fam107a	family with sequence similarity 107, member A
chrX	91612518	91612913	396	*	Peak_772|Height_77.6591|Summit_91612781	1000	Promoter	20	91612493	91662431	49939	1	68316	uc012hme.1	25	ENSMUSG00000079508	Apoo	apolipoprotein O
chr6	91612401	91612845	445	*	Peak_773|Height_182.2|Summit_91612587	1000	Distal Intergenic	6	91634061	91676925	42865	1	21366	uc009cyg.2	-21216	ENSMUSG00000030096	Slc6a6	solute carrier family 6 (neurotransmitter transporter, taurine), member 6
chr6	91597313	91597798	486	*	Peak_774|Height_134.41|Summit_91597559	1000	Distal Intergenic	6	91634061	91676925	42865	1	21366	uc009cyg.2	-36263	ENSMUSG00000030096	Slc6a6	solute carrier family 6 (neurotransmitter transporter, taurine), member 6
chr6	91588205	91588549	345	*	Peak_775|Height_72.6809|Summit_91588379	1000	Distal Intergenic	6	91634061	91676925	42865	1	21366	uc009cyg.2	-45512	ENSMUSG00000030096	Slc6a6	solute carrier family 6 (neurotransmitter transporter, taurine), member 6
chr6	91569780	91570723	944	*	Peak_776|Height_179.213|Summit_91570133	1000	Distal Intergenic	6	91634061	91676925	42865	1	21366	uc009cyg.2	-63338	ENSMUSG00000030096	Slc6a6	solute carrier family 6 (neurotransmitter transporter, taurine), member 6
chr19	9154239	9154702	464	*	Peak_777|Height_76.6635|Summit_9154602	1000	Distal Intergenic	19	9158132	9162446	4315	2	22287	uc008gom.1	7744	ENSMUSG00000024653	Scgb1a1	secretoglobin, family 1A, member 1 (uteroglobin)
chr5	91539446	91539712	267	*	Peak_778|Height_81.6416|Summit_91539607	1000	Distal Intergenic	5	91568641	91577458	8818	1	11839	uc008ybt.1	-28929	ENSMUSG00000029378	Areg	amphiregulin
chr7	91533431	91533971	541	*	Peak_781|Height_100.559|Summit_91533683	1000	Intron (uc009ieh.1/11864, intron 1 of 18)	7	91394789	91521041	126253	2	11864	uc009ieg.1	-12390	ENSMUSG00000015709	Arnt2	aryl hydrocarbon receptor nuclear translocator 2
chr6	91509236	91509676	441	*	Peak_782|Height_80.646|Summit_91509459	1000	Distal Intergenic	6	91466029	91472614	6586	1	67678	uc009cye.1	43207	ENSMUSG00000034192	Lsm3	LSM3 homolog, U6 small nuclear RNA and mRNA degradation associated
chr13	91499630	91500071	442	*	Peak_783|Height_79.6503|Summit_91499939	1000	Distal Intergenic	13	91600702	91704815	104114	1	66970	uc007rjt.2	-100631	ENSMUSG00000003992	Ssbp2	single-stranded DNA binding protein 2
chr1	91499463	91499833	371	*	Peak_784|Height_115.493|Summit_91499667	1000	Intron (uc007byw.1/347722, intron 1 of 17)	1	91524328	91791857	267530	1	347722	uc007byy.1	-24495	ENSMUSG00000055013	Agap1	ArfGAP with GTPase domain, ankyrin repeat and PH domain 1
chr12	91495163	91495433	271	*	Peak_785|Height_85.6241|Summit_91495316	1000	Intron (uc007oka.1/18191, intron 16 of 18)	12	91050923	91571883	520961	1	18191	uc007oke.1	444240	ENSMUSG00000066392	Nrxn3	neurexin III
chr13	9149128	9149567	440	*	Peak_786|Height_131.423|Summit_9149317	1000	Exon (uc007pkr.1/217980, exon 9 of 18)	13	9093151	9172336	79186	1	217980	uc011ywb.1	55977	ENSMUSG00000033499	Larp4b	La ribonucleoprotein domain family, member 4B
chr19	9148231	9148590	360	*	Peak_787|Height_100.559|Summit_9148395	1000	Intron (uc008gok.1/66395, intron 5 of 5)	19	9158132	9162446	4315	2	22287	uc008gom.1	13856	ENSMUSG00000024653	Scgb1a1	secretoglobin, family 1A, member 1 (uteroglobin)
chr7	91477762	91478144	383	*	Peak_788|Height_87.6154|Summit_91477997	1000	Intron (uc009ief.1/11864, intron 7 of 20)	7	91394789	91519412	124624	2	11864	uc009ief.1	41268	ENSMUSG00000015709	Arnt2	aryl hydrocarbon receptor nuclear translocator 2
chr15	91455493	91455854	362	*	Peak_789|Height_70.6897|Summit_91455646	1000	Distal Intergenic	15	91503655	91646555	142901	1	66725	uc007xhz.1	-47801	ENSMUSG00000036273	Lrrk2	leucine-rich repeat kinase 2
chr3	9145314	9146066	753	*	Peak_790|Height_99.5629|Summit_9145562	1000	Distal Intergenic	3	9250567	9285332	34766	1	229055	uc008ooy.2	-104501	ENSMUSG00000069114	Zbtb10	zinc finger and BTB domain containing 10
chr17	9144421	9144778	358	*	Peak_791|Height_173.24|Summit_9144628	1000	Exon (uc008ajr.1/23984, exon 13 of 23)	17	9181198	9198128	16931	1	66931	uc008ajv.2	-36420	ENSMUSG00000023873	1700010I14Rik	RIKEN cDNA 1700010I14 gene
chr1	91435081	91435719	639	*	Peak_792|Height_174.235|Summit_91435297	1000	Intron (uc007byw.1/347722, intron 1 of 17)	1	91351386	91791857	440472	1	347722	uc007byx.1	83695	ENSMUSG00000055013	Agap1	ArfGAP with GTPase domain, ankyrin repeat and PH domain 1
chr2	91434172	91434534	363	*	Peak_793|Height_71.6853|Summit_91434376	1000	Intron (uc008kwd.1/75786, intron 27 of 42)	2	91436238	91436335	98	1	100217458	uc012bzi.1	-1704	ENSMUSG00000077221	Snord67	small nucleolar RNA, C/D box 67
chr16	91428483	91429111	629	*	Peak_794|Height_147.353|Summit_91428714	1000	Distal Intergenic	16	91406480	91426079	19600	1	16155	uc007zxk.2	22003	ENSMUSG00000022969	Il10rb	interleukin 10 receptor, beta
chr2	91411650	91412030	381	*	Peak_795|Height_72.6809|Summit_91411729	1000	Intron (uc008kwb.1/75786, intron 16 of 17)	2	91436238	91436335	98	1	100217458	uc012bzi.1	-24208	ENSMUSG00000077221	Snord67	small nucleolar RNA, C/D box 67
chr1	91410157	91410452	296	*	Peak_796|Height_72.6809|Summit_91410285	1000	Intron (uc007byw.1/347722, intron 1 of 17)	1	91351386	91791857	440472	1	347722	uc007byx.1	58771	ENSMUSG00000055013	Agap1	ArfGAP with GTPase domain, ankyrin repeat and PH domain 1
chr2	91405758	91406231	474	*	Peak_797|Height_71.6853|Summit_91406015	1000	Exon (uc008kwb.1/75786, exon 13 of 18)	2	91386479	91460822	74344	1	75786	uc008kwe.1	19279	ENSMUSG00000040549	Ckap5	cytoskeleton associated protein 5
chr2	91405009	91405347	339	*	Peak_798|Height_70.6897|Summit_91405198	1000	3' UTR	2	91386479	91460822	74344	1	75786	uc008kwe.1	18530	ENSMUSG00000040549	Ckap5	cytoskeleton associated protein 5
chr12	91404608	91404930	323	*	Peak_799|Height_82.6372|Summit_91404807	1000	Intron (uc007oka.1/18191, intron 14 of 18)	12	91050923	91571883	520961	1	18191	uc007oke.1	353685	ENSMUSG00000066392	Nrxn3	neurexin III
chr13	91362662	91363064	403	*	Peak_800|Height_79.6503|Summit_91362873	1000	Promoter	13	91074954	91363592	288639	2	66795	uc007rjr.1	528	ENSMUSG00000021619	Atg10	autophagy related 10
chr13	91345813	91346267	455	*	Peak_801|Height_94.5848|Summit_91346011	1000	Intron (uc007rjr.1/66795, intron 2 of 7)	13	91074954	91363592	288639	2	66795	uc007rjr.1	17325	ENSMUSG00000021619	Atg10	autophagy related 10
chr19	9132932	9133352	421	*	Peak_802|Height_71.6853|Summit_9133215	1000	Intron (uc008gok.1/66395, intron 5 of 5)	19	9158132	9162446	4315	2	22287	uc008gom.1	29094	ENSMUSG00000024653	Scgb1a1	secretoglobin, family 1A, member 1 (uteroglobin)
chr2	91316962	91317214	253	*	Peak_803|Height_72.6809|Summit_91317066	1000	Promoter	2	91316423	91318999	2577	1	228357	uc008kvz.1	539	ENSMUSG00000027253	Lrp4	low density lipoprotein receptor-related protein 4
chr5	91310603	91311038	436	*	Peak_804|Height_74.6722|Summit_91310912	1000	Distal Intergenic	5	91320271	91322141	1871	1	14825	uc008ybl.2	-9233	ENSMUSG00000029380	Cxcl1	chemokine (C-X-C motif) ligand 1
chr12	91310275	91310626	352	*	Peak_805|Height_152.331|Summit_91310471	1000	Intron (uc007oka.1/18191, intron 14 of 18)	12	91050923	91571883	520961	1	18191	uc007oke.1	259352	ENSMUSG00000066392	Nrxn3	neurexin III
chr2	91300946	91301327	382	*	Peak_806|Height_167.266|Summit_91301104	1000	Intron (uc008kvw.2/228357, intron 1 of 11)	2	91297688	91354058	56371	1	228357	uc008kvx.2	3258	ENSMUSG00000027253	Lrp4	low density lipoprotein receptor-related protein 4
chr2	91293008	91293363	356	*	Peak_807|Height_87.6154|Summit_91293127	1000	Distal Intergenic	2	91297688	91321026	23339	1	228357	uc008kvw.2	-4325	ENSMUSG00000027253	Lrp4	low density lipoprotein receptor-related protein 4
chr7	91291646	91291956	311	*	Peak_808|Height_79.6503|Summit_91291787	1000	Intron (uc009ied.2/70178, intron 1 of 2)	7	91257866	91300403	42538	2	70178	uc009ied.2	8447	ENSMUSG00000038459	Abhd17c	abhydrolase domain containing 17C
chr1	91289373	91289752	380	*	Peak_809|Height_77.6591|Summit_91289611	1000	Distal Intergenic	1	91351386	91791857	440472	1	347722	uc007byw.1	-61634	ENSMUSG00000055013	Agap1	ArfGAP with GTPase domain, ankyrin repeat and PH domain 1
chr16	91285060	91285549	490	*	Peak_810|Height_91.5979|Summit_91285377	1000	Distal Intergenic	16	91270014	91272184	2171	1	50914	uc007zxf.1	15046	ENSMUSG00000046160	Olig1	oligodendrocyte transcription factor 1
chr9	9126922	9127703	782	*	Peak_811|Height_161.292|Summit_9127138	1000	Intron (uc012gnz.1/71544, intron 3 of 22)	9	8994953	9239013	244061	2	71544	uc012gnz.1	111310	ENSMUSG00000050730	Arhgap42	Rho GTPase activating protein 42
chr14	9126730	9127068	339	*	Peak_812|Height_169.257|Summit_9126908	1000	Downstream (1-2kb)	14	9128792	9142290	13499	2	268709	uc007sfa.1	15222	ENSMUSG00000021750	Fam107a	family with sequence similarity 107, member A
chr1	91253405	91253774	370	*	Peak_813|Height_123.458|Summit_91253618	1000	Distal Intergenic	1	91351386	91791857	440472	1	347722	uc007byw.1	-97612	ENSMUSG00000055013	Agap1	ArfGAP with GTPase domain, ankyrin repeat and PH domain 1
chr2	91248186	91248517	332	*	Peak_814|Height_160.296|Summit_91248350	1000	Intron (uc008kvs.1/228356, intron 2 of 8)	2	91113397	91284799	171403	2	228356	uc008kvs.1	36282	ENSMUSG00000040591	1110051M20Rik	RIKEN cDNA 1110051M20 gene
chr2	91228480	91228746	267	*	Peak_815|Height_120.471|Summit_91228608	1000	Intron (uc008kvs.1/228356, intron 2 of 8)	2	91113397	91284799	171403	2	228356	uc008kvs.1	56053	ENSMUSG00000040591	1110051M20Rik	RIKEN cDNA 1110051M20 gene
chr8	91192508	91192878	371	*	Peak_816|Height_128.436|Summit_91192667	1000	Intron (uc009mrr.1/257632, intron 4 of 12)	8	91176764	91189412	12649	1	257632	uc009mrs.1	15744	ENSMUSG00000055994	Nod2	nucleotide-binding oligomerization domain containing 2
chr13	91186516	91186860	345	*	Peak_817|Height_119.476|Summit_91186706	1000	Intron (uc007rjr.1/66795, intron 3 of 7)	13	91062727	91064337	1611	1	66475	uc007rjq.2	123789	ENSMUSG00000049517	Rps23	ribosomal protein S23
chr8	91179204	91179582	379	*	Peak_818|Height_151.336|Summit_91179421	1000	Intron (uc009mrq.1/257632, intron 2 of 3)	8	91176764	91189412	12649	1	257632	uc009mrs.1	2440	ENSMUSG00000055994	Nod2	nucleotide-binding oligomerization domain containing 2
chr2	91170687	91170962	276	*	Peak_819|Height_102.55|Summit_91170833	1000	Intron (uc008kvs.1/228356, intron 3 of 8)	2	91105272	91117528	12257	1	77038	uc008kvr.2	65415	ENSMUSG00000027255	Arfgap2	ADP-ribosylation factor GTPase activating protein 2
chr2	91170292	91170548	257	*	Peak_820|Height_109.519|Summit_91170403	1000	Intron (uc008kvs.1/228356, intron 3 of 8)	2	91105272	91117528	12257	1	77038	uc008kvr.2	65020	ENSMUSG00000027255	Arfgap2	ADP-ribosylation factor GTPase activating protein 2
chr2	91136185	91136613	429	*	Peak_821|Height_95.5804|Summit_91136327	1000	Intron (uc008kvs.1/228356, intron 4 of 8)	2	91105272	91117528	12257	1	77038	uc008kvr.2	30913	ENSMUSG00000027255	Arfgap2	ADP-ribosylation factor GTPase activating protein 2
chr13	91120834	91121257	424	*	Peak_823|Height_98.5673|Summit_91120996	1000	Intron (uc007rjr.1/66795, intron 5 of 7)	13	91062727	91064337	1611	1	66475	uc007rjq.2	58107	ENSMUSG00000049517	Rps23	ribosomal protein S23
chr2	91097571	91098079	509	*	Peak_824|Height_76.6635|Summit_91097739	1000	Promoter	2	91097486	91104836	7351	1	80708	uc008kvp.2	85	ENSMUSG00000027257	Pacsin3	protein kinase C and casein kinase substrate in neurons 3
chr19	9108055	9108403	349	*	Peak_825|Height_115.493|Summit_9108245	1000	Intron (uc008gok.1/66395, intron 4 of 5)	19	9074152	9151409	77258	1	66395	uc012bii.1	33903	ENSMUSG00000069833	Ahnak	AHNAK nucleoprotein (desmoyokin)
chr9	9107268	9107582	315	*	Peak_826|Height_127.441|Summit_9107413	1000	Intron (uc012gnz.1/71544, intron 4 of 22)	9	8994953	9239013	244061	2	71544	uc012gnz.1	131431	ENSMUSG00000050730	Arhgap42	Rho GTPase activating protein 42
chr16	91073775	91074086	312	*	Peak_827|Height_70.6897|Summit_91073920	1000	Distal Intergenic	16	91054180	91069390	15211	2	74387	uc007zxd.1	-4385	ENSMUSG00000039851	4932438H23Rik	RIKEN cDNA 4932438H23 gene
chr12	91069777	91070196	420	*	Peak_828|Height_179.213|Summit_91070007	1000	Intron (uc007oka.1/18191, intron 13 of 18)	12	91050923	91571883	520961	1	18191	uc007oke.1	18854	ENSMUSG00000066392	Nrxn3	neurexin III
chr12	91068796	91069304	509	*	Peak_829|Height_201.117|Summit_91069098	1000	Intron (uc007oka.1/18191, intron 13 of 18)	12	91050923	91571883	520961	1	18191	uc007oke.1	17873	ENSMUSG00000066392	Nrxn3	neurexin III
chr12	91067968	91068426	459	*	Peak_830|Height_162.288|Summit_91068218	1000	Intron (uc007oka.1/18191, intron 13 of 18)	12	91050923	91571883	520961	1	18191	uc007oke.1	17045	ENSMUSG00000066392	Nrxn3	neurexin III
chr12	91062024	91062323	300	*	Peak_831|Height_81.6416|Summit_91062177	1000	Intron (uc007oka.1/18191, intron 13 of 18)	12	91050923	91571883	520961	1	18191	uc007oke.1	11101	ENSMUSG00000066392	Nrxn3	neurexin III
chr1	91061291	91061663	373	*	Peak_832|Height_79.6503|Summit_91061455	1000	Distal Intergenic	1	90967037	91050368	83332	1	98402	uc007byv.1	94254	ENSMUSG00000036206	Sh3bp4	SH3-domain binding protein 4
chr2	91042893	91043236	344	*	Peak_833|Height_73.6766|Summit_91043070	1000	Promoter	2	91043069	91054255	11187	1	11432	uc008kvf.2	0	ENSMUSG00000002103	Acp2	acid phosphatase 2, lysosomal
chr5	91040498	91040798	301	*	Peak_834|Height_77.6591|Summit_91040666	1000	Intron (uc008ybd.1/73246, intron 4 of 10)	5	91032102	91069513	37412	2	73246	uc008ybd.1	28715	ENSMUSG00000029370	Rassf6	Ras association (RalGDS/AF-6) domain family member 6
chr2	91027625	91027988	364	*	Peak_835|Height_96.576|Summit_91027822	1000	Intron (uc008kvc.2/22259, intron 7 of 9)	2	91017804	91024025	6222	2	228355	uc008kvb.2	-3600	ENSMUSG00000040687	Madd	MAP-kinase activating death domain
chr1	91022010	91022345	336	*	Peak_836|Height_81.6416|Summit_91022189	1000	Intron (uc007byv.1/98402, intron 2 of 5)	1	90967037	91050368	83332	1	98402	uc007byv.1	54973	ENSMUSG00000036206	Sh3bp4	SH3-domain binding protein 4
chr2	91012038	91012383	346	*	Peak_837|Height_87.6154|Summit_91012203	1000	Intron (uc008kus.2/228355, intron 6 of 34)	2	90977517	91007247	29731	2	228355	uc008kuq.1	-4791	ENSMUSG00000040687	Madd	MAP-kinase activating death domain
chr1	91006225	91006675	451	*	Peak_838|Height_106.532|Summit_91006504	1000	Intron (uc007byv.1/98402, intron 2 of 5)	1	90967037	91050368	83332	1	98402	uc007byv.1	39188	ENSMUSG00000036206	Sh3bp4	SH3-domain binding protein 4
chr15	90989124	90989394	271	*	Peak_839|Height_75.6678|Summit_90989236	1000	Intron (uc007xhx.1/26874, intron 8 of 9)	15	90976302	91022238	45937	2	26874	uc007xhx.1	32844	ENSMUSG00000055782	Abcd2	ATP-binding cassette, sub-family D (ALD), member 2
chr15	90983816	90984072	257	*	Peak_840|Height_110.515|Summit_90983934	1000	Intron (uc007xhx.1/26874, intron 8 of 9)	15	90976302	91022238	45937	2	26874	uc007xhx.1	38166	ENSMUSG00000055782	Abcd2	ATP-binding cassette, sub-family D (ALD), member 2
chr1	90983063	90983584	522	*	Peak_841|Height_179.213|Summit_90983202	1000	Intron (uc007byv.1/98402, intron 1 of 5)	1	90967037	91050368	83332	1	98402	uc007byv.1	16026	ENSMUSG00000036206	Sh3bp4	SH3-domain binding protein 4
chr1	90977400	90977888	489	*	Peak_842|Height_167.266|Summit_90977590	1000	Intron (uc007byv.1/98402, intron 1 of 5)	1	90967037	91050368	83332	1	98402	uc007byv.1	10363	ENSMUSG00000036206	Sh3bp4	SH3-domain binding protein 4
chr12	9097097	9097509	413	*	Peak_843|Height_86.6198|Summit_9097312	1000	Distal Intergenic	12	9036803	9043203	6401	1	75516	uc007nam.1	60294	ENSMUSG00000066637	Ttc32	tetratricopeptide repeat domain 32
chr7	90962558	90962874	317	*	Peak_844|Height_109.519|Summit_90962719	1000	Distal Intergenic	7	90924127	90943349	19223	2	75556	uc012fof.1	-19209	ENSMUSG00000011154	Cfap161	cilia and flagella associated protein 161
chr7	90958275	90958630	356	*	Peak_845|Height_95.5804|Summit_90958432	1000	Distal Intergenic	7	90924127	90943349	19223	2	75556	uc012fof.1	-14926	ENSMUSG00000011154	Cfap161	cilia and flagella associated protein 161
chr13	90938753	90939213	461	*	Peak_846|Height_87.6154|Summit_90939017	1000	Distal Intergenic	13	91023054	91044960	21907	2	435376	uc011zcl.1	105747	ENSMUSG00000078958	Atp6ap1l	ATPase, H+ transporting, lysosomal accessory protein 1-like
chr6	90934032	90934394	363	*	Peak_847|Height_81.6416|Summit_90934239	1000	Distal Intergenic	6	90963064	91005411	42348	2	54563	uc009cxt.1	71017	ENSMUSG00000030091	Nup210	nucleoporin 210
chr15	90922815	90923226	412	*	Peak_848|Height_191.161|Summit_90923062	1000	Distal Intergenic	15	90763707	90880379	116673	2	16564	uc007xhv.2	-42436	ENSMUSG00000022629	Kif21a	kinesin family member 21A
chr1	90916419	90916908	490	*	Peak_849|Height_115.493|Summit_90916670	1000	Distal Intergenic	1	90967037	91050368	83332	1	98402	uc007byv.1	-50129	ENSMUSG00000036206	Sh3bp4	SH3-domain binding protein 4
chr9	90899105	90899470	366	*	Peak_850|Height_230.986|Summit_90899274	1000	Distal Intergenic	9	91255183	91260612	5430	2	22771	uc009raf.1	361142	ENSMUSG00000032368	Zic1	zinc finger protein of the cerebellum 1
chr2	90898606	90899030	425	*	Peak_851|Height_248.907|Summit_90898788	1000	Intron (uc008kuf.2/19182, intron 10 of 11)	2	90894173	90899595	5423	1	19182	uc008kuf.2	4433	ENSMUSG00000002102	Psmc3	proteasome (prosome, macropain) 26S subunit, ATPase 3
chr15	90896805	90897026	222	*	Peak_852|Height_76.6635|Summit_90896930	1000	Distal Intergenic	15	90763707	90880379	116673	2	16564	uc007xhv.2	-16426	ENSMUSG00000022629	Kif21a	kinesin family member 21A
chr16	90893397	90893809	413	*	Peak_853|Height_143.371|Summit_90893547	1000	Intron (uc007zwp.2/70967, intron 7 of 9)	16	90926056	90935094	9039	2	68001	uc007zwt.2	41285	ENSMUSG00000022972	Cfap298	cilia and flagella associate protien 298
chr1	90891299	90891915	617	*	Peak_854|Height_138.392|Summit_90891642	1000	Distal Intergenic	1	90967037	91050368	83332	1	98402	uc007byv.1	-75122	ENSMUSG00000036206	Sh3bp4	SH3-domain binding protein 4
chr7	90865844	90866390	547	*	Peak_855|Height_316.61|Summit_90866047	1000	Intron (uc009ids.1/16170, intron 2 of 18)	7	90791573	90884000	92428	2	16170	uc009ids.1	17610	ENSMUSG00000001741	Il16	interleukin 16
chr15	90847824	90848377	554	*	Peak_856|Height_81.6416|Summit_90848100	1000	Intron (uc007xhs.2/16564, intron 1 of 36)	15	90763707	90880379	116673	2	16564	uc007xhs.2	32002	ENSMUSG00000022629	Kif21a	kinesin family member 21A
chr2	90844656	90845080	425	*	Peak_857|Height_73.6766|Summit_90844815	1000	Exon (uc008ktx.1/13046, exon 7 of 13)	2	90875784	90885886	10103	1	19400	uc008kud.2	-30704	ENSMUSG00000002104	Rapsn	receptor-associated protein of the synapse
chr10	90839438	90839740	303	*	Peak_858|Height_73.6766|Summit_90839613	1000	Distal Intergenic	10	90627677	90634327	6651	2	21917	uc007gtx.1	-205111	ENSMUSG00000019961	Tmpo	thymopoietin
chr15	90822780	90823146	367	*	Peak_859|Height_137.397|Summit_90822929	1000	Intron (uc007xhs.2/16564, intron 6 of 36)	15	90763707	90790179	26473	2	16564	uc007xhr.2	-32601	ENSMUSG00000022629	Kif21a	kinesin family member 21A
chr15	90822361	90822641	281	*	Peak_860|Height_140.384|Summit_90822515	1000	Intron (uc007xhs.2/16564, intron 6 of 36)	15	90763707	90790179	26473	2	16564	uc007xhr.2	-32182	ENSMUSG00000022629	Kif21a	kinesin family member 21A
chr1	90808397	90808714	318	*	Peak_861|Height_175.231|Summit_90808561	1000	Distal Intergenic	1	90967037	91050368	83332	1	98402	uc007byv.1	-158323	ENSMUSG00000036206	Sh3bp4	SH3-domain binding protein 4
chr1	90805440	90805911	472	*	Peak_862|Height_105.537|Summit_90805595	1000	Distal Intergenic	1	90967037	91050368	83332	1	98402	uc007byv.1	-161126	ENSMUSG00000036206	Sh3bp4	SH3-domain binding protein 4
chrX	90802663	90802915	253	*	Peak_863|Height_78.6547|Summit_90802782	1000	Intron (uc009tss.2/18968, intron 26 of 36)	20	90550105	90877494	327390	2	18968	uc009tss.2	74579	ENSMUSG00000006678	Pola1	polymerase (DNA directed), alpha 1
chr1	90775556	90775811	256	*	Peak_864|Height_70.6897|Summit_90775683	1000	Distal Intergenic	1	90594801	90598766	3966	2	320982	uc007byt.1	-176790	ENSMUSG00000049866	Arl4c	ADP-ribosylation factor-like 4C
chr16	90765266	90765695	430	*	Peak_865|Height_163.283|Summit_90765485	1000	Intron (uc007zwm.2/207932, intron 30 of 38)	16	90738569	90750021	11453	1	77037	uc007zwl.1	26697	ENSMUSG00000039956	Mrap	melanocortin 2 receptor accessory protein
chr6	90714237	90714653	417	*	Peak_866|Height_78.6547|Summit_90714402	1000	Intron (uc012epa.1/232227, intron 1 of 13)	6	90730476	90732024	1549	2	232227	uc009cxs.1	17371	ENSMUSG00000034312	Iqsec1	IQ motif and Sec7 domain 1
chr7	90707283	90707888	606	*	Peak_867|Height_73.6766|Summit_90707555	1000	Distal Intergenic	7	90733441	90740373	6933	1	233424	uc009idm.1	-25553	ENSMUSG00000038540	Tmc3	transmembrane channel-like gene family 3
chr1	90706360	90706659	300	*	Peak_868|Height_89.6066|Summit_90706541	1000	Distal Intergenic	1	90594801	90598766	3966	2	320982	uc007byt.1	-107594	ENSMUSG00000049866	Arl4c	ADP-ribosylation factor-like 4C
chr7	90704907	90705275	369	*	Peak_869|Height_75.6678|Summit_90705067	1000	Distal Intergenic	7	90733441	90740373	6933	1	233424	uc009idm.1	-28166	ENSMUSG00000038540	Tmc3	transmembrane channel-like gene family 3
chr10	90704260	90704753	494	*	Peak_870|Height_176.226|Summit_90704567	1000	Distal Intergenic	10	90627677	90634327	6651	2	21917	uc007gtx.1	-69933	ENSMUSG00000019961	Tmpo	thymopoietin
chr10	90699603	90699862	260	*	Peak_871|Height_96.576|Summit_90699756	1000	Distal Intergenic	10	90627677	90634327	6651	2	21917	uc007gtx.1	-65276	ENSMUSG00000019961	Tmpo	thymopoietin
chr5	9068993	9069347	355	*	Peak_872|Height_148.349|Summit_9069159	1000	Distal Intergenic	5	9100737	9118983	18247	1	652925	uc008wkv.1	-31390	ENSMUSG00000079659	Tmem243	transmembrane protein 243, mitochondrial
chr13	90653432	90654073	642	*	Peak_873|Height_275.789|Summit_90653714	1000	Distal Intergenic	13	91023054	91044960	21907	2	435376	uc011zcl.1	390887	ENSMUSG00000078958	Atp6ap1l	ATPase, H+ transporting, lysosomal accessory protein 1-like
chr15	9064980	9065405	426	*	Peak_874|Height_92.5935|Summit_9065240	1000	Intron (uc007vff.1/27401, intron 2 of 9)	15	9041742	9070207	28466	2	27401	uc007vff.1	4802	ENSMUSG00000054115	Skp2	S-phase kinase-associated protein 2
chr8	90623511	90623805	295	*	Peak_875|Height_86.6198|Summit_90623661	1000	Intron (uc009mqw.1/uc009mqw.1, intron 2 of 7)	8	90642658	90655586	12929	1	382030	uc009mqx.2	-18853	ENSMUSG00000036810	Cnep1r1	CTD nuclear envelope phosphatase 1 regulatory subunit 1
chr10	90619809	90620083	275	*	Peak_876|Height_82.6372|Summit_90619940	1000	3' UTR	10	90610316	90633207	22892	2	21917	uc007gtp.1	13124	ENSMUSG00000019961	Tmpo	thymopoietin
chr1	90595415	90595901	487	*	Peak_877|Height_137.397|Summit_90595676	1000	3' UTR	1	90569700	90598451	28752	2	320982	uc011woz.1	2550	ENSMUSG00000049866	Arl4c	ADP-ribosylation factor-like 4C
chr1	90588757	90589340	584	*	Peak_878|Height_219.038|Summit_90589109	1000	Intron (uc011woz.1/320982, intron 1 of 2)	1	90569700	90598451	28752	2	320982	uc011woz.1	9111	ENSMUSG00000049866	Arl4c	ADP-ribosylation factor-like 4C
chr8	90576371	90576631	261	*	Peak_880|Height_70.6897|Summit_90576491	1000	Intron (uc009mqw.1/uc009mqw.1, intron 6 of 7)	8	90642658	90655586	12929	1	382030	uc009mqx.2	-66027	ENSMUSG00000036810	Cnep1r1	CTD nuclear envelope phosphatase 1 regulatory subunit 1
chr19	9057211	9057779	569	*	Peak_881|Height_79.6503|Summit_9057553	1000	Distal Intergenic	19	9063774	9093685	29912	1	66395	uc008goj.1	-5995	ENSMUSG00000069833	Ahnak	AHNAK nucleoprotein (desmoyokin)
chr11	90574907	90575223	317	*	Peak_882|Height_251.894|Summit_90575064	1000	Distal Intergenic	11	90507005	90548915	41911	2	71943	uc011ycr.1	-25992	ENSMUSG00000020541	Tom1l1	target of myb1-like 1 (chicken)
chr16	90565464	90565730	267	*	Peak_883|Height_71.6853|Summit_90565611	1000	Distal Intergenic	16	90719557	90727616	8060	2	66578	uc007zwj.1	161886	ENSMUSG00000022978	Mis18a	MIS18 kinetochore protein A
chr1	90560298	90560621	324	*	Peak_884|Height_79.6503|Summit_90560444	1000	Distal Intergenic	1	90569700	90598451	28752	2	320982	uc011woz.1	37830	ENSMUSG00000049866	Arl4c	ADP-ribosylation factor-like 4C
chr2	90543812	90544725	914	*	Peak_885|Height_70.6897|Summit_90544197	1000	Exon (uc008ksw.1/59015, exon 18 of 37)	2	90525130	90532677	7548	1	59015	uc008kta.1	18682	ENSMUSG00000051329	Nup160	nucleoporin 160
chr2	90542693	90543007	315	*	Peak_886|Height_72.6809|Summit_90542836	1000	Exon (uc008ksw.1/59015, exon 16 of 37)	2	90525130	90532677	7548	1	59015	uc008kta.1	17563	ENSMUSG00000051329	Nup160	nucleoporin 160
chr2	90542412	90542689	278	*	Peak_887|Height_75.6678|Summit_90542598	1000	Exon (uc008ksw.1/59015, exon 16 of 37)	2	90525130	90532677	7548	1	59015	uc008kta.1	17282	ENSMUSG00000051329	Nup160	nucleoporin 160
chr19	9050809	9051473	665	*	Peak_888|Height_330.549|Summit_9051117	1000	Intron (uc008goi.1/67160, intron 7 of 9)	19	9041531	9052670	11140	1	67160	uc008goi.1	9278	ENSMUSG00000071644	Eef1g	eukaryotic translation elongation factor 1 gamma
chr17	9049190	9049554	365	*	Peak_889|Height_139.388|Summit_9049360	1000	Intron (uc008ajr.1/23984, intron 2 of 22)	17	9042850	9179513	136664	1	23984	uc008aju.1	6340	ENSMUSG00000023868	Pde10a	phosphodiesterase 10A
chr13	90477225	90477492	268	*	Peak_890|Height_126.445|Summit_90477382	1000	Distal Intergenic	13	90229272	90254526	25255	1	66074	uc007rjo.2	247953	ENSMUSG00000012422	Tmem167	transmembrane protein 167
chr2	90453203	90453491	289	*	Peak_891|Height_87.6154|Summit_90453359	1000	Distal Intergenic	2	90273046	90420804	147759	2	19271	uc008ksv.2	-32399	ENSMUSG00000025314	Ptprj	protein tyrosine phosphatase, receptor type, J
chr8	90451281	90451782	502	*	Peak_892|Height_118.48|Summit_90451578	1000	Intron (uc009mqv.1/94187, intron 1 of 7)	8	90185709	90483494	297786	2	94187	uc009mqv.1	31712	ENSMUSG00000045333	Zfp423	zinc finger protein 423
chr8	90446345	90446625	281	*	Peak_893|Height_87.6154|Summit_90446496	1000	Intron (uc009mqv.1/94187, intron 1 of 7)	8	90185709	90483494	297786	2	94187	uc009mqv.1	36869	ENSMUSG00000045333	Zfp423	zinc finger protein 423
chr1	90422754	90423144	391	*	Peak_894|Height_126.445|Summit_90422986	1000	Distal Intergenic	1	90396446	90406641	10196	2	14659	uc007byr.1	-16113	ENSMUSG00000062310	Glrp1	glutamine repeat protein 1
chr8	90412288	90412625	338	*	Peak_895|Height_89.6066|Summit_90412484	1000	Intron (uc009mqv.1/94187, intron 2 of 7)	8	90185709	90483494	297786	2	94187	uc009mqv.1	70869	ENSMUSG00000045333	Zfp423	zinc finger protein 423
chr10	90409718	90410082	365	*	Peak_896|Height_117.484|Summit_90409941	1000	Intron (uc011xlm.1/77531, intron 22 of 24)	10	90292588	90386347	93760	1	77531	uc007gtd.1	117130	ENSMUSG00000058589	Anks1b	ankyrin repeat and sterile alpha motif domain containing 1B
chr16	90408047	90408521	475	*	Peak_897|Height_145.362|Summit_90408291	1000	Intron (uc007zwi.1/26559, intron 1 of 10)	16	90386642	90499798	113157	1	26559	uc007zwi.1	21405	ENSMUSG00000053414	Hunk	hormonally upregulated Neu-associated kinase
chr2	90406235	90406623	389	*	Peak_898|Height_73.6766|Summit_90406466	1000	Intron (uc008ksv.2/19271, intron 1 of 23)	2	90273046	90420804	147759	2	19271	uc008ksv.2	14181	ENSMUSG00000025314	Ptprj	protein tyrosine phosphatase, receptor type, J
chr3	90391657	90391896	240	*	Peak_899|Height_88.611|Summit_90391768	1000	Distal Intergenic	3	90394169	90395430	1262	1	628324	uc012cta.1	-2273	ENSMUSG00000094018	S100a2	S100 calcium binding protein A2
chr3	90389519	90389960	442	*	Peak_900|Height_72.6809|Summit_90389816	1000	Distal Intergenic	3	90394169	90395430	1262	1	628324	uc012cta.1	-4209	ENSMUSG00000094018	S100a2	S100 calcium binding protein A2
chr16	90385887	90386346	460	*	Peak_901|Height_75.6678|Summit_90386191	1000	Promoter	16	90386642	90499798	113157	1	26559	uc007zwi.1	-296	ENSMUSG00000053414	Hunk	hormonally upregulated Neu-associated kinase
chr7	90379051	90379384	334	*	Peak_902|Height_77.6591|Summit_90379215	1000	Distal Intergenic	7	90733441	90740373	6933	1	233424	uc009idm.1	-354057	ENSMUSG00000038540	Tmc3	transmembrane channel-like gene family 3
chr1	90371036	90371723	688	*	Peak_903|Height_180.209|Summit_90371403	1000	Distal Intergenic	1	90396446	90406641	10196	2	14659	uc007byr.1	34918	ENSMUSG00000062310	Glrp1	glutamine repeat protein 1
chr3	90353518	90353922	405	*	Peak_904|Height_227.999|Summit_90353708	1000	Distal Intergenic	3	90345145	90347073	1929	1	67860	uc008qcx.1	8373	ENSMUSG00000074457	S100a16	S100 calcium binding protein A16
chr3	90318653	90319009	357	*	Peak_905|Height_173.24|Summit_90318848	1000	Promoter	3	90318680	90328503	9824	1	20196	uc008qcu.1	0	ENSMUSG00000042312	S100a13	S100 calcium binding protein A13
chr8	90311299	90311648	350	*	Peak_906|Height_95.5804|Summit_90311469	1000	Intron (uc009mqv.1/94187, intron 3 of 7)	8	90185709	90483494	297786	2	94187	uc009mqv.1	171846	ENSMUSG00000045333	Zfp423	zinc finger protein 423
chr13	90271126	90271458	333	*	Peak_907|Height_80.646|Summit_90271266	1000	Distal Intergenic	13	90229272	90254526	25255	1	66074	uc007rjo.2	41854	ENSMUSG00000012422	Tmem167	transmembrane protein 167
chr16	90266847	90267172	326	*	Peak_908|Height_168.261|Summit_90267016	1000	Intron (uc007zwb.1/224432, intron 1 of 19)	16	90242571	90260547	17977	2	224432	uc007zwf.1	-6300	ENSMUSG00000022983	Scaf4	SR-related CTD-associated factor 4
chr7	90242501	90242777	277	*	Peak_909|Height_78.6547|Summit_90242606	1000	Distal Intergenic	7	90015843	90020086	4244	1	108797	uc009idj.2	226658	ENSMUSG00000057706	Mex3b	mex3 RNA binding family member B
chr8	90239728	90240419	692	*	Peak_910|Height_167.266|Summit_90240111	1000	Intron (uc009mqv.1/94187, intron 5 of 7)	8	90087806	90113096	25291	1	330820	uc009mqt.1	151922	ENSMUSG00000069971	4933402J07Rik	RIKEN cDNA 4933402J07 gene
chr4	9022917	9023181	265	*	Peak_911|Height_86.6198|Summit_9023068	1000	Distal Intergenic	4	9196464	9209419	12956	1	74438	uc008ryc.2	-173283	ENSMUSG00000041216	Clvs1	clavesin 1
chr14	90225849	90226212	364	*	Peak_912|Height_87.6154|Summit_90226050	1000	Distal Intergenic	14	90296031	90299254	3224	1	328451	uc007uui.2	-69819	NA	Gm5088	poly(A)-binding protein, cytoplasmic pseudogene
chr14	90225567	90225846	280	*	Peak_913|Height_101.554|Summit_90225692	1000	Distal Intergenic	14	90296031	90299254	3224	1	328451	uc007uui.2	-70185	NA	Gm5088	poly(A)-binding protein, cytoplasmic pseudogene
chr12	9019118	9019443	326	*	Peak_914|Height_73.6766|Summit_9019286	1000	Intron (uc007nai.2/74682, intron 17 of 22)	12	9036803	9043200	6398	1	75516	uc007nal.1	-17360	ENSMUSG00000066637	Ttc32	tetratricopeptide repeat domain 32
chr1	90165542	90165705	164	*	Peak_915|Height_90.6023|Summit_90165590	1000	Promoter	1	90155431	90165988	10558	2	381280	uc011wow.1	283	ENSMUSG00000044783	Hjurp	Holliday junction recognition protein
chr13	9013751	9014018	268	*	Peak_916|Height_256.872|Summit_9013876	1000	Distal Intergenic	13	8971724	8995258	23535	2	69237	uc007pkq.1	-18493	ENSMUSG00000021149	Gtpbp4	GTP binding protein 4
chr8	90133675	90133972	298	*	Peak_917|Height_71.6853|Summit_90133844	1000	Distal Intergenic	8	90087806	90113096	25291	1	330820	uc009mqt.1	45869	ENSMUSG00000069971	4933402J07Rik	RIKEN cDNA 4933402J07 gene
chr11	90120402	90120785	384	*	Peak_918|Height_96.576|Summit_90120572	1000	Intron (uc007kwo.1/67468, intron 3 of 7)	11	90110119	90139887	29769	1	67468	uc007kwp.1	10283	ENSMUSG00000003948	Mmd	monocyte to macrophage differentiation-associated
chr11	90086217	90086537	321	*	Peak_919|Height_91.5979|Summit_90086341	1000	Intron (uc007kwn.1/67468, intron 2 of 3)	11	90110119	90139887	29769	1	67468	uc007kwp.1	-23582	ENSMUSG00000003948	Mmd	monocyte to macrophage differentiation-associated
chr4	9007949	9008306	358	*	Peak_920|Height_78.6547|Summit_9008141	1000	Distal Intergenic	4	9196464	9209419	12956	1	74438	uc008ryc.2	-188158	ENSMUSG00000041216	Clvs1	clavesin 1
chr6	90050592	90051056	465	*	Peak_921|Height_93.5892|Summit_90050726	1000	Distal Intergenic	6	90057269	90058201	933	1	113852	uc009cwu.1	-6213	ENSMUSG00000094553	Vmn1r50	vomeronasal 1 receptor 50
chr7	90048441	90048773	333	*	Peak_922|Height_88.611|Summit_90048635	1000	Distal Intergenic	7	90015843	90020086	4244	1	108797	uc009idj.2	32598	ENSMUSG00000057706	Mex3b	mex3 RNA binding family member B
chr7	90043009	90043598	590	*	Peak_923|Height_161.292|Summit_90043430	1000	Distal Intergenic	7	90015843	90020086	4244	1	108797	uc009idj.2	27166	ENSMUSG00000057706	Mex3b	mex3 RNA binding family member B
chr11	89964598	89964948	351	*	Peak_924|Height_110.515|Summit_89964784	1000	Distal Intergenic	11	89891662	89897819	6158	1	67888	uc007kwm.1	72936	ENSMUSG00000069763	Tmem100	transmembrane protein 100
chr14	89957155	89957445	291	*	Peak_925|Height_149.344|Summit_89957306	1000	Distal Intergenic	14	90296031	90299254	3224	1	328451	uc007uui.2	-338586	NA	Gm5088	poly(A)-binding protein, cytoplasmic pseudogene
chr4	8995061	8995360	300	*	Peak_926|Height_77.6591|Summit_8995201	1000	Distal Intergenic	4	9196464	9209419	12956	1	74438	uc008ryc.2	-201104	ENSMUSG00000041216	Clvs1	clavesin 1
chr13	89941523	89941793	271	*	Peak_927|Height_81.6416|Summit_89941635	1000	Intron (uc007rjm.1/uc007rjm.1, intron 1 of 1)	13	89849553	89882117	32565	2	13003	uc007rjk.2	-59406	ENSMUSG00000021614	Vcan	versican
chr11	89888170	89888454	285	*	Peak_928|Height_80.646|Summit_89888302	1000	Distal Intergenic	11	89891662	89897819	6158	1	67888	uc007kwm.1	-3208	ENSMUSG00000069763	Tmem100	transmembrane protein 100
chr3	89881160	89881659	500	*	Peak_929|Height_117.484|Summit_89881488	1000	Intron (uc008qbf.1/59069, intron 2 of 8)	3	89883587	89891989	8403	1	59069	uc008qbh.1	-1928	ENSMUSG00000027940	Tpm3	tropomyosin 3, gamma
chr11	89876606	89876906	301	*	Peak_930|Height_99.5629|Summit_89876774	1000	Distal Intergenic	11	89844731	89864208	19478	2	18559	uc011ycp.1	-12398	ENSMUSG00000020553	Pctp	phosphatidylcholine transfer protein
chr3	89868415	89868666	252	*	Peak_931|Height_70.6897|Summit_89868551	1000	Exon (uc008qbe.2/73545, exon 3 of 4)	3	89866718	89872269	5552	1	73545	uc008qbe.2	1697	ENSMUSG00000118506	1700094D03Rik	RIKEN cDNA 1700094D03 gene
chr13	89855155	89855483	329	*	Peak_932|Height_103.545|Summit_89855301	1000	Intron (uc007rjg.1/13003, intron 5 of 14)	13	89849553	89861576	12024	2	13003	uc007rjj.2	6093	ENSMUSG00000021614	Vcan	versican
chr4	8984917	8985239	323	*	Peak_933|Height_81.6416|Summit_8985046	1000	Distal Intergenic	4	8783818	8793956	10139	1	320790	uc012daj.1	201099	ENSMUSG00000041235	Chd7	chromodomain helicase DNA binding protein 7
chr16	89842181	89842410	230	*	Peak_934|Height_72.6809|Summit_89842292	1000	Intron (uc007zvu.2/21844, intron 13 of 27)	16	89787356	89838120	50765	2	21844	uc007zvt.2	-4061	ENSMUSG00000002489	Tiam1	T cell lymphoma invasion and metastasis 1
chr3	89841452	89841859	408	*	Peak_935|Height_98.5673|Summit_89841690	1000	Intron (uc008qal.2/74383, intron 6 of 28)	3	89824169	89832299	8131	2	74383	uc008qay.1	-9153	ENSMUSG00000042520	Ubap2l	ubiquitin-associated protein 2-like
chr3	89835018	89835378	361	*	Peak_936|Height_74.6722|Summit_89835092	1000	Exon (uc008qal.2/74383, exon 9 of 29)	3	89824169	89832299	8131	2	74383	uc008qay.1	-2719	ENSMUSG00000042520	Ubap2l	ubiquitin-associated protein 2-like
chr6	89831020	89831431	412	*	Peak_937|Height_98.5673|Summit_89831176	1000	Distal Intergenic	6	89819507	89820448	942	2	113847	uc009cwn.1	-10572	ENSMUSG00000068231	Vmn1r43	vomeronasal 1 receptor 43
chr3	89830438	89831184	747	*	Peak_938|Height_80.646|Summit_89830710	1000	Promoter	3	89824169	89831360	7192	2	74383	uc008qax.1	176	ENSMUSG00000042520	Ubap2l	ubiquitin-associated protein 2-like
chr3	89827206	89827917	712	*	Peak_939|Height_72.6809|Summit_89827549	1000	Exon (uc008qal.2/74383, exon 13 of 29)	3	89810141	89825438	15298	2	74383	uc008qar.1	-1768	ENSMUSG00000042520	Ubap2l	ubiquitin-associated protein 2-like
chr10	89827363	89827716	354	*	Peak_940|Height_91.5979|Summit_89827515	1000	Intron (uc011xlm.1/77531, intron 12 of 24)	10	90038472	90435729	397258	1	77531	uc011xln.1	-210756	ENSMUSG00000058589	Anks1b	ankyrin repeat and sterile alpha motif domain containing 1B
chr3	89826850	89827204	355	*	Peak_941|Height_70.6897|Summit_89827033	1000	Intron (uc008qal.2/74383, intron 13 of 28)	3	89810141	89825438	15298	2	74383	uc008qar.1	-1412	ENSMUSG00000042520	Ubap2l	ubiquitin-associated protein 2-like
chr3	89825038	89825625	588	*	Peak_942|Height_72.6809|Summit_89825324	1000	Promoter	3	89810141	89825438	15298	2	74383	uc008qar.1	0	ENSMUSG00000042520	Ubap2l	ubiquitin-associated protein 2-like
chr3	89823971	89824609	639	*	Peak_943|Height_79.6503|Summit_89824451	1000	Promoter	3	89804210	89823263	19054	2	74383	uc008qan.2	-708	ENSMUSG00000042520	Ubap2l	ubiquitin-associated protein 2-like
chr3	89821807	89822463	657	*	Peak_944|Height_71.6853|Summit_89822119	1000	Promoter	3	89804210	89823263	19054	2	74383	uc008qan.2	800	ENSMUSG00000042520	Ubap2l	ubiquitin-associated protein 2-like
chr3	89820811	89821208	398	*	Peak_945|Height_74.6722|Summit_89821050	1000	5' UTR	3	89804210	89823263	19054	2	74383	uc008qan.2	2055	ENSMUSG00000042520	Ubap2l	ubiquitin-associated protein 2-like
chr13	89817965	89818484	520	*	Peak_946|Height_152.331|Summit_89818168	1000	Intron (uc007rjg.1/13003, intron 11 of 14)	13	89849553	89861576	12024	2	13003	uc007rjj.2	43092	ENSMUSG00000021614	Vcan	versican
chr3	89814201	89814566	366	*	Peak_947|Height_94.5848|Summit_89814409	1000	Exon (uc008qal.2/74383, exon 23 of 29)	3	89804210	89823263	19054	2	74383	uc008qan.2	8697	ENSMUSG00000042520	Ubap2l	ubiquitin-associated protein 2-like
chr6	89813149	89813544	396	*	Peak_948|Height_76.6635|Summit_89813369	1000	Distal Intergenic	6	89819507	89820448	942	2	113847	uc009cwn.1	6904	ENSMUSG00000068231	Vmn1r43	vomeronasal 1 receptor 43
chr13	89809474	89809880	407	*	Peak_949|Height_77.6591|Summit_89809694	1000	Intron (uc007rjg.1/13003, intron 12 of 14)	13	89849553	89861576	12024	2	13003	uc007rjj.2	51696	ENSMUSG00000021614	Vcan	versican
chr9	89801431	89801875	445	*	Peak_950|Height_178.218|Summit_89801672	1000	Distal Intergenic	9	89804613	89810685	6073	1	19417	uc009qzr.1	-2738	ENSMUSG00000032356	Rasgrf1	RAS protein-specific guanine nucleotide-releasing factor 1
chr7	89770169	89770503	335	*	Peak_951|Height_120.471|Summit_89770348	1000	Distal Intergenic	7	89781470	89797038	15569	2	330577	uc009idb.1	26535	ENSMUSG00000038570	Saxo2	stabilizer of axonemal microtubules 2
chr10	89766485	89766829	345	*	Peak_953|Height_95.5804|Summit_89766672	1000	Intron (uc011xlm.1/77531, intron 10 of 24)	10	90038472	90435729	397258	1	77531	uc011xln.1	-271643	ENSMUSG00000058589	Anks1b	ankyrin repeat and sterile alpha motif domain containing 1B
chr2	8974202	8974479	278	*	Peak_954|Height_74.6722|Summit_8974354	1000	Distal Intergenic	2	9778705	9800227	21523	2	14462	uc008ihe.1	825748	ENSMUSG00000015619	Gata3	GATA binding protein 3
chr1	89737047	89737344	298	*	Peak_955|Height_70.6897|Summit_89737192	1000	Intron (uc007bxs.1/20215, intron 13 of 15)	1	89749862	89841064	91203	1	227333	uc011wos.1	-12518	ENSMUSG00000070738	Dgkd	diacylglycerol kinase, delta
chr11	89717664	89718091	428	*	Peak_956|Height_127.441|Summit_89717912	1000	Distal Intergenic	11	89844731	89864208	19478	2	18559	uc007kwl.1	146117	ENSMUSG00000020553	Pctp	phosphatidylcholine transfer protein
chr3	89716347	89717055	709	*	Peak_957|Height_180.209|Summit_89716643	1000	Promoter	3	89673246	89717084	43839	2	16194	uc008qaf.1	29	ENSMUSG00000027947	Il6ra	interleukin 6 receptor, alpha
chr13	89710092	89710400	309	*	Peak_958|Height_89.6066|Summit_89710236	1000	Intron (uc007rjf.2/12950, intron 1 of 4)	13	89680241	89751437	71197	1	12950	uc007rjf.2	29851	ENSMUSG00000021613	Hapln1	hyaluronan and proteoglycan link protein 1
chr7	89704355	89704685	331	*	Peak_959|Height_70.6897|Summit_89704489	1000	Intron (uc009ida.2/269959, intron 17 of 29)	7	89781470	89797038	15569	2	330577	uc009idb.1	92353	ENSMUSG00000038570	Saxo2	stabilizer of axonemal microtubules 2
chr1	89689483	89689889	407	*	Peak_960|Height_76.6635|Summit_89689636	1000	Distal Intergenic	1	89681146	89681393	248	1	100217415	uc011wor.1	8337	ENSMUSG00000089281	Scarna6	small Cajal body-specific RNA 6
chr7	89682364	89682801	438	*	Peak_961|Height_111.51|Summit_89682573	1000	Intron (uc009ida.2/269959, intron 15 of 29)	7	89781470	89797038	15569	2	330577	uc009idb.1	114237	ENSMUSG00000038570	Saxo2	stabilizer of axonemal microtubules 2
chr11	89671529	89671819	291	*	Peak_962|Height_74.6722|Summit_89671677	1000	Distal Intergenic	11	89844731	89864208	19478	2	18559	uc007kwl.1	192389	ENSMUSG00000020553	Pctp	phosphatidylcholine transfer protein
chr3	89665036	89665570	535	*	Peak_963|Height_131.423|Summit_89665279	1000	Distal Intergenic	3	89635292	89662768	27477	1	214547	uc008qae.2	29744	ENSMUSG00000046280	She	src homology 2 domain-containing transforming protein E
chr11	89627599	89627925	327	*	Peak_964|Height_80.646|Summit_89627774	1000	Intron (uc007kwk.1/uc007kwk.1, intron 1 of 1)	11	89282400	89399869	117470	2	382543	uc007kwj.1	-227730	ENSMUSG00000047773	Ankfn1	ankyrin-repeat and fibronectin type III domain containing 1
chr19	8961173	8961493	321	*	Peak_965|Height_73.6766|Summit_8961339	1000	Downstream (1-2kb)	19	8963393	8965230	1838	1	66276	uc008gnt.1	-1900	ENSMUSG00000071653	1810009A15Rik	RIKEN cDNA 1810009A15 gene
chr12	89598933	89599303	371	*	Peak_966|Height_76.6635|Summit_89599168	1000	Promoter	12	89598998	89700162	101165	1	72113	uc007oju.1	0	ENSMUSG00000021044	Adck1	aarF domain containing kinase 1
chr7	89597560	89597927	368	*	Peak_967|Height_161.292|Summit_89597732	1000	Intron (uc009ida.2/269959, intron 5 of 29)	7	89484204	89762958	278755	1	269959	uc009ida.2	113356	ENSMUSG00000070469	Adamtsl3	ADAMTS-like 3
chr8	89595250	89595484	235	*	Peak_968|Height_95.5804|Summit_89595361	1000	Distal Intergenic	8	89365038	89409157	44120	2	80750	uc009mqo.2	-186093	ENSMUSG00000031652	N4bp1	NEDD4 binding protein 1
chr10	89575450	89575693	244	*	Peak_969|Height_79.6503|Summit_89575555	1000	Intron (uc011xlm.1/77531, intron 8 of 24)	10	89336254	90435729	1099476	1	77531	uc011xlm.1	239196	ENSMUSG00000058589	Anks1b	ankyrin repeat and sterile alpha motif domain containing 1B
chr7	89571027	89571367	341	*	Peak_970|Height_94.5848|Summit_89571199	1000	Intron (uc009ida.2/269959, intron 3 of 29)	7	89484204	89762958	278755	1	269959	uc009ida.2	86823	ENSMUSG00000070469	Adamtsl3	ADAMTS-like 3
chr7	89553853	89554437	585	*	Peak_971|Height_153.327|Summit_89554052	1000	Intron (uc009ida.2/269959, intron 3 of 29)	7	89484204	89762958	278755	1	269959	uc009ida.2	69649	ENSMUSG00000070469	Adamtsl3	ADAMTS-like 3
chr7	89507532	89508003	472	*	Peak_972|Height_83.6329|Summit_89507802	1000	Intron (uc009ida.2/269959, intron 2 of 29)	7	89484204	89762958	278755	1	269959	uc009ida.2	23328	ENSMUSG00000070469	Adamtsl3	ADAMTS-like 3
chr10	89495852	89496163	312	*	Peak_973|Height_163.283|Summit_89496012	1000	Exon (uc011xlm.1/77531, exon 2 of 25)	10	89336254	90435729	1099476	1	77531	uc011xlm.1	159598	ENSMUSG00000058589	Anks1b	ankyrin repeat and sterile alpha motif domain containing 1B
chr3	89469512	89470007	496	*	Peak_974|Height_103.545|Summit_89469777	1000	Intron (uc012cso.1/140493, intron 7 of 7)	3	89466555	89476416	9862	1	140493	uc012csp.1	2957	ENSMUSG00000000794	Kcnn3	potassium intermediate/small conductance calcium-activated channel, subfamily N, member 3
chr7	89422577	89423209	633	*	Peak_975|Height_205.1|Summit_89422786	1000	Intron (uc009icw.1/20408, intron 5 of 8)	7	89484204	89762958	278755	1	269959	uc009ida.2	-60995	ENSMUSG00000070469	Adamtsl3	ADAMTS-like 3
chr1	89401249	89401521	273	*	Peak_976|Height_70.6897|Summit_89401394	1000	Intron (uc007bwx.2/53972, intron 2 of 12)	1	89373404	89406937	33534	2	53972	uc007bwx.2	5416	ENSMUSG00000026259	Ngef	neuronal guanine nucleotide exchange factor
chr5	89397991	89398389	399	*	Peak_977|Height_190.165|Summit_89398157	1000	Intron (uc008yaj.2/54403, intron 3 of 24)	5	89457159	89668681	211523	1	54403	uc012dyd.1	-58770	ENSMUSG00000060961	Slc4a4	solute carrier family 4 (anion exchanger), member 4
chr11	89389337	89389675	339	*	Peak_978|Height_79.6503|Summit_89389526	1000	Intron (uc007kwj.1/382543, intron 1 of 14)	11	89282400	89399869	117470	2	382543	uc007kwj.1	10194	ENSMUSG00000047773	Ankfn1	ankyrin-repeat and fibronectin type III domain containing 1
chr3	89382712	89383153	442	*	Peak_979|Height_91.5979|Summit_89382881	1000	Intron (uc012cso.1/140493, intron 2 of 7)	3	89324086	89476416	152331	1	140493	uc012cso.1	58626	ENSMUSG00000000794	Kcnn3	potassium intermediate/small conductance calcium-activated channel, subfamily N, member 3
chr8	89350620	89350984	365	*	Peak_980|Height_90.6023|Summit_89350873	1000	Distal Intergenic	8	89365038	89386009	20972	2	80750	uc012ghw.1	35025	ENSMUSG00000031652	N4bp1	NEDD4 binding protein 1
chr3	8933168	8933479	312	*	Peak_981|Height_79.6503|Summit_8933310	1000	Intron (uc008oor.1/21985, intron 7 of 7)	3	8802146	8923857	121712	2	66230	uc008ooq.2	-9311	ENSMUSG00000040269	Mrps28	mitochondrial ribosomal protein S28
chr8	89332804	89333160	357	*	Peak_982|Height_77.6591|Summit_89333048	1000	Distal Intergenic	8	89365038	89386009	20972	2	80750	uc012ghw.1	52849	ENSMUSG00000031652	N4bp1	NEDD4 binding protein 1
chr3	89326757	89327015	259	*	Peak_983|Height_70.6897|Summit_89326910	1000	Intron (uc012cso.1/140493, intron 1 of 7)	3	89324086	89476416	152331	1	140493	uc012cso.1	2671	ENSMUSG00000000794	Kcnn3	potassium intermediate/small conductance calcium-activated channel, subfamily N, member 3
chr3	89326455	89326754	300	*	Peak_984|Height_74.6722|Summit_89326643	1000	Intron (uc012cso.1/140493, intron 1 of 7)	3	89324086	89476416	152331	1	140493	uc012cso.1	2369	ENSMUSG00000000794	Kcnn3	potassium intermediate/small conductance calcium-activated channel, subfamily N, member 3
chr1	89315304	89315841	538	*	Peak_985|Height_75.6678|Summit_89315431	1000	3' UTR	1	89301569	89315754	14186	1	227331	uc007bwv.1	13735	ENSMUSG00000048000	Gigyf2	GRB10 interacting GYF protein 2
chr3	89312183	89312439	257	*	Peak_986|Height_99.5629|Summit_89312297	1000	Distal Intergenic	3	89324086	89476416	152331	1	140493	uc012cso.1	-11647	ENSMUSG00000000794	Kcnn3	potassium intermediate/small conductance calcium-activated channel, subfamily N, member 3
chr3	8929583	8930076	494	*	Peak_987|Height_113.502|Summit_8929771	1000	3' UTR	3	8802146	8923857	121712	2	66230	uc008ooq.2	-5726	ENSMUSG00000040269	Mrps28	mitochondrial ribosomal protein S28
chr8	89296580	89297371	792	*	Peak_988|Height_154.323|Summit_89296953	1000	Distal Intergenic	8	89247837	89269905	22069	2	20437	uc009mqn.2	-26675	ENSMUSG00000036840	Siah1a	siah E3 ubiquitin protein ligase 1A
chr6	89295242	89295911	670	*	Peak_989|Height_91.5979|Summit_89295604	1000	Intron (uc009cwg.2/18844, intron 3 of 31)	6	89266308	89312607	46300	2	18844	uc009cwg.2	16696	ENSMUSG00000030084	Plxna1	plexin A1
chr12	8927799	8928093	295	*	Peak_990|Height_71.6853|Summit_8927938	1000	Promoter	12	8928113	8945547	17435	1	17775	uc007naf.1	-20	ENSMUSG00000020585	Laptm4a	lysosomal-associated protein transmembrane 4A
chr6	89277793	89278361	569	*	Peak_991|Height_94.5848|Summit_89277986	1000	Intron (uc009cwg.2/18844, intron 23 of 31)	6	89266308	89312607	46300	2	18844	uc009cwg.2	34246	ENSMUSG00000030084	Plxna1	plexin A1
chr10	89227387	89227852	466	*	Peak_992|Height_107.528|Summit_89227580	1000	Intron (uc007gsu.2/75089, intron 2 of 6)	10	89207736	89282614	74879	1	75089	uc007gsv.2	19651	ENSMUSG00000019951	Uhrf1bp1l	UHRF1 (ICBP90) binding protein 1-like
chr8	89215990	89216438	449	*	Peak_993|Height_171.248|Summit_89216193	1000	Intron (uc009mqm.2/66887, intron 11 of 14)	8	89175468	89240535	65068	1	66887	uc012ghu.1	40522	ENSMUSG00000047866	Lonp2	lon peptidase 2, peroxisomal
chr4	89192576	89193000	425	*	Peak_994|Height_90.6023|Summit_89192760	1000	Distal Intergenic	4	89354889	89361457	6569	1	242523	uc008tol.1	-161889	ENSMUSG00000043753	Dmrta1	doublesex and mab-3 related transcription factor like family A1
chr5	89176801	89177152	352	*	Peak_995|Height_112.506|Summit_89177021	1000	Intron (uc008yae.1/68473, intron 3 of 3)	5	89187448	89191842	4395	1	68473	uc008yag.1	-10296	ENSMUSG00000006262	Mob1b	MOB kinase activator 1B
chr1	89167236	89167798	563	*	Peak_996|Height_73.6766|Summit_89167595	1000	Intron (uc007bwo.1/98363, intron 1 of 3)	1	89160939	89207366	46428	1	98363	uc007bwo.1	6297	ENSMUSG00000026255	Efhd1	EF hand domain containing 1
chr5	89153218	89153581	364	*	Peak_997|Height_94.5848|Summit_89153427	1000	Intron (uc008yad.1/68473, intron 1 of 1)	5	89149896	89187480	37585	1	68473	uc012dyb.1	3322	ENSMUSG00000006262	Mob1b	MOB kinase activator 1B
chr4	89152624	89153098	475	*	Peak_998|Height_88.611|Summit_89152859	1000	Intron (uc008toj.1/uc008toj.1, intron 7 of 9)	4	88952198	88956941	4744	2	12579	uc008tok.2	-195683	ENSMUSG00000073802	Cdkn2b	cyclin dependent kinase inhibitor 2B
chr4	89145439	89146027	589	*	Peak_999|Height_100.559|Summit_89145593	1000	Intron (uc008toj.1/uc008toj.1, intron 7 of 9)	4	88952198	88956941	4744	2	12579	uc008tok.2	-188498	ENSMUSG00000073802	Cdkn2b	cyclin dependent kinase inhibitor 2B
chr4	89127190	89127471	282	*	Peak_1000|Height_88.611|Summit_89127332	1000	Intron (uc008toj.1/uc008toj.1, intron 7 of 9)	4	88952198	88956941	4744	2	12579	uc008tok.2	-170249	ENSMUSG00000073802	Cdkn2b	cyclin dependent kinase inhibitor 2B
chr4	89112815	89113148	334	*	Peak_1001|Height_113.502|Summit_89112977	1000	Intron (uc008toj.1/uc008toj.1, intron 5 of 9)	4	88952198	88956941	4744	2	12579	uc008tok.2	-155874	ENSMUSG00000073802	Cdkn2b	cyclin dependent kinase inhibitor 2B
chr8	89110666	89110936	271	*	Peak_1002|Height_75.6678|Summit_89110803	1000	Distal Intergenic	8	89057860	89104585	46726	2	244562	uc009mql.1	-6081	ENSMUSG00000036872	Abcc12	ATP-binding cassette, sub-family C (CFTR/MRP), member 12
chr11	8910427	8910776	350	*	Peak_1003|Height_94.5848|Summit_8910615	1000	Promoter	11	8893145	8911131	17987	2	15574	uc007hzp.1	355	ENSMUSG00000020413	Hus1	HUS1 checkpoint clamp component
chr1	89101777	89102465	689	*	Peak_1004|Height_382.322|Summit_89102243	1000	Promoter	1	89102386	89108410	6025	1	11449	uc007bwh.1	0	ENSMUSG00000026253	Chrng	cholinergic receptor, nicotinic, gamma polypeptide
chr5	89087550	89087893	344	*	Peak_1005|Height_76.6635|Summit_89087714	1000	Downstream (<1kb)	5	89088262	89104605	16344	2	231413	uc008yab.1	16712	ENSMUSG00000044221	Grsf1	G-rich RNA sequence binding factor 1
chr1	89086964	89087382	419	*	Peak_1006|Height_196.139|Summit_89087148	1000	Promoter	1	89087227	89096645	9419	1	11447	uc007bwf.1	0	ENSMUSG00000026251	Chrnd	cholinergic receptor, nicotinic, delta polypeptide
chr18	89086614	89086854	241	*	Peak_1007|Height_74.6722|Summit_89086728	1000	Distal Intergenic	18	89037272	89063599	26328	2	54607	uc008fvh.1	-23015	ENSMUSG00000056153	Socs6	suppressor of cytokine signaling 6
chr3	89081515	89081968	454	*	Peak_1008|Height_113.502|Summit_89081793	1000	Intron (uc008pyo.2/13636, intron 1 of 4)	3	89075652	89083567	7916	2	13636	uc008pyo.2	1599	ENSMUSG00000027954	Efna1	ephrin A1
chr1	89077432	89077967	536	*	Peak_1009|Height_133.414|Summit_89077697	1000	Distal Intergenic	1	89087227	89096645	9419	1	11447	uc007bwf.1	-9260	ENSMUSG00000026251	Chrnd	cholinergic receptor, nicotinic, delta polypeptide
chr11	89068182	89068556	375	*	Peak_1010|Height_108.524|Summit_89068353	1000	Distal Intergenic	11	89161952	89163873	1922	2	18121	uc007kwh.2	95317	ENSMUSG00000048616	Nog	noggin
chr10	89062102	89062627	526	*	Peak_1011|Height_127.441|Summit_89062288	1000	Promoter	10	89036765	89062560	25796	2	216227	uc007gsj.1	0	ENSMUSG00000019935	Slc17a8	solute carrier family 17 (sodium-dependent inorganic phosphate cotransporter), member 8
chr10	89052609	89052985	377	*	Peak_1012|Height_111.51|Summit_89052800	1000	Intron (uc007gsj.1/216227, intron 6 of 9)	10	89036765	89062560	25796	2	216227	uc007gsj.1	9575	ENSMUSG00000019935	Slc17a8	solute carrier family 17 (sodium-dependent inorganic phosphate cotransporter), member 8
chr3	89047570	89047928	359	*	Peak_1013|Height_108.524|Summit_89047759	1000	Promoter	3	89038099	89048848	10750	2	360213	uc008pyi.1	920	ENSMUSG00000042766	Trim46	tripartite motif-containing 46
chr5	89029434	89029758	325	*	Peak_1014|Height_95.5804|Summit_89029612	1000	Intron (uc008xzw.1/52822, intron 1 of 12)	5	89012599	89071721	59123	1	52822	uc008yaa.1	16835	ENSMUSG00000029291	Rufy3	RUN and FYVE domain containing 3
chr15	89026778	89027243	466	*	Peak_1015|Height_82.6372|Summit_89027009	1000	Promoter	15	89012643	89026905	14263	2	69440	uc007xft.1	0	ENSMUSG00000015377	Dennd6b	DENN/MADD domain containing 6B
chr17	89026045	89026336	292	*	Peak_1016|Height_125.449|Summit_89026174	1000	Promoter	17	89025895	89061926	36032	1	77057	uc008dvs.2	150	ENSMUSG00000033855	Ston1	stonin 1
chr4	89017456	89017842	387	*	Peak_1017|Height_257.868|Summit_89017671	1000	Intron (uc008toj.1/uc008toj.1, intron 2 of 9)	4	88952198	88956941	4744	2	12579	uc008tok.2	-60515	ENSMUSG00000073802	Cdkn2b	cyclin dependent kinase inhibitor 2B
chr10	89014624	89014981	358	*	Peak_1018|Height_79.6503|Summit_89014809	1000	Distal Intergenic	10	88916979	88996367	79389	2	20186	uc007gsh.2	-18257	ENSMUSG00000047638	Nr1h4	nuclear receptor subfamily 1, group H, member 4
chr7	88999425	88999740	316	*	Peak_1019|Height_110.515|Summit_88999578	1000	Distal Intergenic	7	89003908	89018763	14856	1	107769	uc009ico.2	-4168	ENSMUSG00000038623	Tm6sf1	transmembrane 6 superfamily member 1
chr10	88989822	88990368	547	*	Peak_1020|Height_82.6372|Summit_88990018	1000	Intron (uc007gsh.2/20186, intron 1 of 9)	10	88916979	88996367	79389	2	20186	uc007gsh.2	5999	ENSMUSG00000047638	Nr1h4	nuclear receptor subfamily 1, group H, member 4
chr3	88989167	88989467	301	*	Peak_1021|Height_79.6503|Summit_88989332	1000	Exon (uc008pxy.1/68521, exon 6 of 12)	3	88987147	88993211	6065	1	68521	uc008pya.1	2020	ENSMUSG00000032657	Fam189b	family with sequence similarity 189, member B
chr5	88983159	88983453	295	*	Peak_1022|Height_80.646|Summit_88983329	1000	Promoter	5	88983508	88985108	1601	1	65961	uc008xzv.1	-55	ENSMUSG00000070697	Utp3	UTP3 small subunit processome component
chr18	8896865	8897128	264	*	Peak_1023|Height_126.445|Summit_8896996	1000	Distal Intergenic	18	9212854	9216199	3346	1	14370	uc008eag.2	-315726	ENSMUSG00000036904	Fzd8	frizzled class receptor 8
chr3	88967128	88967357	230	*	Peak_1024|Height_76.6635|Summit_88967246	1000	Distal Intergenic	3	88968727	88981009	12283	1	12748	uc008pxt.2	-1370	ENSMUSG00000068917	Clk2	CDC-like kinase 2
chr13	88960118	88960561	444	*	Peak_1025|Height_151.336|Summit_88960353	1000	Promoter	13	88961077	88969496	8420	1	13612	uc011zcj.1	-516	ENSMUSG00000034488	Edil3	EGF-like repeats and discoidin I-like domains 3
chr4	88956335	88956673	339	*	Peak_1026|Height_97.5717|Summit_88956503	1000	Promoter	4	88952198	88956941	4744	2	12579	uc008tok.2	268	ENSMUSG00000073802	Cdkn2b	cyclin dependent kinase inhibitor 2B
chr15	88953181	88953774	594	*	Peak_1027|Height_90.6023|Summit_88953408	1000	Promoter	15	88929528	88953580	24053	2	328580	uc007xfh.2	0	ENSMUSG00000051786	Tubgcp6	tubulin, gamma complex associated protein 6
chr11	88945725	88946246	522	*	Peak_1028|Height_168.261|Summit_88946074	1000	Intron (uc007kwg.1/217071, intron 2 of 3)	11	88935155	88954378	19224	1	217071	uc007kwg.1	10570	ENSMUSG00000072553	Gm525	predicted gene 525
chr3	8893703	8894038	336	*	Peak_1029|Height_73.6766|Summit_8893888	1000	Intron (uc008ooq.2/66230, intron 2 of 2)	3	8802146	8923857	121712	2	66230	uc008ooq.2	29819	ENSMUSG00000040269	Mrps28	mitochondrial ribosomal protein S28
chr6	88921700	88922093	394	*	Peak_1030|Height_121.467|Summit_88921930	1000	Distal Intergenic	6	88855943	88862234	6292	1	24100	uc009cvz.1	65757	ENSMUSG00000002871	Tpra1	transmembrane protein, adipocyte asscociated 1
chr8	88913799	88914147	349	*	Peak_1031|Height_106.532|Summit_88913976	1000	Distal Intergenic	8	89028740	89090506	61767	2	244562	uc009mqk.1	176359	ENSMUSG00000036872	Abcc12	ATP-binding cassette, sub-family C (CFTR/MRP), member 12
chr10	88904787	88905036	250	*	Peak_1032|Height_75.6678|Summit_88904888	1000	Intron (uc007gsd.1/237436, intron 1 of 10)	10	88871568	88906712	35145	2	237436	uc007gsd.1	1676	ENSMUSG00000074802	Gas2l3	growth arrest-specific 2 like 3
chr1	88898030	88898374	345	*	Peak_1033|Height_108.524|Summit_88898238	1000	Intron (uc007bvu.2/208718, intron 14 of 20)	1	88983266	88986503	3238	2	11650	uc007bvy.1	88129	ENSMUSG00000026246	Alppl2	alkaline phosphatase, placental-like 2
chr11	88885449	88885981	533	*	Peak_1034|Height_83.6329|Summit_88885757	1000	Distal Intergenic	11	88860717	88881607	20891	1	217069	uc011ycm.1	24732	ENSMUSG00000000275	Trim25	tripartite motif-containing 25
chr16	8880534	8880863	330	*	Peak_1036|Height_92.5935|Summit_8880703	1000	Distal Intergenic	16	8850298	8852435	2138	1	69053	uc007ydb.1	30236	ENSMUSG00000022507	1810013L24Rik	RIKEN cDNA 1810013L24 gene
chr15	88788666	88788980	315	*	Peak_1037|Height_75.6678|Summit_88788833	1000	Intron (uc007xev.1/170790, intron 10 of 11)	15	88744328	88784848	40521	2	239591	uc007xeu.2	-3818	ENSMUSG00000022388	Ttll8	tubulin tyrosine ligase-like family, member 8
chr4	88774022	88774441	420	*	Peak_1038|Height_391.282|Summit_88774190	1000	Distal Intergenic	4	88783274	88826994	43721	1	66902	uc008tof.2	-8833	ENSMUSG00000062937	Mtap	methylthioadenosine phosphorylase
chr4	88769554	88770227	674	*	Peak_1039|Height_98.5673|Summit_88769983	1000	Distal Intergenic	4	88783274	88826994	43721	1	66902	uc008tof.2	-13047	ENSMUSG00000062937	Mtap	methylthioadenosine phosphorylase
chr11	88759021	88759309	289	*	Peak_1040|Height_78.6547|Summit_88759174	1000	Distal Intergenic	11	88692106	88725900	33795	2	11640	uc007kvw.1	-33121	ENSMUSG00000018428	Akap1	A kinase (PRKA) anchor protein 1
chr3	8873635	8873981	347	*	Peak_1041|Height_89.6066|Summit_8873781	1000	Intron (uc008ooq.2/66230, intron 2 of 2)	3	8802146	8923857	121712	2	66230	uc008ooq.2	49876	ENSMUSG00000040269	Mrps28	mitochondrial ribosomal protein S28
chr4	8872181	8872635	455	*	Peak_1042|Height_185.187|Summit_8872471	1000	Distal Intergenic	4	8783818	8793956	10139	1	320790	uc012daj.1	88363	ENSMUSG00000041235	Chd7	chromodomain helicase DNA binding protein 7
chr3	88717930	88718333	404	*	Peak_1043|Height_97.5717|Summit_88718111	1000	Promoter	3	88713538	88717872	4335	2	229524	uc008pxe.2	-58	ENSMUSG00000068922	Msto1	misato 1, mitochondrial distribution and morphology regulator
chr4	88708897	88709268	372	*	Peak_1044|Height_84.6285|Summit_88709127	1000	Intron (uc008toe.2/100040617, intron 2 of 2)	4	88696211	88730514	34304	1	100040617	uc008toe.2	12686	ENSMUSG00000085183	Wincr1	WNT induced non-coding RNA 1
chr4	88707527	88707902	376	*	Peak_1045|Height_92.5935|Summit_88707693	1000	Intron (uc008toe.2/100040617, intron 2 of 2)	4	88696211	88730514	34304	1	100040617	uc008toe.2	11316	ENSMUSG00000085183	Wincr1	WNT induced non-coding RNA 1
chr6	88703705	88703937	233	*	Peak_1046|Height_101.554|Summit_88703818	1000	Intron (uc009cvo.2/23945, intron 2 of 7)	6	88674698	88778354	103657	1	23945	uc009cvr.2	29007	ENSMUSG00000033174	Mgll	monoglyceride lipase
chr4	88702914	88703395	482	*	Peak_1047|Height_73.6766|Summit_88703101	1000	Exon (uc008toe.2/100040617, exon 2 of 3)	4	88696211	88730514	34304	1	100040617	uc008toe.2	6703	ENSMUSG00000085183	Wincr1	WNT induced non-coding RNA 1
chr4	88702486	88702803	318	*	Peak_1048|Height_70.6897|Summit_88702647	1000	Intron (uc008toe.2/100040617, intron 1 of 2)	4	88696211	88730514	34304	1	100040617	uc008toe.2	6275	ENSMUSG00000085183	Wincr1	WNT induced non-coding RNA 1
chr4	88699535	88700047	513	*	Peak_1049|Height_200.121|Summit_88699799	1000	Intron (uc008toe.2/100040617, intron 1 of 2)	4	88696211	88730514	34304	1	100040617	uc008toe.2	3324	ENSMUSG00000085183	Wincr1	WNT induced non-coding RNA 1
chr6	88696322	88696723	402	*	Peak_1050|Height_99.5629|Summit_88696475	1000	Intron (uc009cvo.2/23945, intron 2 of 7)	6	88674698	88778354	103657	1	23945	uc009cvr.2	21624	ENSMUSG00000033174	Mgll	monoglyceride lipase
chr15	88694285	88694689	405	*	Peak_1051|Height_76.6635|Summit_88694442	1000	Intron (uc007xeq.1/223775, intron 4 of 5)	15	88692624	88696156	3533	1	223775	uc007xeq.1	1661	ENSMUSG00000035828	Pim3	proviral integration site 3
chr8	88694192	88694428	237	*	Peak_1052|Height_79.6503|Summit_88694249	1000	Distal Intergenic	8	88364901	88584541	219641	1	102093	uc009mqj.1	329291	ENSMUSG00000036879	Phkb	phosphorylase kinase beta
chr8	88693934	88694190	257	*	Peak_1053|Height_78.6547|Summit_88694113	1000	Distal Intergenic	8	88364901	88584541	219641	1	102093	uc009mqj.1	329033	ENSMUSG00000036879	Phkb	phosphorylase kinase beta
chr4	88689834	88690312	479	*	Peak_1054|Height_72.6809|Summit_88690048	1000	Distal Intergenic	4	88696211	88730514	34304	1	100040617	uc008toe.2	-5899	ENSMUSG00000085183	Wincr1	WNT induced non-coding RNA 1
chr4	88686789	88687239	451	*	Peak_1055|Height_138.392|Summit_88687070	1000	Distal Intergenic	4	88696211	88730514	34304	1	100040617	uc008toe.2	-8972	ENSMUSG00000085183	Wincr1	WNT induced non-coding RNA 1
chr4	88684137	88684421	285	*	Peak_1057|Height_126.445|Summit_88684268	1000	Distal Intergenic	4	88696211	88730514	34304	1	100040617	uc008toe.2	-11790	ENSMUSG00000085183	Wincr1	WNT induced non-coding RNA 1
chr15	88673929	88674432	504	*	Peak_1058|Height_96.576|Summit_88674141	1000	Distal Intergenic	15	88692624	88696156	3533	1	223775	uc007xeq.1	-18192	ENSMUSG00000035828	Pim3	proviral integration site 3
chr7	88668352	88668650	299	*	Peak_1059|Height_84.6285|Summit_88668515	1000	Distal Intergenic	7	88673678	88676384	2707	1	100316717	uc009icc.1	-5028	ENSMUSG00000104618	Mir1839	microRNA 1839
chr1	88654678	88655055	378	*	Peak_1060|Height_105.537|Summit_88654831	1000	Intron (uc011wol.1/208718, intron 4 of 10)	1	88600379	88946672	346294	1	208718	uc007bvw.2	54299	ENSMUSG00000053333	Dis3l2	DIS3 like 3'-5' exoribonuclease 2
chr1	88650980	88651495	516	*	Peak_1061|Height_140.384|Summit_88651148	1000	Intron (uc011wol.1/208718, intron 4 of 10)	1	88600379	88946672	346294	1	208718	uc007bvw.2	50601	ENSMUSG00000053333	Dis3l2	DIS3 like 3'-5' exoribonuclease 2
chr7	88634618	88634979	362	*	Peak_1062|Height_166.27|Summit_88634784	1000	Intron (uc009iby.1/11775, intron 1 of 25)	7	88605285	88638811	33527	2	11775	uc009iby.1	3832	ENSMUSG00000062444	Ap3b2	adaptor-related protein complex 3, beta 2 subunit
chr4	8863151	8863421	271	*	Peak_1063|Height_84.6285|Summit_8863280	1000	Distal Intergenic	4	8783818	8793956	10139	1	320790	uc012daj.1	79333	ENSMUSG00000041235	Chd7	chromodomain helicase DNA binding protein 7
chr11	88619606	88620012	407	*	Peak_1064|Height_122.462|Summit_88619772	1000	Distal Intergenic	11	88291466	88579581	288116	2	76626	uc007kvo.2	-40025	ENSMUSG00000069769	Msi2	musashi RNA-binding protein 2
chr4	88601743	88602458	716	*	Peak_1065|Height_88.611|Summit_88602178	1000	Exon (uc012dgy.1/uc012dgy.1, exon 1 of 3)	4	88556461	88556566	106	2	723895	uc012dgx.1	-45177	ENSMUSG00000065408	Mir31	microRNA 31
chr4	88601426	88601741	316	*	Peak_1066|Height_114.497|Summit_88601585	1000	Distal Intergenic	4	88556461	88556566	106	2	723895	uc012dgx.1	-44860	ENSMUSG00000065408	Mir31	microRNA 31
chr4	88586684	88587060	377	*	Peak_1067|Height_149.344|Summit_88586849	1000	Distal Intergenic	4	88556461	88556566	106	2	723895	uc012dgx.1	-30118	ENSMUSG00000065408	Mir31	microRNA 31
chr4	88581780	88582423	644	*	Peak_1068|Height_90.6023|Summit_88582279	1000	Distal Intergenic	4	88556461	88556566	106	2	723895	uc012dgx.1	-25214	ENSMUSG00000065408	Mir31	microRNA 31
chr15	88581732	88582017	286	*	Peak_1069|Height_138.392|Summit_88581877	1000	Promoter	15	88582141	88614946	32806	1	223773	uc007xem.1	-124	ENSMUSG00000034333	Zbed4	zinc finger, BED type containing 4
chr4	88576566	88576904	339	*	Peak_1070|Height_80.646|Summit_88576705	1000	Distal Intergenic	4	88556461	88556566	106	2	723895	uc012dgx.1	-20000	ENSMUSG00000065408	Mir31	microRNA 31
chr4	88574213	88574713	501	*	Peak_1071|Height_96.576|Summit_88574559	1000	Distal Intergenic	4	88556461	88556566	106	2	723895	uc012dgx.1	-17647	ENSMUSG00000065408	Mir31	microRNA 31
chr11	88566010	88566443	434	*	Peak_1072|Height_95.5804|Summit_88566159	1000	Intron (uc007kvl.2/76626, intron 5 of 13)	11	88547268	88579581	32314	2	100504473	uc007kvq.2	13138	NA	NA	NA
chr12	88560266	88560694	429	*	Peak_1073|Height_130.427|Summit_88560447	1000	Downstream (1-2kb)	12	88562073	88579551	17479	2	71275	uc007oio.1	18857	ENSMUSG00000072919	Noxred1	NADP+ dependent oxidoreductase domain containing 1
chr18	88546738	88547063	326	*	Peak_1074|Height_73.6766|Summit_88546945	1000	Distal Intergenic	18	88857459	89063599	206141	2	54607	uc008fve.1	516536	ENSMUSG00000056153	Socs6	suppressor of cytokine signaling 6
chr17	88530653	88531028	376	*	Peak_1075|Height_106.532|Summit_88530863	1000	Distal Intergenic	17	88524852	88530456	5605	1	225058	uc012ayn.1	5801	ENSMUSG00000058869	Gm4832	predicted gene 4832
chr4	88519052	88519422	371	*	Peak_1076|Height_78.6547|Summit_88519261	1000	Distal Intergenic	4	88525442	88526105	664	2	230405	uc008tod.1	6683	ENSMUSG00000045364	Ifne	interferon epsilon
chr3	8850790	8851117	328	*	Peak_1077|Height_76.6635|Summit_8850975	1000	Intron (uc008ooq.2/66230, intron 2 of 2)	3	8802146	8923857	121712	2	66230	uc008ooq.2	72740	ENSMUSG00000040269	Mrps28	mitochondrial ribosomal protein S28
chr15	88508838	88509244	407	*	Peak_1078|Height_127.441|Summit_88509049	1000	Distal Intergenic	15	88517465	88537724	20260	2	223770	uc007xei.2	28480	ENSMUSG00000022387	Brd1	bromodomain containing 1
chr11	88481330	88481813	484	*	Peak_1079|Height_124.454|Summit_88481644	1000	Intron (uc007kvp.1/uc007kvp.1, intron 1 of 2)	11	88547268	88579581	32314	2	100504473	uc007kvq.2	97768	NA	NA	NA
chr7	88480611	88481072	462	*	Peak_1080|Height_75.6678|Summit_88480915	1000	Distal Intergenic	7	88487619	88489992	2374	2	20068	uc009ibu.1	8920	ENSMUSG00000061787	Rps17	ribosomal protein S17
chr11	88466420	88466908	489	*	Peak_1081|Height_133.414|Summit_88466779	1000	Intron (uc007kvl.2/76626, intron 5 of 13)	11	88547268	88579581	32314	2	100504473	uc007kvq.2	112673	NA	NA	NA
chr17	88465516	88465936	421	*	Peak_1082|Height_81.6416|Summit_88465650	1000	Promoter	17	88390199	88464625	74427	2	225055	uc008dvi.1	-891	ENSMUSG00000005371	Fbxo11	F-box protein 11
chr16	8846064	8846377	314	*	Peak_1083|Height_72.6809|Summit_8846213	1000	Intron (uc007yda.2/69053, intron 3 of 3)	16	8850298	8852435	2138	1	69053	uc007ydb.1	-3921	ENSMUSG00000022507	1810013L24Rik	RIKEN cDNA 1810013L24 gene
chr11	88461009	88461387	379	*	Peak_1084|Height_71.6853|Summit_88461164	1000	Intron (uc007kvl.2/76626, intron 5 of 13)	11	88547268	88579581	32314	2	100504473	uc007kvq.2	118194	NA	NA	NA
chr11	88460423	88461007	585	*	Peak_1085|Height_101.554|Summit_88460576	1000	Intron (uc007kvl.2/76626, intron 5 of 13)	11	88547268	88579581	32314	2	100504473	uc007kvq.2	118574	NA	NA	NA
chr1	88454408	88454776	369	*	Peak_1086|Height_327.562|Summit_88454615	1000	Intron (uc007bvq.1/18582, intron 1 of 4)	1	88439590	88479076	39487	2	18582	uc007bvq.1	24300	ENSMUSG00000026239	Pde6d	phosphodiesterase 6D, cGMP-specific, rod, delta
chr9	88447947	88448242	296	*	Peak_1087|Height_75.6678|Summit_88448110	1000	Intron (uc009qyu.2/71640, intron 2 of 5)	9	88442858	88465924	23067	1	71640	uc012gxy.1	5089	ENSMUSG00000032425	Zfp949	zinc finger protein 949
chr9	88443305	88443768	464	*	Peak_1088|Height_137.397|Summit_88443544	1000	Promoter	9	88442858	88465924	23067	1	71640	uc012gxy.1	447	ENSMUSG00000032425	Zfp949	zinc finger protein 949
chr9	88442492	88443031	540	*	Peak_1089|Height_532.662|Summit_88442787	1000	Promoter	9	88442858	88465924	23067	1	71640	uc009qyu.2	0	ENSMUSG00000032425	Zfp949	zinc finger protein 949
chr3	88433724	88434344	621	*	Peak_1090|Height_189.17|Summit_88434107	1000	Promoter	3	88433419	88444626	11208	1	16800	uc008pwa.1	305	ENSMUSG00000028059	Arhgef2	rho/rac guanine nucleotide exchange factor (GEF) 2
chr1	88421858	88422464	607	*	Peak_1091|Height_201.117|Summit_88422079	1000	Promoter	1	88423311	88427273	3963	1	19231	uc007bvp.1	-847	ENSMUSG00000026238	Ptma	prothymosin alpha
chr3	88419554	88420200	647	*	Peak_1092|Height_324.575|Summit_88419950	1000	Promoter	3	88420129	88446548	26420	1	16800	uc008pvu.2	0	ENSMUSG00000028059	Arhgef2	rho/rac guanine nucleotide exchange factor (GEF) 2
chr3	88411223	88411617	395	*	Peak_1093|Height_123.458|Summit_88411441	1000	Distal Intergenic	3	88420129	88446548	26420	1	16800	uc008pvu.2	-8512	ENSMUSG00000028059	Arhgef2	rho/rac guanine nucleotide exchange factor (GEF) 2
chr8	8840666	8841149	484	*	Peak_1094|Height_77.6591|Summit_8840824	1000	Distal Intergenic	8	8681890	8690537	8648	2	234023	uc009kuh.1	-150129	ENSMUSG00000040459	Arglu1	arginine and glutamate rich 1
chr11	88407405	88407713	309	*	Peak_1095|Height_92.5935|Summit_88407566	1000	Intron (uc007kvl.2/76626, intron 5 of 13)	11	88547268	88579581	32314	2	100504473	uc007kvq.2	171868	NA	NA	NA
chr11	88396277	88396545	269	*	Peak_1096|Height_83.6329|Summit_88396424	1000	Intron (uc007kvl.2/76626, intron 6 of 13)	11	88547268	88579581	32314	2	100504473	uc007kvq.2	183036	NA	NA	NA
chr16	88394277	88394691	415	*	Peak_1097|Height_150.34|Summit_88394497	1000	Distal Intergenic	16	87945532	88290503	344972	2	14805	uc007zux.2	-103774	ENSMUSG00000022935	Grik1	glutamate receptor, ionotropic, kainate 1
chr1	88383927	88384223	297	*	Peak_1098|Height_75.6678|Summit_88384098	1000	Distal Intergenic	1	88423311	88427273	3963	1	19231	uc007bvp.1	-39088	ENSMUSG00000026238	Ptma	prothymosin alpha
chr11	88373053	88373469	417	*	Peak_1099|Height_264.837|Summit_88373279	1000	Intron (uc007kvl.2/76626, intron 6 of 13)	11	88152884	88180423	27540	2	76626	uc007kvk.1	-192630	ENSMUSG00000069769	Msi2	musashi RNA-binding protein 2
chr11	88370935	88371334	400	*	Peak_1100|Height_102.55|Summit_88371172	1000	Intron (uc007kvl.2/76626, intron 6 of 13)	11	88152884	88180423	27540	2	76626	uc007kvk.1	-190512	ENSMUSG00000069769	Msi2	musashi RNA-binding protein 2
chr11	88370590	88370931	342	*	Peak_1101|Height_107.528|Summit_88370740	1000	Intron (uc007kvl.2/76626, intron 6 of 13)	11	88152884	88180423	27540	2	76626	uc007kvk.1	-190167	ENSMUSG00000069769	Msi2	musashi RNA-binding protein 2
chr1	88367070	88367457	388	*	Peak_1102|Height_91.5979|Summit_88367240	1000	Distal Intergenic	1	88322904	88324624	1721	1	71863	uc007bvo.2	44166	ENSMUSG00000036574	Tex44	testis expressed 44
chr1	88366469	88366923	455	*	Peak_1103|Height_116.489|Summit_88366618	1000	Distal Intergenic	1	88322904	88324624	1721	1	71863	uc007bvo.2	43565	ENSMUSG00000036574	Tex44	testis expressed 44
chr11	88364532	88364859	328	*	Peak_1104|Height_81.6416|Summit_88364675	1000	Intron (uc007kvl.2/76626, intron 6 of 13)	11	88152884	88180423	27540	2	76626	uc007kvk.1	-184109	ENSMUSG00000069769	Msi2	musashi RNA-binding protein 2
chr4	88361011	88361285	275	*	Peak_1105|Height_74.6722|Summit_88361153	1000	Downstream (2-3kb)	4	88364196	88368412	4217	2	242521	uc008tnk.1	7127	ENSMUSG00000070923	Klhl9	kelch-like 9
chr17	88356399	88356880	482	*	Peak_1106|Height_100.559|Summit_88356707	1000	Distal Intergenic	17	88374390	88390232	15843	1	17688	uc008dvd.2	-17510	ENSMUSG00000005370	Msh6	mutS homolog 6
chr3	88348474	88348903	430	*	Peak_1107|Height_82.6372|Summit_88348716	1000	Intron (uc008pvn.1/53868, intron 2 of 4)	3	88345951	88352201	6251	2	53868	uc008pvn.1	3298	ENSMUSG00000008601	Rab25	RAB25, member RAS oncogene family
chr7	88347352	88347717	366	*	Peak_1108|Height_93.5892|Summit_88347541	1000	Distal Intergenic	7	88358690	88478508	119819	1	18584	uc009ibt.1	-10973	ENSMUSG00000025584	Pde8a	phosphodiesterase 8A
chr4	8834011	8834456	446	*	Peak_1109|Height_106.532|Summit_8834174	1000	Distal Intergenic	4	8783818	8793956	10139	1	320790	uc012daj.1	50193	ENSMUSG00000041235	Chd7	chromodomain helicase DNA binding protein 7
chr14	8833868	8834159	292	*	Peak_1110|Height_125.449|Summit_8834021	1000	Distal Intergenic	14	8835416	8889069	53654	1	66082	uc007sen.1	-1257	ENSMUSG00000025277	Abhd6	abhydrolase domain containing 6
chr1	88337234	88337642	409	*	Peak_1111|Height_132.419|Summit_88337430	1000	Distal Intergenic	1	88322904	88324624	1721	1	71863	uc007bvo.2	14330	ENSMUSG00000036574	Tex44	testis expressed 44
chr1	88331790	88332239	450	*	Peak_1112|Height_95.5804|Summit_88332042	1000	Distal Intergenic	1	88322904	88324624	1721	1	71863	uc007bvo.2	8886	ENSMUSG00000036574	Tex44	testis expressed 44
chr3	88331510	88331768	259	*	Peak_1113|Height_70.6897|Summit_88331663	1000	Distal Intergenic	3	88336317	88345316	9000	1	72640	uc012crx.1	-4549	ENSMUSG00000074480	Mex3a	mex3 RNA binding family member A
chr3	88325761	88326250	490	*	Peak_1114|Height_77.6591|Summit_88325901	1000	Distal Intergenic	3	88336317	88345316	9000	1	72640	uc012crx.1	-10067	ENSMUSG00000074480	Mex3a	mex3 RNA binding family member A
chr3	8830947	8831233	287	*	Peak_1115|Height_84.6285|Summit_8831113	1000	Intron (uc008ooq.2/66230, intron 2 of 2)	3	8802146	8923857	121712	2	66230	uc008ooq.2	92624	ENSMUSG00000040269	Mrps28	mitochondrial ribosomal protein S28
chr11	88309408	88309899	492	*	Peak_1116|Height_101.554|Summit_88309734	1000	Intron (uc007kvl.2/76626, intron 6 of 13)	11	88152884	88180423	27540	2	76626	uc007kvk.1	-128985	ENSMUSG00000069769	Msi2	musashi RNA-binding protein 2
chr11	88302134	88302529	396	*	Peak_1117|Height_84.6285|Summit_88302380	1000	Intron (uc007kvl.2/76626, intron 6 of 13)	11	88152884	88180423	27540	2	76626	uc007kvk.1	-121711	ENSMUSG00000069769	Msi2	musashi RNA-binding protein 2
chr7	88288209	88288673	465	*	Peak_1118|Height_84.6285|Summit_88288386	1000	Intron (uc009ibs.1/434203, intron 10 of 17)	7	88259685	88315302	55618	1	434203	uc009ibs.1	28524	ENSMUSG00000025726	Slc28a1	solute carrier family 28 (sodium-coupled nucleoside transporter), member 1
chr10	88282084	88282471	388	*	Peak_1120|Height_70.6897|Summit_88282235	1000	Exon (uc007grx.2/70683, exon 6 of 62)	10	88209352	88289559	80208	2	70683	uc007grx.2	7088	ENSMUSG00000004356	Utp20	UTP20 small subunit processome component
chr10	88277942	88278397	456	*	Peak_1121|Height_70.6897|Summit_88278185	1000	Intron (uc007grx.2/70683, intron 11 of 61)	10	88209352	88289559	80208	2	70683	uc007grx.2	11162	ENSMUSG00000004356	Utp20	UTP20 small subunit processome component
chr17	8825539	8825832	294	*	Peak_1122|Height_119.476|Summit_8825685	1000	Intron (uc008ajr.1/23984, intron 1 of 22)	17	8719666	9179513	459848	1	23984	uc008ajr.1	105873	ENSMUSG00000023868	Pde10a	phosphodiesterase 10A
chr9	88252122	88252654	533	*	Peak_1123|Height_92.5935|Summit_88252412	1000	Intron (uc009qyi.2/23959, intron 3 of 5)	9	88222447	88266927	44481	1	23959	uc009qyj.2	29675	ENSMUSG00000032420	Nt5e	5' nucleotidase, ecto
chr10	88247101	88247802	702	*	Peak_1124|Height_201.117|Summit_88247604	1000	Intron (uc007grx.2/70683, intron 27 of 61)	10	88209352	88289559	80208	2	70683	uc007grx.2	41757	ENSMUSG00000004356	Utp20	UTP20 small subunit processome component
chr12	88233397	88233656	260	*	Peak_1125|Height_73.6766|Summit_88233542	1000	Distal Intergenic	12	88221653	88225764	4112	2	238330	uc007oia.2	-7633	ENSMUSG00000034168	Irf2bpl	interferon regulatory factor 2 binding protein-like
chr12	88233115	88233391	277	*	Peak_1126|Height_77.6591|Summit_88233340	1000	Distal Intergenic	12	88221653	88225764	4112	2	238330	uc007oia.2	-7351	ENSMUSG00000034168	Irf2bpl	interferon regulatory factor 2 binding protein-like
chr12	88229384	88229672	289	*	Peak_1127|Height_91.5979|Summit_88229553	1000	Distal Intergenic	12	88221653	88225764	4112	2	238330	uc007oia.2	-3620	ENSMUSG00000034168	Irf2bpl	interferon regulatory factor 2 binding protein-like
chr11	88208077	88208398	322	*	Peak_1128|Height_86.6198|Summit_88208242	1000	Exon (uc007kvl.2/76626, exon 9 of 14)	11	88152884	88180423	27540	2	76626	uc007kvk.1	-27654	ENSMUSG00000069769	Msi2	musashi RNA-binding protein 2
chr10	88191077	88191426	350	*	Peak_1129|Height_70.6897|Summit_88191160	1000	Downstream (<1kb)	10	88192286	88193846	1561	2	237433	uc011xlj.1	2420	ENSMUSG00000069540	Gm4925	predicted gene 4925
chr10	88190764	88191074	311	*	Peak_1130|Height_72.6809|Summit_88190903	1000	Downstream (1-2kb)	10	88192286	88193846	1561	2	237433	uc011xlj.1	2772	ENSMUSG00000069540	Gm4925	predicted gene 4925
chr1	88180915	88181183	269	*	Peak_1131|Height_75.6678|Summit_88181054	1000	Distal Intergenic	1	88199796	88203880	4085	1	227327	uc007bvk.2	-18613	ENSMUSG00000079445	B3gnt7	UDP-GlcNAc:betaGal beta-1,3-N-acetylglucosaminyltransferase 7
chr10	88178563	88178946	384	*	Peak_1132|Height_120.471|Summit_88178722	1000	Distal Intergenic	10	88192286	88193846	1561	2	237433	uc011xlj.1	14900	ENSMUSG00000069540	Gm4925	predicted gene 4925
chr12	88175344	88175692	349	*	Peak_1133|Height_71.6853|Summit_88175538	1000	Distal Intergenic	12	88221653	88225764	4112	2	238330	uc007oia.2	50072	ENSMUSG00000034168	Irf2bpl	interferon regulatory factor 2 binding protein-like
chr8	88172521	88172939	419	*	Peak_1134|Height_108.524|Summit_88172654	1000	Intron (uc009mqc.1/74513, intron 6 of 8)	8	88160487	88214908	54422	2	74513	uc009mqc.1	41969	ENSMUSG00000036902	Neto2	neuropilin (NRP) and tolloid (TLL)-like 2
chr17	88170153	88170363	211	*	Peak_1135|Height_71.6853|Summit_88170256	1000	Intron (uc008dvc.1/210741, intron 1 of 1)	17	88145161	88197334	52174	2	210741	uc008dvc.1	26971	ENSMUSG00000050138	Kcnk12	potassium channel, subfamily K, member 12
chr12	88167954	88168310	357	*	Peak_1136|Height_113.502|Summit_88168166	1000	Distal Intergenic	12	88221653	88225764	4112	2	238330	uc007oia.2	57454	ENSMUSG00000034168	Irf2bpl	interferon regulatory factor 2 binding protein-like
chr4	88160391	88160737	347	*	Peak_1137|Height_76.6635|Summit_88160548	1000	Distal Intergenic	4	88167929	88168698	770	2	15977	uc008tmz.1	7961	ENSMUSG00000048806	Ifnb1	interferon beta 1, fibroblast
chr6	88154089	88154382	294	*	Peak_1138|Height_76.6635|Summit_88154245	1000	Intron (uc009cvc.2/14461, intron 4 of 5)	6	88148658	88157026	8369	1	14461	uc009cvd.2	5431	ENSMUSG00000015053	Gata2	GATA binding protein 2
chr12	88143082	88143519	438	*	Peak_1139|Height_238.951|Summit_88143367	1000	Distal Intergenic	12	88075319	88104745	29427	1	627607	uc011ypk.1	67763	ENSMUSG00000059114	Lrrc74a	leucine rich repeat containing 74A
chr12	88128083	88128634	552	*	Peak_1140|Height_107.528|Summit_88128253	1000	Distal Intergenic	12	88075319	88104745	29427	1	627607	uc011ypk.1	52764	ENSMUSG00000059114	Lrrc74a	leucine rich repeat containing 74A
chr4	88124258	88124689	432	*	Peak_1141|Height_89.6066|Summit_88124500	1000	Distal Intergenic	4	88058834	88084830	25997	2	66775	uc008tmy.2	-39428	ENSMUSG00000028497	Hacd4	3-hydroxyacyl-CoA dehydratase 4
chr4	88108887	88109350	464	*	Peak_1142|Height_109.519|Summit_88109098	1000	Distal Intergenic	4	88058834	88084830	25997	2	66775	uc008tmy.2	-24057	ENSMUSG00000028497	Hacd4	3-hydroxyacyl-CoA dehydratase 4
chr10	88094289	88094639	351	*	Peak_1143|Height_151.336|Summit_88094469	1000	Distal Intergenic	10	87981028	88067897	86870	2	109272	uc007gru.2	-26392	ENSMUSG00000020061	Mybpc1	myosin binding protein C, slow-type
chr8	88081478	88081991	514	*	Peak_1144|Height_87.6154|Summit_88081805	1000	Distal Intergenic	8	88078100	88079267	1168	2	56445	uc009mqb.1	-2211	ENSMUSG00000031701	Dnaja2	DnaJ heat shock protein family (Hsp40) member A2
chr10	88067720	88068017	298	*	Peak_1145|Height_101.554|Summit_88067867	1000	Promoter	10	87981028	88067897	86870	2	109272	uc007grt.2	0	ENSMUSG00000020061	Mybpc1	myosin binding protein C, slow-type
chr11	88049613	88049928	316	*	Peak_1146|Height_81.6416|Summit_88049743	1000	Distal Intergenic	11	88017930	88025009	7080	1	64656	uc007kvj.1	31683	ENSMUSG00000023723	Mrps23	mitochondrial ribosomal protein S23
chr11	88047126	88047842	717	*	Peak_1147|Height_72.6809|Summit_88047440	1000	Distal Intergenic	11	88017930	88025009	7080	1	64656	uc007kvj.1	29196	ENSMUSG00000023723	Mrps23	mitochondrial ribosomal protein S23
chr4	88046241	88046571	331	*	Peak_1148|Height_87.6154|Summit_88046405	1000	Intron (uc008tmu.1/230393, intron 39 of 43)	4	88042048	88084830	42783	2	66775	uc008tmx.2	38259	ENSMUSG00000028497	Hacd4	3-hydroxyacyl-CoA dehydratase 4
chr15	8804341	8804658	318	*	Peak_1149|Height_87.6154|Summit_8804511	1000	Distal Intergenic	15	8918119	8997082	78964	1	223332	uc007vfb.1	-113461	ENSMUSG00000048424	Ranbp3l	RAN binding protein 3-like
chr8	88015983	88016435	453	*	Peak_1150|Height_141.379|Summit_88016126	1000	Promoter	8	88016516	88048733	32218	1	108682	uc009mpx.1	-81	ENSMUSG00000031700	Gpt2	glutamic pyruvate transaminase (alanine aminotransferase) 2
chr11	87987148	87987606	459	*	Peak_1151|Height_107.528|Summit_87987338	1000	Intron (uc007kvg.2/103841, intron 2 of 5)	11	87983067	88007642	24576	1	103841	uc011ycg.1	4081	ENSMUSG00000018378	Cuedc1	CUE domain containing 1
chr7	87985938	87986192	255	*	Peak_1152|Height_96.576|Summit_87986052	1000	Distal Intergenic	7	88005865	88021399	15535	1	22691	uc009ibh.1	-19673	ENSMUSG00000038797	Zscan2	zinc finger and SCAN domain containing 2
chr7	87981179	87981513	335	*	Peak_1153|Height_110.515|Summit_87981351	1000	Distal Intergenic	7	88005865	88021399	15535	1	22691	uc009ibh.1	-24352	ENSMUSG00000038797	Zscan2	zinc finger and SCAN domain containing 2
chr11	87978179	87978674	496	*	Peak_1154|Height_80.646|Summit_87978421	1000	Intron (uc007kvg.2/103841, intron 1 of 5)	11	87975763	88007642	31880	1	103841	uc011ycf.1	2416	ENSMUSG00000018378	Cuedc1	CUE domain containing 1
chr11	87972984	87973198	215	*	Peak_1155|Height_79.6503|Summit_87973077	1000	Intron (uc007kvg.2/103841, intron 1 of 5)	11	87975763	88007642	31880	1	103841	uc011ycf.1	-2565	ENSMUSG00000018378	Cuedc1	CUE domain containing 1
chr9	87961950	87962285	336	*	Peak_1156|Height_111.51|Summit_87962105	1000	Distal Intergenic	9	88222447	88262682	40236	1	23959	uc009qyi.2	-260162	ENSMUSG00000032420	Nt5e	5' nucleotidase, ecto
chr7	87933967	87934303	337	*	Peak_1157|Height_82.6372|Summit_87934132	1000	Intron (uc009ibc.2/29875, intron 2 of 37)	7	87856469	87948217	91749	2	29875	uc009ibc.2	13914	ENSMUSG00000030536	Iqgap1	IQ motif containing GTPase activating protein 1
chr7	87919089	87919389	301	*	Peak_1158|Height_129.432|Summit_87919249	1000	Intron (uc009ibc.2/29875, intron 2 of 37)	7	87856469	87948217	91749	2	29875	uc009ibc.2	28828	ENSMUSG00000030536	Iqgap1	IQ motif containing GTPase activating protein 1
chr8	87904597	87905070	474	*	Peak_1159|Height_294.706|Summit_87904787	1000	Promoter	8	87848828	87904877	56050	2	213435	uc009mpt.1	0	ENSMUSG00000031698	Mylk3	myosin light chain kinase 3
chr7	87889366	87889821	456	*	Peak_1160|Height_78.6547|Summit_87889526	1000	Intron (uc009ibc.2/29875, intron 15 of 37)	7	87818156	87833763	15608	2	70461	uc009ibb.1	-55603	ENSMUSG00000030527	Crtc3	CREB regulated transcription coactivator 3
chr15	87885131	87885307	177	*	Peak_1161|Height_100.559|Summit_87885139	1000	Distal Intergenic	15	87455660	87589794	134135	1	106014	uc007xef.1	429471	ENSMUSG00000054863	Tafa5	TAFA chemokine like family member 5
chr11	87864381	87864801	421	*	Peak_1162|Height_100.559|Summit_87864609	1000	3' UTR	11	87861173	87867259	6087	1	110809	uc007kvd.1	3208	ENSMUSG00000018379	Srsf1	serine and arginine-rich splicing factor 1
chr9	87863329	87863838	510	*	Peak_1163|Height_228.995|Summit_87863510	1000	Distal Intergenic	9	87597635	87626095	28461	2	76365	uc009qyh.2	-237234	ENSMUSG00000032419	Tbx18	T-box18
chr4	87859745	87860148	404	*	Peak_1164|Height_85.6241|Summit_87859943	1000	Intron (uc008tmu.1/230393, intron 11 of 43)	4	87767944	87768029	86	1	735282	uc012dgv.1	91801	ENSMUSG00000070077	Mir491	microRNA 491
chr10	87843257	87844055	799	*	Peak_1165|Height_286.741|Summit_87843788	1000	Intron (uc007grk.1/432486, intron 2 of 13)	10	87842157	87910074	67918	1	432486	uc011xlg.1	1100	ENSMUSG00000035311	Gnptab	N-acetylglucosamine-1-phosphate transferase, alpha and beta subunits
chr4	87830218	87830590	373	*	Peak_1167|Height_164.279|Summit_87830414	1000	Intron (uc008tmu.1/230393, intron 9 of 43)	4	87767944	87768029	86	1	735282	uc012dgv.1	62274	ENSMUSG00000070077	Mir491	microRNA 491
chr17	87827820	87828035	216	*	Peak_1168|Height_84.6285|Summit_87827919	1000	Promoter	17	87788911	87827081	38171	2	75467	uc008duw.2	-739	ENSMUSG00000036557	Stpg4	sperm tail PG rich repeat containing 4
chr6	87824817	87825567	751	*	Peak_1169|Height_188.174|Summit_87825252	1000	Distal Intergenic	6	87837934	87840753	2820	1	54161	uc009cuf.1	-12367	ENSMUSG00000030058	Copg1	coatomer protein complex, subunit gamma 1
chr6	87818866	87819337	472	*	Peak_1170|Height_139.388|Summit_87819052	1000	Distal Intergenic	6	87792609	87801100	8492	2	12785	uc009cue.2	-17766	ENSMUSG00000030057	Cnbp	cellular nucleic acid binding protein
chr17	87804786	87805300	515	*	Peak_1171|Height_184.191|Summit_87805006	1000	Intron (uc008duw.2/75467, intron 5 of 6)	17	87788911	87827081	38171	2	75467	uc008duw.2	21781	ENSMUSG00000036557	Stpg4	sperm tail PG rich repeat containing 4
chr3	87787099	87787567	469	*	Peak_1172|Height_108.524|Summit_87787341	1000	Distal Intergenic	3	87775015	87784373	9359	1	18008	uc008ptn.1	12084	ENSMUSG00000004891	Nes	nestin
chr17	87763445	87763836	392	*	Peak_1173|Height_82.6372|Summit_87763643	1000	Intron (uc008duu.1/225049, intron 18 of 18)	17	87788911	87827081	38171	2	75467	uc008duw.2	63245	ENSMUSG00000036557	Stpg4	sperm tail PG rich repeat containing 4
chr17	87750049	87750351	303	*	Peak_1175|Height_85.6241|Summit_87750186	1000	Intron (uc008duu.1/225049, intron 15 of 18)	17	87682226	87781110	98885	1	225049	uc008duv.2	67823	ENSMUSG00000036918	Ttc7	tetratricopeptide repeat domain 7
chr12	87736250	87736597	348	*	Peak_1176|Height_112.506|Summit_87736432	1000	Intron (uc007oht.2/26380, intron 1 of 6)	12	87762594	87856472	93879	1	26380	uc007ohu.1	-25997	ENSMUSG00000021255	Esrrb	estrogen related receptor, beta
chr1	87732560	87732942	383	*	Peak_1177|Height_85.6241|Summit_87732751	1000	Intron (uc007bum.2/12283, intron 3 of 8)	1	87691932	87748152	56221	1	12283	uc011woe.1	40628	ENSMUSG00000036707	Cab39	calcium binding protein 39
chr7	87732253	87732487	235	*	Peak_1178|Height_86.6198|Summit_87732373	1000	3' UTR	7	87614135	87680005	65871	2	12144	uc009iay.2	-52248	ENSMUSG00000030528	Blm	Bloom syndrome, RecQ like helicase
chr4	87661239	87661502	264	*	Peak_1179|Height_72.6809|Summit_87661358	1000	Intron (uc008tmp.1/70122, intron 2 of 10)	4	87483323	87678717	195395	2	70122	uc008tmr.1	17215	ENSMUSG00000028496	Mllt3	myeloid/lymphoid or mixed-lineage leukemia; translocated to, 3
chr3	87644723	87644998	276	*	Peak_1180|Height_74.6722|Summit_87644854	1000	Distal Intergenic	3	87650677	87659644	8968	1	27371	uc008psz.1	-5679	ENSMUSG00000028071	Sh2d2a	SH2 domain containing 2A
chr16	87635576	87636014	439	*	Peak_1181|Height_157.309|Summit_87635797	1000	Distal Intergenic	16	87699199	87723165	23967	1	12013	uc007zup.1	-63185	ENSMUSG00000025612	Bach1	BTB and CNC homology 1, basic leucine zipper transcription factor 1
chr12	87622061	87622324	264	*	Peak_1182|Height_71.6853|Summit_87622200	1000	Intron (uc007ohr.1/70373, intron 8 of 9)	12	87582828	87632318	49491	1	70373	uc007ohs.1	39233	ENSMUSG00000021254	Gpatch2l	G patch domain containing 2 like
chr7	87606927	87607167	241	*	Peak_1183|Height_87.6154|Summit_87607096	1000	Intron (uc009iaw.2/12144, intron 19 of 21)	7	87534080	87550317	16238	2	18550	uc009iav.1	-56610	ENSMUSG00000030530	Furin	furin (paired basic amino acid cleaving enzyme)
chr17	87606171	87606586	416	*	Peak_1184|Height_87.6154|Summit_87606340	1000	Distal Intergenic	17	87653783	87665287	11505	2	193813	uc008dur.2	58701	ENSMUSG00000024150	Mcfd2	multiple coagulation factor deficiency 2
chr6	87603789	87604288	500	*	Peak_1185|Height_164.279|Summit_87604114	1000	Exon (uc009ctq.2/72103, exon 6 of 10)	6	87578423	87622162	43740	2	72103	uc009ctq.2	17874	ENSMUSG00000030051	Aplf	aprataxin and PNKP like factor
chr6	87603574	87603787	214	*	Peak_1186|Height_70.6897|Summit_87603731	1000	Exon (uc009ctq.2/72103, exon 6 of 10)	6	87578423	87622162	43740	2	72103	uc009ctq.2	18375	ENSMUSG00000030051	Aplf	aprataxin and PNKP like factor
chr17	87601908	87602367	460	*	Peak_1187|Height_97.5717|Summit_87602187	1000	Distal Intergenic	17	87653783	87665287	11505	2	193813	uc008dur.2	62920	ENSMUSG00000024150	Mcfd2	multiple coagulation factor deficiency 2
chr16	87599920	87600406	487	*	Peak_1188|Height_71.6853|Summit_87600246	1000	Distal Intergenic	16	87553575	87595581	42007	1	224419	uc012ahq.1	46345	ENSMUSG00000025610	Map3k7cl	Map3k7 C-terminal like
chr8	87596521	87596833	313	*	Peak_1189|Height_81.6416|Summit_87596714	1000	Promoter	8	87596957	87599060	2104	1	330817	uc009mpg.1	-124	ENSMUSG00000060038	Dhps	deoxyhypusine synthase
chr16	87594517	87594808	292	*	Peak_1190|Height_75.6678|Summit_87594677	1000	3' UTR	16	87553575	87595581	42007	1	224419	uc012ahq.1	40942	ENSMUSG00000025610	Map3k7cl	Map3k7 C-terminal like
chr14	87576197	87576602	406	*	Peak_1191|Height_85.6241|Summit_87576362	1000	Distal Intergenic	14	87475546	87540921	65376	2	56419	uc007uue.1	-35276	ENSMUSG00000022021	Diaph3	diaphanous related formin 3
chr16	87575925	87576297	373	*	Peak_1192|Height_262.846|Summit_87576110	1000	Intron (uc012ahq.1/224419, intron 3 of 4)	16	87553575	87595581	42007	1	224419	uc012ahq.1	22350	ENSMUSG00000025610	Map3k7cl	Map3k7 C-terminal like
chr16	87568156	87568659	504	*	Peak_1193|Height_76.6635|Summit_87568494	1000	Intron (uc012ahq.1/224419, intron 2 of 4)	16	87553575	87595581	42007	1	224419	uc012ahq.1	14581	ENSMUSG00000025610	Map3k7cl	Map3k7 C-terminal like
chr15	8756367	8756766	400	*	Peak_1194|Height_241.938|Summit_8756588	1000	Distal Intergenic	15	8657610	8660807	3198	2	20512	uc007vfa.2	-95560	ENSMUSG00000005360	Slc1a3	solute carrier family 1 (glial high affinity glutamate transporter), member 3
chr8	87562954	87563453	500	*	Peak_1195|Height_82.6372|Summit_87563288	1000	Intron (uc009moz.2/212999, intron 2 of 24)	8	87561067	87581481	20415	1	212999	uc012gho.1	1887	ENSMUSG00000031691	Tnpo2	transportin 2 (importin 3, karyopherin beta 2b)
chr12	87558051	87558382	332	*	Peak_1196|Height_102.55|Summit_87558199	1000	Distal Intergenic	12	87582828	87632318	49491	1	70373	uc007ohr.1	-24446	ENSMUSG00000021254	Gpatch2l	G patch domain containing 2 like
chr11	87550127	87550530	404	*	Peak_1197|Height_70.6897|Summit_87550369	1000	Promoter	11	87551067	87557119	6053	1	20922	uc007kuj.1	-537	ENSMUSG00000020485	Supt4a	SPT4A, DSIF elongation factor subunit
chr7	87546194	87546534	341	*	Peak_1198|Height_71.6853|Summit_87546380	1000	Intron (uc009iau.1/18550, intron 1 of 15)	7	87534080	87547648	13569	2	18550	uc009iau.1	1114	ENSMUSG00000030530	Furin	furin (paired basic amino acid cleaving enzyme)
chr7	87545814	87546191	378	*	Peak_1199|Height_77.6591|Summit_87546026	1000	Intron (uc009iau.1/18550, intron 1 of 15)	7	87534080	87547648	13569	2	18550	uc009iau.1	1457	ENSMUSG00000030530	Furin	furin (paired basic amino acid cleaving enzyme)
chr15	87545442	87546059	618	*	Peak_1200|Height_71.6853|Summit_87545657	1000	Intron (uc007xee.1/106014, intron 2 of 3)	15	87455660	87589794	134135	1	106014	uc007xef.1	89782	ENSMUSG00000054863	Tafa5	TAFA chemokine like family member 5
chr7	87544918	87545341	424	*	Peak_1201|Height_110.515|Summit_87545087	1000	Intron (uc009iau.1/18550, intron 1 of 15)	7	87534080	87547648	13569	2	18550	uc009iau.1	2307	ENSMUSG00000030530	Furin	furin (paired basic amino acid cleaving enzyme)
chr10	87525465	87525785	321	*	Peak_1202|Height_88.611|Summit_87525663	1000	Distal Intergenic	10	87553817	87555119	1303	1	110312	uc007grc.1	-28032	ENSMUSG00000035383	Pmch	pro-melanin-concentrating hormone
chr15	87522346	87522768	423	*	Peak_1203|Height_139.388|Summit_87522545	1000	Intron (uc007xee.1/106014, intron 2 of 3)	15	87455660	87589794	134135	1	106014	uc007xef.1	66686	ENSMUSG00000054863	Tafa5	TAFA chemokine like family member 5
chr7	87520617	87520957	341	*	Peak_1204|Height_219.038|Summit_87520793	1000	Downstream (1-2kb)	7	87505336	87516012	10677	2	140481	uc009iar.1	-4605	ENSMUSG00000038886	Man2a2	mannosidase 2, alpha 2
chr16	87518005	87518269	265	*	Peak_1206|Height_70.6897|Summit_87518124	1000	Distal Intergenic	16	87483570	87496114	12545	2	12469	uc007zul.1	-21891	ENSMUSG00000025613	Cct8	chaperonin containing Tcp1, subunit 8 (theta)
chr15	87509232	87509582	351	*	Peak_1207|Height_95.5804|Summit_87509460	1000	Intron (uc007xee.1/106014, intron 1 of 3)	15	87455660	87589794	134135	1	106014	uc007xef.1	53572	ENSMUSG00000054863	Tafa5	TAFA chemokine like family member 5
chr17	87501997	87502709	713	*	Peak_1208|Height_153.327|Summit_87502365	1000	Distal Intergenic	17	87507019	87536925	29907	1	56468	uc008dup.1	-4310	ENSMUSG00000037104	Socs5	suppressor of cytokine signaling 5
chr12	87498803	87499121	319	*	Peak_1209|Height_132.419|Summit_87498969	1000	Intron (uc007oho.2/76411, intron 4 of 7)	12	87423511	87503409	79899	1	76411	uc007ohp.2	75292	ENSMUSG00000007867	Ift43	intraflagellar transport 43
chr12	87470086	87470390	305	*	Peak_1210|Height_97.5717|Summit_87470220	1000	Intron (uc007oho.2/76411, intron 3 of 7)	12	87423511	87503409	79899	1	76411	uc007ohp.2	46575	ENSMUSG00000007867	Ift43	intraflagellar transport 43
chr15	87459000	87459323	324	*	Peak_1211|Height_110.515|Summit_87459153	1000	Intron (uc007xee.1/106014, intron 1 of 3)	15	87455660	87589794	134135	1	106014	uc007xef.1	3340	ENSMUSG00000054863	Tafa5	TAFA chemokine like family member 5
chr4	87452168	87452568	401	*	Peak_1212|Height_115.493|Summit_87452422	1000	Promoter	4	87415829	87452218	36390	2	70122	uc008tmo.1	0	ENSMUSG00000028496	Mllt3	myeloid/lymphoid or mixed-lineage leukemia; translocated to, 3
chr17	87443806	87444048	243	*	Peak_1213|Height_73.6766|Summit_87443926	1000	Distal Intergenic	17	87424901	87435148	10248	1	56724	uc008duo.2	18905	ENSMUSG00000024146	Cript	cysteine-rich PDZ-binding protein
chr11	87436687	87436979	293	*	Peak_1214|Height_151.336|Summit_87436854	1000	Intron (uc007kuc.1/327992, intron 2 of 5)	11	87430666	87473044	42379	1	327992	uc007kuc.1	6021	ENSMUSG00000070345	Hsf5	heat shock transcription factor family member 5
chr8	87433810	87434126	317	*	Peak_1215|Height_72.6809|Summit_87433967	1000	Exon (uc009moa.1/13423, exon 5 of 6)	8	87435235	87438411	3177	1	13423	uc009mob.1	-1109	ENSMUSG00000003812	Dnase2a	deoxyribonuclease II alpha
chr12	87419806	87420030	225	*	Peak_1216|Height_73.6766|Summit_87419955	1000	Promoter	12	87397693	87419991	22299	2	21809	uc007ohn.2	0	ENSMUSG00000021253	Tgfb3	transforming growth factor, beta 3
chr4	87411685	87411984	300	*	Peak_1217|Height_83.6329|Summit_87411821	1000	Distal Intergenic	4	87415829	87435297	19469	2	70122	uc008tmn.1	23313	ENSMUSG00000028496	Mllt3	myeloid/lymphoid or mixed-lineage leukemia; translocated to, 3
chr9	87407244	87407506	263	*	Peak_1218|Height_83.6329|Summit_87407356	1000	Distal Intergenic	9	87597635	87626095	28461	2	76365	uc009qyh.2	218589	ENSMUSG00000032419	Tbx18	T-box18
chr11	87387762	87388160	399	*	Peak_1219|Height_74.6722|Summit_87387922	1000	Distal Intergenic	11	87391924	87399518	7595	1	18952	uc007kts.1	-3764	ENSMUSG00000020486	Septin4	septin 4
chr8	87387224	87387823	600	*	Peak_1220|Height_94.5848|Summit_87387664	1000	Intron (uc009mnr.2/66590, intron 4 of 6)	8	87380885	87393156	12272	1	66590	uc009mnu.2	6339	ENSMUSG00000003808	Farsa	phenylalanyl-tRNA synthetase, alpha subunit
chr17	87386162	87386526	365	*	Peak_1221|Height_85.6241|Summit_87386372	1000	Intron (uc008dum.1/104215, intron 2 of 4)	17	87362451	87399409	36959	1	104215	uc008dum.1	23711	ENSMUSG00000024143	Rhoq	ras homolog family member Q
chr4	8738190	8738493	304	*	Peak_1222|Height_71.6853|Summit_8738328	1000	Intron (uc008rya.1/320790, intron 6 of 37)	4	8783818	8793956	10139	1	320790	uc012daj.1	-45325	ENSMUSG00000041235	Chd7	chromodomain helicase DNA binding protein 7
chr12	87380028	87380285	258	*	Peak_1223|Height_83.6329|Summit_87380146	1000	Intron (uc007ohj.2/320244, intron 33 of 33)	12	87397693	87419991	22299	2	21809	uc007ohn.2	39706	ENSMUSG00000021253	Tgfb3	transforming growth factor, beta 3
chr12	87378369	87378646	278	*	Peak_1224|Height_95.5804|Summit_87378485	1000	Intron (uc007ohj.2/320244, intron 33 of 33)	12	87397693	87419991	22299	2	21809	uc007ohn.2	41345	ENSMUSG00000021253	Tgfb3	transforming growth factor, beta 3
chr8	87360904	87361617	714	*	Peak_1225|Height_228.995|Summit_87361218	1000	3' UTR	8	87358551	87364540	5990	2	19358	uc009mnk.1	2923	ENSMUSG00000003813	Rad23a	RAD23 homolog A, nucleotide excision repair protein
chr16	87346269	87346764	496	*	Peak_1226|Height_103.545|Summit_87346437	1000	Distal Intergenic	16	87354430	87365907	11478	1	67768	uc007zub.1	-7666	ENSMUSG00000044442	N6amt1	N-6 adenine-specific DNA methyltransferase 1 (putative)
chr12	87330772	87331098	327	*	Peak_1227|Height_148.349|Summit_87330950	1000	Intron (uc007ohj.2/320244, intron 29 of 33)	12	87280276	87402843	122568	1	320244	uc007ohm.1	50496	ENSMUSG00000012609	Ttll5	tubulin tyrosine ligase-like family, member 5
chr7	87311620	87312140	521	*	Peak_1228|Height_73.6766|Summit_87311770	1000	Distal Intergenic	7	87297776	87297901	126	2	100316758	uc012fnl.1	-13719	NA	NA	NA
chr16	87307344	87307717	374	*	Peak_1229|Height_83.6329|Summit_87307558	1000	Distal Intergenic	16	87354430	87365907	11478	1	67768	uc007zub.1	-46713	ENSMUSG00000044442	N6amt1	N-6 adenine-specific DNA methyltransferase 1 (putative)
chr6	87285280	87285823	544	*	Peak_1231|Height_100.559|Summit_87285630	1000	Promoter	6	87083847	87285769	201923	2	69538	uc009cte.1	0	ENSMUSG00000033420	Antxr1	anthrax toxin receptor 1
chr8	87284765	87285016	252	*	Peak_1232|Height_72.6809|Summit_87284883	1000	Intron (uc009mnc.1/18032, intron 2 of 10)	8	87231498	87298268	66771	2	18032	uc009mnc.1	13252	ENSMUSG00000001911	Nfix	nuclear factor I/X
chr14	87227199	87227539	341	*	Peak_1233|Height_78.6547|Summit_87227368	1000	Intron (uc007uub.1/56419, intron 24 of 27)	14	87171868	87189721	17854	2	56419	uc007uuc.1	-37478	ENSMUSG00000022021	Diaph3	diaphanous related formin 3
chr11	8721430	8721921	492	*	Peak_1234|Height_74.6722|Summit_8721576	1000	Distal Intergenic	11	8445696	8564538	118843	2	319939	uc007hzl.1	-156892	ENSMUSG00000020422	Tns3	tensin 3
chr5	8719655	8719963	309	*	Peak_1235|Height_92.5935|Summit_8719813	1000	Promoter	5	8719819	8748570	28752	1	18671	uc008wkm.1	0	ENSMUSG00000040584	Abcb1a	ATP-binding cassette, sub-family B (MDR/TAP), member 1A
chr4	87176486	87177032	547	*	Peak_1236|Height_100.559|Summit_87176701	1000	Distal Intergenic	4	87415829	87435297	19469	2	70122	uc008tmn.1	258265	ENSMUSG00000028496	Mllt3	myeloid/lymphoid or mixed-lineage leukemia; translocated to, 3
chr3	8717300	8717987	688	*	Peak_1237|Height_279.772|Summit_8717665	1000	Distal Intergenic	3	8663359	8667038	3680	2	15213	uc008oop.1	-50262	ENSMUSG00000040289	Hey1	hairy/enhancer-of-split related with YRPW motif 1
chr19	8716602	8716967	366	*	Peak_1238|Height_106.532|Summit_8716796	1000	Distal Intergenic	19	8738495	8758092	19598	1	12669	uc008gmf.2	-21528	ENSMUSG00000032773	Chrm1	cholinergic receptor, muscarinic 1, CNS
chr16	8715811	8716208	398	*	Peak_1239|Height_110.515|Summit_8716053	1000	Intron (uc007ycw.1/252870, intron 2 of 30)	16	8696273	8698943	2671	2	252870	uc007ycy.1	-16868	ENSMUSG00000022710	Usp7	ubiquitin specific peptidase 7
chr10	87150621	87150978	358	*	Peak_1240|Height_151.336|Summit_87150795	1000	Distal Intergenic	10	86984540	87046882	62343	1	18478	uc007gqt.2	166081	ENSMUSG00000020051	Pah	phenylalanine hydroxylase
chr11	87089990	87090335	346	*	Peak_1241|Height_91.5979|Summit_87090195	1000	Intron (uc007kto.1/320472, intron 1 of 6)	11	87040408	87172496	132089	2	320472	uc007kto.1	82161	ENSMUSG00000046442	Ppm1e	protein phosphatase 1E (PP2C domain containing)
chr4	87079988	87080418	431	*	Peak_1242|Height_118.48|Summit_87080250	1000	Distal Intergenic	4	86718346	86876444	158099	2	76376	uc008tmm.1	-203544	ENSMUSG00000037996	Slc24a2	solute carrier family 24 (sodium/potassium/calcium exchanger), member 2
chr4	87047855	87048414	560	*	Peak_1243|Height_86.6198|Summit_87048237	1000	Distal Intergenic	4	86718346	86876444	158099	2	76376	uc008tmm.1	-171411	ENSMUSG00000037996	Slc24a2	solute carrier family 24 (sodium/potassium/calcium exchanger), member 2
chr4	87038052	87038355	304	*	Peak_1244|Height_87.6154|Summit_87038218	1000	Distal Intergenic	4	86718346	86876444	158099	2	76376	uc008tmm.1	-161608	ENSMUSG00000037996	Slc24a2	solute carrier family 24 (sodium/potassium/calcium exchanger), member 2
chr11	87027778	87028111	334	*	Peak_1245|Height_91.5979|Summit_87027959	1000	Intron (uc007ktm.1/68729, intron 22 of 23)	11	87003576	87022037	18462	1	68729	uc007ktn.1	24202	ENSMUSG00000018548	Trim37	tripartite motif-containing 37
chr6	87024928	87025310	383	*	Peak_1246|Height_99.5629|Summit_87025156	1000	Intron (uc009csz.2/14583, intron 12 of 18)	6	87054740	87062997	8258	1	52372	uc009ctb.2	-29430	ENSMUSG00000090891	D6Ertd527e	DNA segment, Chr 6, ERATO Doi 527, expressed
chr4	87013876	87014181	306	*	Peak_1247|Height_134.41|Summit_87014051	1000	Distal Intergenic	4	86718346	86876444	158099	2	76376	uc008tmm.1	-137432	ENSMUSG00000037996	Slc24a2	solute carrier family 24 (sodium/potassium/calcium exchanger), member 2
chr5	86969664	86969979	316	*	Peak_1248|Height_187.178|Summit_86969797	1000	Intron (uc008xxs.1/243083, intron 4 of 10)	5	86914902	86947625	32724	2	320454	uc008xxr.2	-22039	ENSMUSG00000079451	Tmprss11g	transmembrane protease, serine 11g
chr11	8695764	8696253	490	*	Peak_1249|Height_174.235|Summit_8696024	1000	Distal Intergenic	11	8445696	8564538	118843	2	319939	uc007hzl.1	-131226	ENSMUSG00000020422	Tns3	tensin 3
chr8	86949098	86949569	472	*	Peak_1250|Height_101.554|Summit_86949298	1000	Intron (uc009mmn.2/12286, intron 1 of 46)	8	86939263	87164148	224886	1	12286	uc009mmn.2	9835	ENSMUSG00000034656	Cacna1a	calcium channel, voltage-dependent, P/Q type, alpha 1A subunit
chr9	86944304	86944592	289	*	Peak_1251|Height_131.423|Summit_86944453	1000	Intron (uc009qyc.2/266690, intron 10 of 15)	9	86935217	86972609	37393	1	266690	uc009qyf.2	9087	ENSMUSG00000032872	Cyb5r4	cytochrome b5 reductase 4
chr12	86943130	86943516	387	*	Peak_1252|Height_108.524|Summit_86943330	1000	Intron (uc007ohb.1/81703, intron 1 of 3)	12	86940366	86980828	40463	1	81703	uc007ohc.1	2764	ENSMUSG00000034271	Jdp2	Jun dimerization protein 2
chr14	86935931	86936760	830	*	Peak_1253|Height_161.292|Summit_86936371	1000	Distal Intergenic	14	87056130	87189721	133592	2	56419	uc007uua.1	252961	ENSMUSG00000022021	Diaph3	diaphanous related formin 3
chr7	86926708	86927206	499	*	Peak_1254|Height_82.6372|Summit_86926942	1000	Intron (uc009hza.1/626359, intron 17 of 17)	7	86937127	86938476	1350	2	17292	uc009hzb.2	11270	ENSMUSG00000030544	Mesp1	mesoderm posterior 1
chr7	86926307	86926704	398	*	Peak_1255|Height_85.6241|Summit_86926492	1000	Intron (uc009hza.1/626359, intron 17 of 17)	7	86937127	86938476	1350	2	17292	uc009hzb.2	11772	ENSMUSG00000030544	Mesp1	mesoderm posterior 1
chr2	8692247	8692572	326	*	Peak_1256|Height_109.519|Summit_8692392	1000	Distal Intergenic	2	9778705	9800227	21523	2	14462	uc008ihe.1	1107655	ENSMUSG00000015619	Gata3	GATA binding protein 3
chr12	86915799	86916191	393	*	Peak_1257|Height_170.253|Summit_86915976	1000	Distal Intergenic	12	86940055	86980828	40774	1	81703	uc007ohb.1	-23864	ENSMUSG00000034271	Jdp2	Jun dimerization protein 2
chr12	86912285	86912595	311	*	Peak_1258|Height_80.646|Summit_86912447	1000	Distal Intergenic	12	86940055	86980828	40774	1	81703	uc007ohb.1	-27460	ENSMUSG00000034271	Jdp2	Jun dimerization protein 2
chr12	86911069	86911506	438	*	Peak_1259|Height_146.358|Summit_86911363	1000	Distal Intergenic	12	86940055	86980828	40774	1	81703	uc007ohb.1	-28549	ENSMUSG00000034271	Jdp2	Jun dimerization protein 2
chr12	86910775	86911067	293	*	Peak_1260|Height_75.6678|Summit_86910945	1000	Distal Intergenic	12	86940055	86980828	40774	1	81703	uc007ohb.1	-28988	ENSMUSG00000034271	Jdp2	Jun dimerization protein 2
chr11	86900213	86900473	261	*	Peak_1261|Height_83.6329|Summit_86900355	1000	Promoter	11	86891234	86900279	9046	2	74133	uc007ktg.1	0	ENSMUSG00000020495	Smg8	smg-8 homolog, nonsense mediated mRNA decay factor (C. elegans)
chr9	86894829	86895324	496	*	Peak_1262|Height_196.139|Summit_86894968	1000	Distal Intergenic	9	86910372	86914751	4380	1	382089	uc009qya.1	-15048	ENSMUSG00000047897	Ripply2	ripply transcriptional repressor 2
chr14	86871779	86872080	302	*	Peak_1263|Height_100.559|Summit_86871945	1000	Distal Intergenic	14	87056130	87189721	133592	2	56419	uc007uua.1	317641	ENSMUSG00000022021	Diaph3	diaphanous related formin 3
chr12	86864945	86865380	436	*	Peak_1264|Height_114.497|Summit_86865233	1000	Distal Intergenic	12	86814851	86818219	3369	1	14281	uc007oha.1	50094	ENSMUSG00000021250	Fos	FBJ osteosarcoma oncogene
chr12	86860473	86860761	289	*	Peak_1265|Height_105.537|Summit_86860641	1000	Distal Intergenic	12	86814851	86818219	3369	1	14281	uc007oha.1	45622	ENSMUSG00000021250	Fos	FBJ osteosarcoma oncogene
chr12	86838405	86839014	610	*	Peak_1266|Height_91.5979|Summit_86838700	1000	Distal Intergenic	12	86814851	86818219	3369	1	14281	uc007oha.1	23554	ENSMUSG00000021250	Fos	FBJ osteosarcoma oncogene
chr6	86836160	86836434	275	*	Peak_1267|Height_108.524|Summit_86836303	1000	Intron (uc009csr.1/269774, intron 1 of 8)	6	86799636	86875126	75491	1	269774	uc009csu.1	36524	ENSMUSG00000057230	Aak1	AP2 associated kinase 1
chr14	86831037	86831527	491	*	Peak_1268|Height_169.257|Summit_86831226	1000	Distal Intergenic	14	87056130	87189721	133592	2	56419	uc007uua.1	358194	ENSMUSG00000022021	Diaph3	diaphanous related formin 3
chr11	86820720	86821164	445	*	Peak_1269|Height_96.576|Summit_86821042	1000	Distal Intergenic	11	86749927	86807264	57338	2	77864	uc007ktd.1	-13456	ENSMUSG00000018427	Ypel2	yippee like 2
chr11	86818878	86819193	316	*	Peak_1270|Height_94.5848|Summit_86819046	1000	Distal Intergenic	11	86749927	86807264	57338	2	77864	uc007ktd.1	-11614	ENSMUSG00000018427	Ypel2	yippee like 2
chr12	86814814	86815142	329	*	Peak_1271|Height_85.6241|Summit_86814984	1000	Promoter	12	86814851	86818219	3369	1	14281	uc007oha.1	0	ENSMUSG00000021250	Fos	FBJ osteosarcoma oncogene
chr12	86814532	86814797	266	*	Peak_1272|Height_92.5935|Summit_86814698	1000	Promoter	12	86814851	86818219	3369	1	14281	uc007oha.1	-54	ENSMUSG00000021250	Fos	FBJ osteosarcoma oncogene
chr12	86803142	86803512	371	*	Peak_1273|Height_74.6722|Summit_86803392	1000	Distal Intergenic	12	86814851	86818219	3369	1	14281	uc007oha.1	-11339	ENSMUSG00000021250	Fos	FBJ osteosarcoma oncogene
chr6	86793758	86794126	369	*	Peak_1274|Height_74.6722|Summit_86793889	1000	Distal Intergenic	6	86798401	86799434	1034	2	67170	uc009csq.2	5308	ENSMUSG00000100164	2610306M01Rik	RIKEN cDNA 2610306M01 gene
chr8	86780986	86781388	403	*	Peak_1275|Height_75.6678|Summit_86781128	1000	Promoter	8	86774475	86781223	6749	2	67873	uc009mmi.2	0	ENSMUSG00000004996	Mri1	methylthioribose-1-phosphate isomerase 1
chr17	8677112	8677474	363	*	Peak_1276|Height_137.397|Summit_8677302	1000	Distal Intergenic	17	8719666	9179513	459848	1	23984	uc008ajr.1	-42192	ENSMUSG00000023868	Pde10a	phosphodiesterase 10A
chr3	86759364	86759693	330	*	Peak_1277|Height_82.6372|Summit_86759521	1000	Distal Intergenic	3	86790508	86793454	2947	1	12480	uc008prs.1	-30815	ENSMUSG00000041750	Cd1d2	CD1d2 antigen
chr6	86754624	86755160	537	*	Peak_1278|Height_237.955|Summit_86754808	1000	Distal Intergenic	6	86686834	86743578	56745	2	11746	uc009cso.2	-11046	ENSMUSG00000029994	Anxa4	annexin A4
chr6	86722602	86722966	365	*	Peak_1279|Height_102.55|Summit_86722813	1000	Intron (uc009csn.2/11746, intron 1 of 12)	6	86697465	86715904	18440	2	11746	uc009csp.1	-6698	ENSMUSG00000029994	Anxa4	annexin A4
chr5	86673961	86674315	355	*	Peak_1280|Height_128.436|Summit_86674125	1000	Intron (uc008xxn.1/435845, intron 5 of 9)	5	86660506	86718333	57828	2	435845	uc008xxn.1	44018	ENSMUSG00000061184	Tmprss11c	transmembrane protease, serine 11c
chr17	86666005	86666505	501	*	Peak_1281|Height_100.559|Summit_86666356	1000	Intron (uc008dug.2/18754, intron 1 of 14)	17	86567514	87057259	489746	1	18754	uc008duh.2	98491	ENSMUSG00000045038	Prkce	protein kinase C, epsilon
chr14	8666092	8666481	390	*	Peak_1282|Height_143.371|Summit_8666269	1000	Intron (uc007sej.1/286940, intron 1 of 5)	14	8650471	8784101	133631	1	286940	uc007sek.1	15621	ENSMUSG00000025278	Flnb	filamin, beta
chr14	8665733	8666090	358	*	Peak_1283|Height_85.6241|Summit_8665948	1000	Intron (uc007sej.1/286940, intron 1 of 5)	14	8650471	8784101	133631	1	286940	uc007sek.1	15262	ENSMUSG00000025278	Flnb	filamin, beta
chr4	86650544	86651168	625	*	Peak_1284|Height_144.366|Summit_86650892	1000	Intron (uc008tmi.1/76376, intron 6 of 8)	4	86520318	86580726	60409	1	230379	uc008tmg.2	130226	ENSMUSG00000038007	Acer2	alkaline ceramidase 2
chr14	86633112	86633467	356	*	Peak_1285|Height_168.261|Summit_86633276	1000	Distal Intergenic	14	87056130	87189721	133592	2	56419	uc007uua.1	556254	ENSMUSG00000022021	Diaph3	diaphanous related formin 3
chr12	86597106	86597611	506	*	Peak_1286|Height_113.502|Summit_86597389	1000	Intron (uc007ogs.1/217716, intron 5 of 11)	12	86575470	86610424	34955	2	217716	uc007ogs.1	12813	ENSMUSG00000021245	Mlh3	mutL homolog 3
chr3	86578826	86579225	400	*	Peak_1287|Height_111.51|Summit_86579078	1000	Intron (uc008prh.1/80877, intron 54 of 54)	3	86590072	86597835	7764	2	70762	uc008prk.3	18610	ENSMUSG00000028078	Dclk2	doublecortin-like kinase 2
chr3	86572490	86572786	297	*	Peak_1288|Height_108.524|Summit_86572622	1000	Intron (uc008prh.1/80877, intron 53 of 54)	3	86590072	86597835	7764	2	70762	uc008prk.3	25049	ENSMUSG00000028078	Dclk2	doublecortin-like kinase 2
chr11	86570826	86571407	582	*	Peak_1289|Height_288.733|Summit_86571210	1000	Promoter	11	86508155	86570994	62840	2	67300	uc007kta.1	0	ENSMUSG00000047126	Cltc	clathrin, heavy polypeptide (Hc)
chr12	86568687	86569094	408	*	Peak_1290|Height_71.6853|Summit_86568843	1000	Distal Intergenic	12	86560463	86567578	7116	1	217715	uc007ogr.1	8224	ENSMUSG00000004788	Eif2b2	eukaryotic translation initiation factor 2B, subunit 2 beta
chr12	86567988	86568682	695	*	Peak_1291|Height_304.663|Summit_86568445	1000	Distal Intergenic	12	86560463	86567578	7116	1	217715	uc007ogr.1	7525	ENSMUSG00000004788	Eif2b2	eukaryotic translation initiation factor 2B, subunit 2 beta
chr2	8655767	8656230	464	*	Peak_1292|Height_153.327|Summit_8656051	1000	Distal Intergenic	2	9778705	9800227	21523	2	14462	uc008ihe.1	1143997	ENSMUSG00000015619	Gata3	GATA binding protein 3
chr14	86552946	86553435	490	*	Peak_1293|Height_164.279|Summit_86553191	1000	Distal Intergenic	14	87056130	87189721	133592	2	56419	uc007uua.1	636286	ENSMUSG00000022021	Diaph3	diaphanous related formin 3
chr9	86552046	86552343	298	*	Peak_1294|Height_171.248|Summit_86552192	1000	Intron (uc009qxr.2/17436, intron 3 of 13)	9	86474970	86581206	106237	2	17436	uc009qxr.2	28863	ENSMUSG00000032418	Me1	malic enzyme 1, NADP(+)-dependent, cytosolic
chr12	86544642	86544963	322	*	Peak_1295|Height_77.6591|Summit_86544809	1000	Distal Intergenic	12	86560463	86567578	7116	1	217715	uc007ogr.1	-15500	ENSMUSG00000004788	Eif2b2	eukaryotic translation initiation factor 2B, subunit 2 beta
chr12	86542613	86543054	442	*	Peak_1296|Height_77.6591|Summit_86542838	1000	Distal Intergenic	12	86560463	86567578	7116	1	217715	uc007ogr.1	-17409	ENSMUSG00000004788	Eif2b2	eukaryotic translation initiation factor 2B, subunit 2 beta
chr12	86541925	86542400	476	*	Peak_1297|Height_99.5629|Summit_86542053	1000	Distal Intergenic	12	86560463	86567578	7116	1	217715	uc007ogr.1	-18063	ENSMUSG00000004788	Eif2b2	eukaryotic translation initiation factor 2B, subunit 2 beta
chr7	86536426	86536903	478	*	Peak_1298|Height_74.6722|Summit_86536596	1000	Promoter	7	86537224	86554468	17245	1	208836	uc009hyg.1	-321	ENSMUSG00000039187	Fanci	Fanconi anemia, complementation group I
chr11	86518615	86519071	457	*	Peak_1299|Height_71.6853|Summit_86518785	1000	Exon (uc011ybt.1/67300, exon 19 of 28)	11	86536780	86539985	3206	2	67300	uc007ktb.1	20914	ENSMUSG00000047126	Cltc	clathrin, heavy polypeptide (Hc)
chr9	86517618	86518345	728	*	Peak_1300|Height_245.92|Summit_86517907	1000	Intron (uc009qxr.2/17436, intron 6 of 13)	9	86465660	86468506	2847	1	69519	uc012gxs.1	51958	ENSMUSG00000032417	Rwdd2a	RWD domain containing 2A
chr11	86517294	86517872	579	*	Peak_1301|Height_76.6635|Summit_86517633	1000	Exon (uc011ybt.1/67300, exon 22 of 28)	11	86497485	86505959	8475	1	217057	uc007ksz.1	19809	ENSMUSG00000072582	Ptrh2	peptidyl-tRNA hydrolase 2
chr7	86514336	86514663	328	*	Peak_1302|Height_70.6897|Summit_86514495	1000	Distal Intergenic	7	86519756	86531913	12158	2	19771	uc009hye.2	17250	ENSMUSG00000039194	Rlbp1	retinaldehyde binding protein 1
chr11	86504977	86505269	293	*	Peak_1303|Height_95.5804|Summit_86505137	1000	3' UTR	11	86497485	86505959	8475	1	217057	uc007ksz.1	7492	ENSMUSG00000072582	Ptrh2	peptidyl-tRNA hydrolase 2
chr8	8648047	8648439	393	*	Peak_1304|Height_107.528|Summit_8648195	1000	Intron (uc009kue.1/13642, intron 1 of 4)	8	8617439	8660773	43335	2	13642	uc009kue.1	12334	ENSMUSG00000001300	Efnb2	ephrin B2
chr12	86478709	86478952	244	*	Peak_1305|Height_72.6809|Summit_86478835	1000	Intron (uc007ogm.2/238323, intron 3 of 4)	12	86476546	86480939	4394	2	238323	uc007ogm.2	1987	ENSMUSG00000019235	Rps6kl1	ribosomal protein S6 kinase-like 1
chr12	86467982	86468392	411	*	Peak_1306|Height_70.6897|Summit_86468116	1000	Intron (uc007ogj.2/78920, intron 10 of 14)	12	86471391	86472978	1588	1	78920	uc007ogl.1	-2999	ENSMUSG00000004789	Dlst	dihydrolipoamide S-succinyltransferase (E2 component of 2-oxo-glutarate complex)
chr11	86466123	86466481	359	*	Peak_1307|Height_79.6503|Summit_86466326	1000	Intron (uc007ksv.1/75909, intron 5 of 11)	11	86456732	86479380	22649	2	75909	uc007ksx.1	12899	ENSMUSG00000018171	Vmp1	vacuole membrane protein 1
chr12	86462770	86463330	561	*	Peak_1308|Height_76.6635|Summit_86462926	1000	Exon (uc007ogj.2/78920, exon 8 of 15)	12	86471391	86472978	1588	1	78920	uc007ogl.1	-8061	ENSMUSG00000004789	Dlst	dihydrolipoamide S-succinyltransferase (E2 component of 2-oxo-glutarate complex)
chr18	8644413	8644979	567	*	Peak_1309|Height_78.6547|Summit_8644757	1000	Distal Intergenic	18	9212854	9216199	3346	1	14370	uc008eag.2	-567875	ENSMUSG00000036904	Fzd8	frizzled class receptor 8
chr6	86447425	86447681	257	*	Peak_1310|Height_96.576|Summit_86447541	1000	Distal Intergenic	6	86474491	86476159	1669	2	23983	uc009csc.1	28478	ENSMUSG00000051695	Pcbp1	poly(rC) binding protein 1
chr6	86430097	86430376	280	*	Peak_1311|Height_77.6591|Summit_86430205	1000	Intron (uc009crz.1/uc009crz.1, intron 1 of 4)	6	86388686	86420381	31696	1	232196	uc009crw.2	41411	ENSMUSG00000046679	C87436	expressed sequence C87436
chr8	86427310	86427556	247	*	Peak_1312|Height_80.646|Summit_86427418	1000	Intron (uc009mlg.2/330814, intron 1 of 22)	8	86423997	86465853	41857	1	330814	uc009mlh.2	3313	ENSMUSG00000013033	Adgrl1	adhesion G protein-coupled receptor L1
chr7	86420153	86420477	325	*	Peak_1313|Height_91.5979|Summit_86420307	1000	Intron (uc012fnf.1/54608, intron 1 of 5)	7	86418152	86506487	88336	1	54608	uc009hyc.1	2001	ENSMUSG00000039202	Abhd2	abhydrolase domain containing 2
chr11	86415715	86415952	238	*	Peak_1314|Height_97.5717|Summit_86415834	1000	Intron (uc007ksv.1/75909, intron 9 of 11)	11	86397569	86397660	92	2	387140	uc011ybs.1	-18055	ENSMUSG00000065455	Mir21a	microRNA 21a
chr7	86414807	86415153	347	*	Peak_1315|Height_111.51|Summit_86414944	1000	Distal Intergenic	7	86418152	86490257	72106	1	54608	uc012fnf.1	-2999	ENSMUSG00000039202	Abhd2	abhydrolase domain containing 2
chr16	86403906	86404174	269	*	Peak_1316|Height_89.6066|Summit_86404047	1000	Distal Intergenic	16	85858402	85901370	42969	2	23794	uc007ztw.1	-502536	ENSMUSG00000022894	Adamts5	a disintegrin-like and metallopeptidase (reprolysin type) with thrombospondin type 1 motif, 5 (aggrecanase-2)
chr11	86394806	86395167	362	*	Peak_1317|Height_97.5717|Summit_86394971	1000	Downstream (2-3kb)	11	86397569	86397660	92	2	387140	uc011ybs.1	2493	ENSMUSG00000065455	Mir21a	microRNA 21a
chr17	86360981	86361291	311	*	Peak_1318|Height_82.6372|Summit_86361183	1000	Distal Intergenic	17	86384005	86439704	55700	2	78586	uc008dud.2	78413	ENSMUSG00000024135	Srbd1	S1 RNA binding domain 1
chr6	86355007	86355947	941	*	Peak_1319|Height_119.476|Summit_86355483	1000	Promoter	6	86354213	86383399	29187	1	21841	uc009crr.2	794	ENSMUSG00000071337	Tia1	cytotoxic granule-associated RNA binding protein 1
chr11	86330870	86331102	233	*	Peak_1320|Height_74.6722|Summit_86330956	1000	Exon (uc007ksn.2/72508, exon 6 of 15)	11	86354393	86357433	3041	2	72508	uc007ksq.1	26331	ENSMUSG00000020516	Rps6kb1	ribosomal protein S6 kinase, polypeptide 1
chr4	86322735	86323059	325	*	Peak_1321|Height_350.462|Summit_86322905	1000	Distal Intergenic	4	86302469	86315963	13495	2	11520	uc008tlz.1	-6772	ENSMUSG00000028494	Plin2	perilipin 2
chr14	86318790	86319278	489	*	Peak_1322|Height_82.6372|Summit_86319008	1000	Distal Intergenic	14	87056130	87189721	133592	2	56419	uc007uua.1	870443	ENSMUSG00000022021	Diaph3	diaphanous related formin 3
chr17	86286036	86286341	306	*	Peak_1323|Height_73.6766|Summit_86286179	1000	Distal Intergenic	17	86384005	86439704	55700	2	78586	uc008dud.2	153363	ENSMUSG00000024135	Srbd1	S1 RNA binding domain 1
chr17	86285602	86286034	433	*	Peak_1324|Height_81.6416|Summit_86285863	1000	Distal Intergenic	17	86384005	86439704	55700	2	78586	uc008dud.2	153670	ENSMUSG00000024135	Srbd1	S1 RNA binding domain 1
chr6	86268878	86269222	345	*	Peak_1325|Height_95.5804|Summit_86269054	1000	Distal Intergenic	6	86315677	86320052	4376	1	66488	uc009crl.1	-46455	ENSMUSG00000057497	Fam136a	family with sequence similarity 136, member A
chr6	86267556	86268275	720	*	Peak_1326|Height_107.528|Summit_86267832	1000	Distal Intergenic	6	86315677	86320052	4376	1	66488	uc009crl.1	-47402	ENSMUSG00000057497	Fam136a	family with sequence similarity 136, member A
chr12	86267568	86267967	400	*	Peak_1327|Height_86.6198|Summit_86267758	1000	Intron (uc007ofy.1/68497, intron 12 of 18)	12	86259099	86287873	28775	2	68497	uc007ofy.1	19906	ENSMUSG00000042350	Arel1	apoptosis resistant E3 ubiquitin protein ligase 1
chr8	86261680	86262012	333	*	Peak_1328|Height_115.493|Summit_86261847	1000	Intron (uc009mlc.2/26364, intron 1 of 19)	8	86247150	86265210	18061	2	26364	uc009mlc.2	3198	ENSMUSG00000002885	Adgre5	adhesion G protein-coupled receptor E5
chr4	86257891	86258320	430	*	Peak_1329|Height_85.6241|Summit_86258151	1000	Promoter	4	86227189	86257926	30738	2	230376	uc008tlx.1	0	ENSMUSG00000038047	Haus6	HAUS augmin-like complex, subunit 6
chr17	86257359	86257856	498	*	Peak_1330|Height_95.5804|Summit_86257649	1000	Distal Intergenic	17	86083608	86087594	3987	2	20472	uc008duc.2	-169765	ENSMUSG00000024134	Six2	sine oculis-related homeobox 2
chr6	86231642	86231903	262	*	Peak_1331|Height_72.6809|Summit_86231775	1000	Distal Intergenic	6	86315677	86320052	4376	1	66488	uc009crl.1	-83774	ENSMUSG00000057497	Fam136a	family with sequence similarity 136, member A
chr6	86220235	86220631	397	*	Peak_1332|Height_81.6416|Summit_86220482	1000	Intron (uc009crk.2/21802, intron 4 of 5)	6	86145245	86225443	80199	1	21802	uc009crk.2	74990	ENSMUSG00000029999	Tgfa	transforming growth factor alpha
chr11	86209049	86209574	526	*	Peak_1333|Height_160.296|Summit_86209256	1000	Distal Intergenic	11	86079217	86171027	91811	2	327987	uc007ksk.1	-38022	ENSMUSG00000034297	Med13	mediator complex subunit 13
chr12	86195591	86195917	327	*	Peak_1334|Height_70.6897|Summit_86195775	1000	Intron (uc011ypd.1/16997, intron 2 of 34)	12	86216752	86220705	3954	1	100303738	uc011ype.1	-20835	ENSMUSG00000092130	D030025P21Rik	RIKEN cDNA D030025P21 gene
chr11	86194043	86194345	303	*	Peak_1335|Height_113.502|Summit_86194180	1000	Distal Intergenic	11	86079217	86171027	91811	2	327987	uc007ksk.1	-23016	ENSMUSG00000034297	Med13	mediator complex subunit 13
chr16	86189287	86189618	332	*	Peak_1336|Height_84.6285|Summit_86189407	1000	Distal Intergenic	16	85858402	85901370	42969	2	23794	uc007ztw.1	-287917	ENSMUSG00000022894	Adamts5	a disintegrin-like and metallopeptidase (reprolysin type) with thrombospondin type 1 motif, 5 (aggrecanase-2)
chr12	86188400	86188954	555	*	Peak_1337|Height_283.754|Summit_86188614	1000	Intron (uc011ypd.1/16997, intron 3 of 34)	12	86216752	86220705	3954	1	100303738	uc011ype.1	-27798	ENSMUSG00000092130	D030025P21Rik	RIKEN cDNA D030025P21 gene
chr8	86176187	86176563	377	*	Peak_1338|Height_105.537|Summit_86176413	1000	Promoter	8	86176577	86188688	12112	1	67903	uc009mkr.1	-14	ENSMUSG00000019433	Gipc1	GIPC PDZ domain containing family, member 1
chr10	86174925	86175328	404	*	Peak_1339|Height_79.6503|Summit_86175217	1000	Promoter	10	86175510	86194396	18887	1	103220	uc007gql.1	-182	ENSMUSG00000044937	Ttc41	tetratricopeptide repeat domain 41
chr12	86160304	86160677	374	*	Peak_1340|Height_75.6678|Summit_86160490	1000	Intron (uc011ypd.1/16997, intron 8 of 34)	12	86124162	86156986	32825	2	16997	uc011ypc.1	-3318	ENSMUSG00000002020	Ltbp2	latent transforming growth factor beta binding protein 2
chr12	86133431	86133912	482	*	Peak_1341|Height_154.323|Summit_86133641	1000	Exon (uc011ypc.1/16997, exon 14 of 28)	12	86114220	86116039	1820	1	74316	uc007ofu.2	19211	ENSMUSG00000021241	Isca2	iron-sulfur cluster assembly 2
chr2	86133416	86133697	282	*	Peak_1342|Height_71.6853|Summit_86133577	1000	Distal Intergenic	2	86137975	86138913	939	1	259012	uc008kmb.1	-4278	ENSMUSG00000047149	Olfr1052	olfactory receptor 1052
chr2	8612993	8613275	283	*	Peak_1343|Height_77.6591|Summit_8613132	1000	Distal Intergenic	2	9778705	9800227	21523	2	14462	uc008ihe.1	1186952	ENSMUSG00000015619	Gata3	GATA binding protein 3
chr6	86126577	86126851	275	*	Peak_1344|Height_72.6809|Summit_86126752	1000	Distal Intergenic	6	86145245	86159908	14664	1	21802	uc009crj.2	-18394	ENSMUSG00000029999	Tgfa	transforming growth factor alpha
chr6	86119129	86119482	354	*	Peak_1345|Height_112.506|Summit_86119305	1000	Distal Intergenic	6	86145245	86159908	14664	1	21802	uc009crj.2	-25763	ENSMUSG00000029999	Tgfa	transforming growth factor alpha
chr12	86105754	86106084	331	*	Peak_1346|Height_76.6635|Summit_86105917	1000	Intron (uc007oft.1/67963, intron 2 of 3)	12	86095509	86114062	18554	2	67963	uc007oft.1	7978	ENSMUSG00000021242	Npc2	NPC intracellular cholesterol transporter 2
chr16	86087753	86088082	330	*	Peak_1347|Height_71.6853|Summit_86087882	1000	Distal Intergenic	16	85858402	85901370	42969	2	23794	uc007ztw.1	-186383	ENSMUSG00000022894	Adamts5	a disintegrin-like and metallopeptidase (reprolysin type) with thrombospondin type 1 motif, 5 (aggrecanase-2)
chr17	86087593	86087965	373	*	Peak_1348|Height_197.135|Summit_86087761	1000	Promoter	17	86083608	86087594	3987	2	20472	uc008duc.2	0	ENSMUSG00000024134	Six2	sine oculis-related homeobox 2
chr10	86075155	86075514	360	*	Peak_1349|Height_77.6591|Summit_86075335	1000	Distal Intergenic	10	86148272	86152699	4428	1	66263	uc007gqe.2	-72758	ENSMUSG00000097412	1810014B01Rik	RIKEN cDNA 1810014B01 gene
chr15	86069494	86069890	397	*	Peak_1350|Height_99.5629|Summit_86069663	1000	Exon (uc007xea.1/223754, exon 4 of 13)	15	86044889	86328933	284045	1	223754	uc007xea.1	24605	ENSMUSG00000051864	Tbc1d22a	TBC1 domain family, member 22a
chr8	8605561	8605910	350	*	Peak_1351|Height_95.5804|Summit_8605707	1000	Distal Intergenic	8	8617439	8660773	43335	2	13642	uc009kue.1	54863	ENSMUSG00000001300	Efnb2	ephrin B2
chr11	8605160	8605554	395	*	Peak_1352|Height_104.541|Summit_8605324	1000	Distal Intergenic	11	8445696	8564538	118843	2	319939	uc007hzl.1	-40622	ENSMUSG00000020422	Tns3	tensin 3
chr11	8603942	8604220	279	*	Peak_1353|Height_131.423|Summit_8604077	1000	Distal Intergenic	11	8445696	8564538	118843	2	319939	uc007hzl.1	-39404	ENSMUSG00000020422	Tns3	tensin 3
chr8	8602215	8602630	416	*	Peak_1354|Height_115.493|Summit_8602402	1000	Distal Intergenic	8	8617439	8660773	43335	2	13642	uc009kue.1	58143	ENSMUSG00000001300	Efnb2	ephrin B2
chr17	85995701	85996185	485	*	Peak_1355|Height_74.6722|Summit_85995926	1000	Distal Intergenic	17	86012948	86025531	12584	1	20473	uc008dtz.2	-16763	ENSMUSG00000038805	Six3	sine oculis-related homeobox 3
chr4	85972684	85972997	314	*	Peak_1356|Height_98.5673|Summit_85972862	1000	Intron (uc009vcq.2/77739, intron 15 of 27)	4	85922670	86074286	151617	1	77739	uc008tls.3	50014	ENSMUSG00000066113	Adamtsl1	ADAMTS-like 1
chrX	8596655	8596948	294	*	Peak_1357|Height_100.559|Summit_8596785	1000	Distal Intergenic	20	8610612	8611459	848	1	83457	uc009spm.1	-13664	ENSMUSG00000071815	Fthl17e	ferritin, heavy polypeptide-like 17, member E
chr16	85966469	85966821	353	*	Peak_1358|Height_80.646|Summit_85966667	1000	Distal Intergenic	16	85858402	85901370	42969	2	23794	uc007ztw.1	-65099	ENSMUSG00000022894	Adamts5	a disintegrin-like and metallopeptidase (reprolysin type) with thrombospondin type 1 motif, 5 (aggrecanase-2)
chr11	8592751	8593236	486	*	Peak_1359|Height_347.475|Summit_8593037	1000	Distal Intergenic	11	8445696	8564538	118843	2	319939	uc007hzl.1	-28213	ENSMUSG00000020422	Tns3	tensin 3
chr6	85928639	85928954	316	*	Peak_1360|Height_96.576|Summit_85928815	1000	Distal Intergenic	6	85892263	85911661	19399	2	72102	uc009cqp.1	-16978	ENSMUSG00000030002	Dusp11	dual specificity phosphatase 11 (RNA/RNP complex 1-interacting)
chr15	85920563	85920869	307	*	Peak_1361|Height_72.6809|Summit_85920685	1000	Intron (uc007xdv.2/223752, intron 1 of 18)	15	85889199	85968064	78866	1	223752	uc007xdw.2	31364	ENSMUSG00000035900	Gramd4	GRAM domain containing 4
chr15	85916039	85916636	598	*	Peak_1362|Height_74.6722|Summit_85916455	1000	Intron (uc007xdv.2/223752, intron 1 of 18)	15	85889199	85968064	78866	1	223752	uc007xdw.2	26840	ENSMUSG00000035900	Gramd4	GRAM domain containing 4
chr9	85903777	85904116	340	*	Peak_1363|Height_134.41|Summit_85903940	1000	Distal Intergenic	9	85736459	85740662	4204	1	21983	uc009qxa.2	167318	ENSMUSG00000035274	Tpbg	trophoblast glycoprotein
chr15	85897352	85897692	341	*	Peak_1364|Height_75.6678|Summit_85897500	1000	Intron (uc007xdv.2/223752, intron 1 of 18)	15	85889199	85968064	78866	1	223752	uc007xdw.2	8153	ENSMUSG00000035900	Gramd4	GRAM domain containing 4
chr4	85842333	85842704	372	*	Peak_1366|Height_74.6722|Summit_85842555	1000	Intron (uc008tlq.2/77739, intron 4 of 4)	4	85922670	86074286	151617	1	77739	uc008tls.3	-79966	ENSMUSG00000066113	Adamtsl1	ADAMTS-like 1
chr15	85838009	85838407	399	*	Peak_1367|Height_138.392|Summit_85838215	1000	Intron (uc007xdt.1/12614, intron 1 of 34)	15	85729188	85864207	135020	2	12614	uc007xdt.1	25800	ENSMUSG00000016028	Celsr1	cadherin, EGF LAG seven-pass G-type receptor 1
chr7	85829861	85830219	359	*	Peak_1368|Height_99.5629|Summit_85830065	1000	Intron (uc012fnd.1/414121, intron 5 of 10)	7	85725952	85863106	137155	2	414121	uc012fnd.1	32887	ENSMUSG00000059146	E430016F16Rik	RIKEN cDNA E430016F16 gene
chr4	85817415	85817673	259	*	Peak_1369|Height_88.611|Summit_85817543	1000	Intron (uc008tlq.2/77739, intron 4 of 4)	4	85922670	86074286	151617	1	77739	uc008tls.3	-104997	ENSMUSG00000066113	Adamtsl1	ADAMTS-like 1
chr7	85812843	85813350	508	*	Peak_1370|Height_88.611|Summit_85813151	1000	Intron (uc012fnd.1/414121, intron 6 of 10)	7	85725952	85863106	137155	2	414121	uc012fnd.1	49756	ENSMUSG00000059146	E430016F16Rik	RIKEN cDNA E430016F16 gene
chr3	8580688	8581188	501	*	Peak_1371|Height_81.6416|Summit_8580909	1000	Distal Intergenic	3	8509527	8561604	52078	1	20257	uc008ooo.1	71161	ENSMUSG00000027500	Stmn2	stathmin-like 2
chr16	85798727	85798972	246	*	Peak_1372|Height_88.611|Summit_85798841	1000	Exon (uc012aho.1/11504, exon 5 of 9)	16	85794073	85803360	9288	2	11504	uc012aho.1	4388	ENSMUSG00000022893	Adamts1	a disintegrin-like and metallopeptidase (reprolysin type) with thrombospondin type 1 motif, 1
chr11	85783809	85784143	335	*	Peak_1373|Height_104.541|Summit_85783965	1000	Distal Intergenic	11	85710267	85729599	19333	1	21387	uc007ksd.2	73542	ENSMUSG00000000094	Tbx4	T-box 4
chr9	85762565	85762927	363	*	Peak_1374|Height_75.6678|Summit_85762789	1000	Distal Intergenic	9	85736459	85740662	4204	1	21983	uc009qxa.2	26106	ENSMUSG00000035274	Tpbg	trophoblast glycoprotein
chr9	85736655	85737145	491	*	Peak_1375|Height_73.6766|Summit_85736878	1000	Promoter	9	85736459	85740662	4204	1	21983	uc009qxa.2	196	ENSMUSG00000035274	Tpbg	trophoblast glycoprotein
chr3	85733494	85733893	400	*	Peak_1376|Height_87.6154|Summit_85733753	1000	Distal Intergenic	3	84299986	85691440	1391455	2	99889	uc008pqg.2	-42054	ENSMUSG00000074513	Arfip1	ADP-ribosylation factor interacting protein 1
chr4	8573183	8573493	311	*	Peak_1377|Height_79.6503|Summit_8573347	1000	Distal Intergenic	4	8617553	8683053	65501	1	320790	uc008rxy.1	-44060	ENSMUSG00000041235	Chd7	chromodomain helicase DNA binding protein 7
chr10	85733056	85733370	315	*	Peak_1378|Height_102.55|Summit_85733216	1000	Intron (uc007gnn.2/27204, intron 6 of 13)	10	85763157	85769526	6370	1	21859	uc011xkt.1	-29787	ENSMUSG00000020044	Timp3	tissue inhibitor of metalloproteinase 3
chr3	85732261	85732573	313	*	Peak_1379|Height_141.379|Summit_85732411	1000	Distal Intergenic	3	84299986	85691440	1391455	2	99889	uc008pqg.2	-40821	ENSMUSG00000074513	Arfip1	ADP-ribosylation factor interacting protein 1
chr13	85710728	85711248	521	*	Peak_1380|Height_78.6547|Summit_85711034	1000	Distal Intergenic	13	85354304	85429091	74788	2	218397	uc007rix.2	-281637	ENSMUSG00000021549	Rasa1	RAS p21 protein activator 1
chr4	85686894	85687212	319	*	Peak_1381|Height_103.545|Summit_85687059	1000	Distal Intergenic	4	85699819	85845420	145602	1	77739	uc008tlq.2	-12607	ENSMUSG00000066113	Adamtsl1	ADAMTS-like 1
chr16	85680756	85681181	426	*	Peak_1382|Height_116.489|Summit_85680948	1000	Distal Intergenic	16	85794073	85803360	9288	2	11504	uc012aho.1	122179	ENSMUSG00000022893	Adamts1	a disintegrin-like and metallopeptidase (reprolysin type) with thrombospondin type 1 motif, 1
chr12	85657615	85658024	410	*	Peak_1384|Height_169.257|Summit_85657839	1000	Promoter	12	85658068	85675061	16994	1	52708	uc007oet.1	-44	ENSMUSG00000042472	Zfp410	zinc finger protein 410
chr9	85642730	85643133	404	*	Peak_1385|Height_114.497|Summit_85642934	1000	Promoter	9	85580967	85642941	61975	2	108837	uc009qww.2	0	ENSMUSG00000035941	Ibtk	inhibitor of Bruton agammaglobulinemia tyrosine kinase
chr9	85642035	85642595	561	*	Peak_1386|Height_177.222|Summit_85642301	1000	Promoter	9	85580967	85642941	61975	2	108837	uc009qww.2	346	ENSMUSG00000035941	Ibtk	inhibitor of Bruton agammaglobulinemia tyrosine kinase
chr10	85633878	85634551	674	*	Peak_1387|Height_82.6372|Summit_85634198	1000	Intron (uc007gnn.2/27204, intron 6 of 13)	10	85763157	85769526	6370	1	21859	uc011xkt.1	-128606	ENSMUSG00000020044	Timp3	tissue inhibitor of metalloproteinase 3
chr13	85624757	85625084	328	*	Peak_1388|Height_98.5673|Summit_85624923	1000	Distal Intergenic	13	85354304	85429091	74788	2	218397	uc007rix.2	-195666	ENSMUSG00000021549	Rasa1	RAS p21 protein activator 1
chr10	85624398	85624819	422	*	Peak_1389|Height_73.6766|Summit_85624576	1000	Intron (uc007gnn.2/27204, intron 6 of 13)	10	85763157	85769526	6370	1	21859	uc011xkt.1	-138338	ENSMUSG00000020044	Timp3	tissue inhibitor of metalloproteinase 3
chr9	85600788	85601196	409	*	Peak_1390|Height_71.6853|Summit_85600993	1000	Intron (uc009qwu.2/108837, intron 10 of 16)	9	85580967	85614953	33987	2	108837	uc009qwu.2	13757	ENSMUSG00000035941	Ibtk	inhibitor of Bruton agammaglobulinemia tyrosine kinase
chr10	85595381	85595692	312	*	Peak_1391|Height_88.611|Summit_85595537	1000	Intron (uc007gnn.2/27204, intron 7 of 13)	10	85484934	85511073	26140	1	69754	uc007gnm.1	110447	ENSMUSG00000001786	Fbxo7	F-box protein 7
chr13	85570362	85570836	475	*	Peak_1392|Height_80.646|Summit_85570659	1000	Distal Intergenic	13	85354304	85429091	74788	2	218397	uc007rix.2	-141271	ENSMUSG00000021549	Rasa1	RAS p21 protein activator 1
chr13	85569655	85569999	345	*	Peak_1393|Height_175.231|Summit_85569816	1000	Distal Intergenic	13	85354304	85429091	74788	2	218397	uc007rix.2	-140564	ENSMUSG00000021549	Rasa1	RAS p21 protein activator 1
chr11	85551486	85551719	234	*	Peak_1394|Height_75.6678|Summit_85551605	1000	Intron (uc007krp.2/192197, intron 23 of 23)	11	85615287	85639560	24274	1	192197	uc007krz.2	-63568	ENSMUSG00000059439	Bcas3	breast carcinoma amplified sequence 3
chr16	85550330	85550798	469	*	Peak_1395|Height_92.5935|Summit_85550669	1000	Promoter	16	85456490	85550954	94465	2	224405	uc007ztu.1	156	ENSMUSG00000041134	Cyyr1	cysteine and tyrosine-rich protein 1
chr3	85545798	85546120	323	*	Peak_1396|Height_96.576|Summit_85545925	1000	Intron (uc008pqg.2/99889, intron 3 of 9)	3	85463985	85550131	86147	2	229488	uc008pqw.2	4011	ENSMUSG00000051000	Fam160a1	family with sequence similarity 160, member A1
chr6	85540157	85540595	439	*	Peak_1397|Height_162.288|Summit_85540343	1000	Intron (uc009cpz.1/236266, intron 1 of 22)	6	85537525	85652745	115221	1	236266	uc009cpz.1	2632	ENSMUSG00000063810	Alms1	ALMS1, centrosome and basal body associated
chr12	85536088	85536635	548	*	Peak_1398|Height_198.13|Summit_85536400	1000	Intron (uc007oem.2/238317, intron 1 of 12)	12	85490123	85534965	44843	2	238317	uc011you.1	-1123	ENSMUSG00000042507	Mideas	mitotic deacetylase associated SANT domain protein
chr11	85506901	85507246	346	*	Peak_1399|Height_79.6503|Summit_85507036	1000	Intron (uc007krp.2/192197, intron 23 of 23)	11	85454206	85639560	185355	1	192197	uc007kru.2	52695	ENSMUSG00000059439	Bcas3	breast carcinoma amplified sequence 3
chr8	85493908	85494346	439	*	Peak_1400|Height_156.314|Summit_85494187	1000	Intron (uc009mjq.1/330812, intron 1 of 1)	8	85387713	85431998	44286	1	330812	uc009mjs.1	106195	ENSMUSG00000047747	Rnf150	ring finger protein 150
chr4	85484103	85484400	298	*	Peak_1401|Height_140.384|Summit_85484243	1000	Distal Intergenic	4	85699819	85845420	145602	1	77739	uc008tlq.2	-215419	ENSMUSG00000066113	Adamtsl1	ADAMTS-like 1
chr8	85467113	85467551	439	*	Peak_1403|Height_201.117|Summit_85467302	1000	Intron (uc009mjq.1/330812, intron 1 of 1)	8	85387713	85431998	44286	1	330812	uc009mjs.1	79400	ENSMUSG00000047747	Rnf150	ring finger protein 150
chr3	85460941	85461221	281	*	Peak_1404|Height_140.384|Summit_85461072	1000	Intron (uc008pqg.2/99889, intron 3 of 9)	3	85463985	85477910	13926	2	229488	uc008pqu.2	16689	ENSMUSG00000051000	Fam160a1	family with sequence similarity 160, member A1
chr8	85455546	85455890	345	*	Peak_1405|Height_72.6809|Summit_85455655	1000	Intron (uc009mjq.1/330812, intron 1 of 1)	8	85387713	85431998	44286	1	330812	uc009mjs.1	67833	ENSMUSG00000047747	Rnf150	ring finger protein 150
chr8	85432080	85432365	286	*	Peak_1406|Height_72.6809|Summit_85432231	1000	Intron (uc009mjq.1/330812, intron 1 of 1)	8	85387713	85431998	44286	1	330812	uc009mjs.1	44367	ENSMUSG00000047747	Rnf150	ring finger protein 150
chr15	85404914	85405444	531	*	Peak_1408|Height_75.6678|Summit_85405233	1000	Intron (uc007xde.2/22422, intron 1 of 3)	15	85365867	85408500	42634	2	22422	uc007xde.2	3056	ENSMUSG00000022382	Wnt7b	wingless-type MMTV integration site family, member 7B
chr15	85404537	85404912	376	*	Peak_1409|Height_74.6722|Summit_85404714	1000	Intron (uc007xde.2/22422, intron 1 of 3)	15	85365867	85408500	42634	2	22422	uc007xde.2	3588	ENSMUSG00000022382	Wnt7b	wingless-type MMTV integration site family, member 7B
chr8	85394971	85395264	294	*	Peak_1410|Height_113.502|Summit_85395104	1000	Intron (uc009mjq.1/330812, intron 1 of 1)	8	85387713	85431998	44286	1	330812	uc009mjs.1	7258	ENSMUSG00000047747	Rnf150	ring finger protein 150
chr8	85390231	85390545	315	*	Peak_1411|Height_77.6591|Summit_85390395	1000	Intron (uc009mjq.1/330812, intron 1 of 1)	8	85387713	85431998	44286	1	330812	uc009mjs.1	2518	ENSMUSG00000047747	Rnf150	ring finger protein 150
chr12	85387816	85388318	503	*	Peak_1412|Height_103.545|Summit_85387975	1000	Intron (uc007oee.1/uc007oee.1, intron 1 of 2)	12	85393101	85400514	7414	1	171281	uc007oef.1	-4783	ENSMUSG00000021228	Acot3	acyl-CoA thioesterase 3
chr17	85385756	85386088	333	*	Peak_1413|Height_177.222|Summit_85385922	1000	Intron (uc012ayd.1/19043, intron 1 of 5)	17	85393020	85423332	30313	1	19043	uc008dtk.2	-6932	ENSMUSG00000061130	Ppm1b	protein phosphatase 1B, magnesium dependent, beta isoform
chr16	85341212	85341979	768	*	Peak_1414|Height_175.231|Summit_85341644	1000	Distal Intergenic	16	85452464	85456550	4087	2	224405	uc007ztt.1	114571	ENSMUSG00000041134	Cyyr1	cysteine and tyrosine-rich protein 1
chr14	85333728	85334230	503	*	Peak_1415|Height_78.6547|Summit_85333934	1000	Distal Intergenic	14	84858645	84876231	17587	2	319903	uc011zpa.1	-457497	ENSMUSG00000115529	9630013A20Rik	RIKEN cDNA 9630013A20 gene
chr14	85217479	85217779	301	*	Peak_1416|Height_73.6766|Summit_85217630	1000	Distal Intergenic	14	84858645	84876231	17587	2	319903	uc011zpa.1	-341248	ENSMUSG00000115529	9630013A20Rik	RIKEN cDNA 9630013A20 gene
chr15	8519120	8519406	287	*	Peak_1417|Height_96.576|Summit_8519241	1000	Distal Intergenic	15	8584124	8601506	17383	2	20512	uc007vex.1	82100	ENSMUSG00000005360	Slc1a3	solute carrier family 1 (glial high affinity glutamate transporter), member 3
chr16	85151217	85151521	305	*	Peak_1418|Height_144.366|Summit_85151374	1000	Intron (uc007ztm.2/11820, intron 1 of 15)	16	84954681	85173952	219272	2	11820	uc007ztm.2	22431	ENSMUSG00000022892	App	amyloid beta (A4) precursor protein
chr16	85148887	85149283	397	*	Peak_1419|Height_81.6416|Summit_85149117	1000	Intron (uc007ztm.2/11820, intron 1 of 15)	16	84954681	85173952	219272	2	11820	uc007ztm.2	24669	ENSMUSG00000022892	App	amyloid beta (A4) precursor protein
chr16	85137556	85138054	499	*	Peak_1420|Height_89.6066|Summit_85137901	1000	Intron (uc007ztm.2/11820, intron 1 of 15)	16	84954681	85173952	219272	2	11820	uc007ztm.2	35898	ENSMUSG00000022892	App	amyloid beta (A4) precursor protein
chr10	85106036	85106698	663	*	Peak_1421|Height_107.528|Summit_85106532	1000	Intron (uc007glg.2/74007, intron 12 of 16)	10	85107948	85123037	15090	1	74007	uc007gli.1	-1250	ENSMUSG00000020042	Btbd11	BTB (POZ) domain containing 11
chr17	85089496	85089781	286	*	Peak_1422|Height_104.541|Summit_85089616	1000	Intron (uc012aya.1/67470, intron 2 of 11)	17	85082471	85099673	17203	1	67470	uc008dta.1	7025	ENSMUSG00000024254	Abcg8	ATP binding cassette subfamily G member 8
chr6	85087206	85087472	267	*	Peak_1423|Height_81.6416|Summit_85087322	1000	Promoter	6	85083674	85087758	4085	2	20751	uc009cpg.2	286	ENSMUSG00000033735	Spr	sepiapterin reductase
chr4	85080696	85080979	284	*	Peak_1424|Height_70.6897|Summit_85080835	1000	Distal Intergenic	4	84851360	85035283	183924	1	20404	uc008tlo.1	229336	ENSMUSG00000028488	Sh3gl2	SH3-domain GRB2-like 2
chr15	85074891	85075161	271	*	Peak_1425|Height_73.6766|Summit_85075006	1000	Intron (uc007xdb.2/14114, intron 14 of 14)	15	85036438	85116724	80287	1	14114	uc011zxk.1	38453	ENSMUSG00000006369	Fbln1	fibulin 1
chr11	85046853	85047478	626	*	Peak_1426|Height_107.528|Summit_85047189	1000	Intron (uc007krj.1/66884, intron 1 of 12)	11	85004812	85048622	43811	2	66884	uc007krj.1	1144	ENSMUSG00000018481	Appbp2	amyloid beta precursor protein (cytoplasmic tail) binding protein 2
chr12	85015951	85016691	741	*	Peak_1427|Height_75.6678|Summit_85016283	1000	Exon (uc007odm.2/67039, exon 16 of 19)	12	85029153	85066621	37469	1	19164	uc007odo.1	-12462	ENSMUSG00000019969	Psen1	presenilin 1
chr12	85015385	85015949	565	*	Peak_1428|Height_72.6809|Summit_85015561	1000	3' UTR	12	85002568	85009458	6891	1	67039	uc007odn.1	12817	ENSMUSG00000010608	Rbm25	RNA binding motif protein 25
chr15	85004008	85004322	315	*	Peak_1430|Height_111.51|Summit_85004161	1000	Distal Intergenic	15	85036438	85082310	45873	1	14114	uc007xdb.2	-32116	ENSMUSG00000006369	Fbln1	fibulin 1
chr10	84990521	84990849	329	*	Peak_1431|Height_75.6678|Summit_84990715	1000	Intron (uc007glg.2/74007, intron 1 of 16)	10	85061156	85123037	61882	1	74007	uc007glh.1	-70307	ENSMUSG00000020042	Btbd11	BTB (POZ) domain containing 11
chr12	84984019	84984385	367	*	Peak_1432|Height_70.6897|Summit_84984222	1000	Promoter	12	84983579	85004951	21373	1	67039	uc007odl.1	440	ENSMUSG00000010608	Rbm25	RNA binding motif protein 25
chr17	84976031	84976559	529	*	Peak_1433|Height_169.257|Summit_84976391	1000	Exon (uc008dsw.2/213556, exon 15 of 30)	17	84995522	85021482	25961	1	213556	uc008dsx.2	-18963	ENSMUSG00000040852	Plekhh2	pleckstrin homology domain containing, family H (with MyTH4 domain) member 2
chr12	84972887	84973212	326	*	Peak_1434|Height_94.5848|Summit_84973077	1000	Promoter	12	84973184	85024073	50890	1	67039	uc007odm.2	0	ENSMUSG00000010608	Rbm25	RNA binding motif protein 25
chr6	84963726	84964102	377	*	Peak_1435|Height_86.6198|Summit_84963946	1000	Intron (uc009cpa.2/75914, intron 1 of 21)	6	84568480	85019507	451028	2	75914	uc009cpa.2	55405	ENSMUSG00000033769	Exoc6b	exocyst complex component 6B
chr18	84941394	84941799	406	*	Peak_1436|Height_188.174|Summit_84941627	1000	Distal Intergenic	18	84889634	84909828	20195	1	240479	uc008fuv.1	51760	ENSMUSG00000047992	Dipk1c	divergent protein kinase domain 1C
chr17	84909744	84910057	314	*	Peak_1437|Height_72.6809|Summit_84909878	1000	Distal Intergenic	17	84911235	84971395	60161	1	213556	uc008dsv.1	-1178	ENSMUSG00000040852	Plekhh2	pleckstrin homology domain containing, family H (with MyTH4 domain) member 2
chr6	84901626	84902012	387	*	Peak_1438|Height_93.5892|Summit_84901761	1000	Intron (uc009cpa.2/75914, intron 6 of 21)	6	84568480	85019507	451028	2	75914	uc009cpa.2	117495	ENSMUSG00000033769	Exoc6b	exocyst complex component 6B
chr1	84878120	84878479	360	*	Peak_1439|Height_104.541|Summit_84878309	1000	Intron (uc007btc.2/66153, intron 2 of 3)	1	84757338	84837091	79754	2	14897	uc007bsz.1	-41029	ENSMUSG00000026219	Trip12	thyroid hormone receptor interactor 12
chr12	84862166	84862636	471	*	Peak_1440|Height_112.506|Summit_84862333	1000	Promoter	12	84861416	84882942	21527	1	73828	uc011yop.1	750	ENSMUSG00000021222	Dcaf4	DDB1 and CUL4 associated factor 4
chr18	84852876	84853534	659	*	Peak_1441|Height_202.113|Summit_84853161	1000	Intron (uc008fuu.1/66054, intron 1 of 11)	18	84836861	84851416	14556	2	66054	uc008fut.1	-1460	ENSMUSG00000024644	Cndp2	CNDP dipeptidase 2 (metallopeptidase M20 family)
chr18	84851783	84852283	501	*	Peak_1442|Height_70.6897|Summit_84852073	1000	Promoter	18	84836861	84851416	14556	2	66054	uc008fut.1	-367	ENSMUSG00000024644	Cndp2	CNDP dipeptidase 2 (metallopeptidase M20 family)
chr1	84835923	84836306	384	*	Peak_1443|Height_82.6372|Summit_84836140	1000	Promoter	1	84717764	84835879	118116	2	14897	uc007bsy.1	-44	ENSMUSG00000026219	Trip12	thyroid hormone receptor interactor 12
chr1	84821718	84821963	246	*	Peak_1444|Height_89.6066|Summit_84821863	1000	Intron (uc007bsy.1/14897, intron 1 of 40)	1	84717764	84835879	118116	2	14897	uc007bsy.1	13916	ENSMUSG00000026219	Trip12	thyroid hormone receptor interactor 12
chr3	84792944	84793258	315	*	Peak_1445|Height_148.349|Summit_84793101	1000	Intron (uc008pqg.2/99889, intron 3 of 9)	3	84768978	84769502	525	2	654362	uc008pqm.1	-23442	NA	Fbxw7as1	F-box and WD-40 domain protein 7 antisense transcript 1
chr16	84776496	84776796	301	*	Peak_1446|Height_74.6722|Summit_84776666	1000	Intron (uc007ztf.1/67374, intron 1 of 3)	16	84774368	84823129	48762	1	67374	uc007ztg.1	2128	ENSMUSG00000053062	Jam2	junction adhesion molecule 2
chr15	84762606	84763123	518	*	Peak_1447|Height_73.6766|Summit_84762955	1000	Intron (uc007xcq.1/18141, intron 3 of 7)	15	84753858	84773393	19536	1	18141	uc011zxi.1	8748	ENSMUSG00000016619	Nup50	nucleoporin 50
chr3	84755846	84756374	529	*	Peak_1448|Height_335.527|Summit_84756174	1000	Promoter	3	84756133	84783120	26988	1	50754	uc008pql.2	0	ENSMUSG00000028086	Fbxw7	F-box and WD-40 domain protein 7
chr11	8475293	8475647	355	*	Peak_1449|Height_75.6678|Summit_8475489	1000	Intron (uc007hzk.1/319939, intron 4 of 30)	11	8331655	8564538	232884	2	319939	uc007hzk.1	88891	ENSMUSG00000020422	Tns3	tensin 3
chr17	84732035	84732919	885	*	Peak_1450|Height_106.532|Summit_84732536	1000	Intron (uc008dss.2/240174, intron 3 of 12)	17	84589396	84768107	178712	2	240174	uc008dss.2	35188	ENSMUSG00000024251	Thada	thyroid adenoma associated
chr11	84723844	84724266	423	*	Peak_1451|Height_99.5629|Summit_84724102	1000	3' UTR	11	84724457	84729858	5402	2	448850	uc007kre.1	5592	ENSMUSG00000020526	Znhit3	zinc finger, HIT type 3
chr16	8471234	8471832	599	*	Peak_1452|Height_105.537|Summit_8471502	1000	Promoter	16	8470906	8490290	19385	1	239706	uc007ycl.1	328	ENSMUSG00000039345	Mettl22	methyltransferase like 22
chr16	84704994	84705448	455	*	Peak_1453|Height_78.6547|Summit_84705171	1000	Distal Intergenic	16	84713277	84715489	2213	1	387173	uc007ztd.1	-7829	ENSMUSG00000065397	Mir155	microRNA 155
chr11	8470251	8470501	251	*	Peak_1454|Height_81.6416|Summit_8470364	1000	Intron (uc007hzk.1/319939, intron 4 of 30)	11	8331655	8564538	232884	2	319939	uc007hzk.1	94037	ENSMUSG00000020422	Tns3	tensin 3
chr2	84700068	84700380	313	*	Peak_1455|Height_102.55|Summit_84700234	1000	3' UTR	2	84680783	84703743	22961	1	72401	uc008kjl.1	19285	ENSMUSG00000027075	Slc43a1	solute carrier family 43, member 1
chr2	84679979	84680424	446	*	Peak_1456|Height_76.6635|Summit_84680183	1000	Promoter	2	84680480	84703743	23264	1	72401	uc008kjk.1	-56	ENSMUSG00000027075	Slc43a1	solute carrier family 43, member 1
chr10	8465981	8466267	287	*	Peak_1457|Height_77.6591|Summit_8466117	1000	Exon (uc007eiu.1/70097, exon 11 of 20)	10	8442017	8605868	163852	2	70097	uc007eiu.1	139601	ENSMUSG00000015305	Sash1	SAM and SH3 domain containing 1
chr2	84659986	84660305	320	*	Peak_1458|Height_116.489|Summit_84660155	1000	Intron (uc008kjg.1/68678, intron 1 of 7)	2	84651333	84662809	11477	2	68678	uc008kjg.1	2504	ENSMUSG00000027077	Smtnl1	smoothelin-like 1
chr15	84659907	84660163	257	*	Peak_1459|Height_81.6416|Summit_84660025	1000	Intron (uc007xcm.2/271305, intron 2 of 12)	15	84615806	84685529	69724	2	271305	uc007xcm.2	25366	ENSMUSG00000016624	Phf21b	PHD finger protein 21B
chr2	84639390	84639699	310	*	Peak_1460|Height_70.6897|Summit_84639556	1000	Promoter	2	84638985	84650160	11176	1	56791	uc012byn.1	405	ENSMUSG00000027078	Ube2l6	ubiquitin-conjugating enzyme E2L 6
chr11	8463625	8463971	347	*	Peak_1461|Height_80.646|Summit_8463807	1000	Intron (uc007hzk.1/319939, intron 4 of 30)	11	8331655	8368506	36852	2	319939	uc007hzj.1	-95119	ENSMUSG00000020422	Tns3	tensin 3
chr2	84590120	84590607	488	*	Peak_1462|Height_75.6678|Summit_84590458	1000	Distal Intergenic	2	84581272	84581335	64	2	387149	uc012bym.1	-8785	ENSMUSG00000065484	Mir130a	microRNA 130a
chr2	84583652	84584161	510	*	Peak_1463|Height_125.449|Summit_84583996	1000	Distal Intergenic	2	84581272	84581335	64	2	387149	uc012bym.1	-2317	ENSMUSG00000065484	Mir130a	microRNA 130a
chr18	84579116	84579448	333	*	Peak_1464|Height_192.156|Summit_84579278	1000	Intron (uc008fuo.2/240476, intron 4 of 8)	18	84449212	84581812	132601	2	240476	uc008fup.1	2364	ENSMUSG00000048410	Zfp407	zinc finger protein 407
chr17	84547921	84548390	470	*	Peak_1465|Height_201.117|Summit_84548156	1000	Distal Intergenic	17	84583269	84587287	4019	2	12193	uc008dsq.1	38897	ENSMUSG00000045817	Zfp36l2	zinc finger protein 36, C3H type-like 2
chr6	84536744	84537104	361	*	Peak_1466|Height_81.6416|Summit_84536905	1000	Intron (uc009coy.2/232174, intron 1 of 5)	6	84521408	84538632	17225	2	232174	uc009coy.2	1528	ENSMUSG00000063415	Cyp26b1	cytochrome P450, family 26, subfamily b, polypeptide 1
chr18	84515102	84515466	365	*	Peak_1467|Height_119.476|Summit_84515295	1000	Intron (uc008fuo.2/240476, intron 6 of 8)	18	84449212	84581812	132601	2	240476	uc008fup.1	66346	ENSMUSG00000048410	Zfp407	zinc finger protein 407
chr17	84512644	84513038	395	*	Peak_1468|Height_79.6503|Summit_84512812	1000	Distal Intergenic	17	84583269	84587287	4019	2	12193	uc008dsq.1	74249	ENSMUSG00000045817	Zfp36l2	zinc finger protein 36, C3H type-like 2
chr18	84499961	84500315	355	*	Peak_1469|Height_121.467|Summit_84500120	1000	Intron (uc008fuo.2/240476, intron 7 of 8)	18	84449212	84581812	132601	2	240476	uc008fup.1	81497	ENSMUSG00000048410	Zfp407	zinc finger protein 407
chr15	84484630	84484912	283	*	Peak_1470|Height_132.419|Summit_84484784	1000	Distal Intergenic	15	84493674	84534103	40430	1	109270	uc007xcd.1	-8762	ENSMUSG00000036106	Prr5	proline rich 5 (renal)
chr2	84475817	84476106	290	*	Peak_1472|Height_79.6503|Summit_84475960	1000	Intron (uc008kio.1/12388, intron 1 of 18)	2	84440938	84489637	48700	2	12388	uc008kio.1	13531	ENSMUSG00000034101	Ctnnd1	catenin (cadherin associated protein), delta 1
chr2	84474352	84474761	410	*	Peak_1473|Height_97.5717|Summit_84474531	1000	Intron (uc008kio.1/12388, intron 1 of 18)	2	84451936	84460611	8676	2	12388	uc008kiu.1	-13741	ENSMUSG00000034101	Ctnnd1	catenin (cadherin associated protein), delta 1
chr17	84474060	84474473	414	*	Peak_1474|Height_76.6635|Summit_84474213	1000	Distal Intergenic	17	84583269	84587287	4019	2	12193	uc008dsq.1	112814	ENSMUSG00000045817	Zfp36l2	zinc finger protein 36, C3H type-like 2
chr17	84473657	84474056	400	*	Peak_1475|Height_119.476|Summit_84473898	1000	Distal Intergenic	17	84583269	84587287	4019	2	12193	uc008dsq.1	113231	ENSMUSG00000045817	Zfp36l2	zinc finger protein 36, C3H type-like 2
chr17	84469885	84470405	521	*	Peak_1476|Height_374.357|Summit_84470101	1000	Distal Intergenic	17	84583269	84587287	4019	2	12193	uc008dsq.1	116882	ENSMUSG00000045817	Zfp36l2	zinc finger protein 36, C3H type-like 2
chr18	84467287	84467754	468	*	Peak_1477|Height_71.6853|Summit_84467594	1000	Intron (uc008fuo.2/240476, intron 8 of 8)	18	84449212	84581812	132601	2	240476	uc008fup.1	114058	ENSMUSG00000048410	Zfp407	zinc finger protein 407
chr17	84463807	84464117	311	*	Peak_1478|Height_125.449|Summit_84463968	1000	Distal Intergenic	17	84583269	84587287	4019	2	12193	uc008dsq.1	123170	ENSMUSG00000045817	Zfp36l2	zinc finger protein 36, C3H type-like 2
chr17	84443856	84444491	636	*	Peak_1479|Height_229.99|Summit_84444227	1000	Distal Intergenic	17	84583269	84587287	4019	2	12193	uc008dsq.1	142796	ENSMUSG00000045817	Zfp36l2	zinc finger protein 36, C3H type-like 2
chr1	84414347	84414851	505	*	Peak_1480|Height_83.6329|Summit_84414701	1000	Intron (uc007bsw.1/227325, intron 9 of 12)	1	84111907	84337685	225779	2	98496	uc007bsu.1	-76662	ENSMUSG00000045658	Pid1	phosphotyrosine interaction domain containing 1
chr11	8439916	8440309	394	*	Peak_1481|Height_148.349|Summit_8440101	1000	Intron (uc007hzk.1/319939, intron 9 of 30)	11	8331655	8368506	36852	2	319939	uc007hzj.1	-71410	ENSMUSG00000020422	Tns3	tensin 3
chr3	84399084	84399483	400	*	Peak_1482|Height_82.6372|Summit_84399237	1000	3' UTR	3	84397496	84400954	3459	1	403175	uc008pqh.1	1588	ENSMUSG00000047819	Tigd4	tigger transposable element derived 4
chr17	84392366	84392922	557	*	Peak_1483|Height_140.384|Summit_84392588	1000	Distal Intergenic	17	84236513	84246130	9618	2	107766	uc008dsl.1	-146236	ENSMUSG00000000673	Haao	3-hydroxyanthranilate 3,4-dioxygenase
chr8	84390917	84391360	444	*	Peak_1484|Height_160.296|Summit_84391074	1000	Intron (uc009mje.1/234515, intron 10 of 24)	8	84380267	84646460	266194	1	234515	uc009mji.1	10650	ENSMUSG00000037940	Inpp4b	inositol polyphosphate-4-phosphatase, type II
chr17	84389742	84390202	461	*	Peak_1485|Height_234.969|Summit_84389979	1000	Distal Intergenic	17	84236513	84246130	9618	2	107766	uc008dsl.1	-143612	ENSMUSG00000000673	Haao	3-hydroxyanthranilate 3,4-dioxygenase
chr8	84389682	84389918	237	*	Peak_1486|Height_81.6416|Summit_84389787	1000	Intron (uc009mje.1/234515, intron 10 of 24)	8	84380267	84646460	266194	1	234515	uc009mji.1	9415	ENSMUSG00000037940	Inpp4b	inositol polyphosphate-4-phosphatase, type II
chr4	84387012	84387624	613	*	Peak_1487|Height_113.502|Summit_84387390	1000	Distal Intergenic	4	84034587	84320990	286404	2	242509	uc008tlj.1	-66022	ENSMUSG00000028487	Bnc2	basonuclin 2
chr4	84385896	84386232	337	*	Peak_1488|Height_73.6766|Summit_84386060	1000	Distal Intergenic	4	84034587	84320990	286404	2	242509	uc008tlj.1	-64906	ENSMUSG00000028487	Bnc2	basonuclin 2
chr15	84376507	84376885	379	*	Peak_1489|Height_109.519|Summit_84376679	1000	Distal Intergenic	15	84383828	84388253	4426	2	223732	uc007xcc.1	11368	ENSMUSG00000055745	Rtl6	retrotransposon Gag like 6
chr15	84371687	84372222	536	*	Peak_1490|Height_207.091|Summit_84371986	1000	Distal Intergenic	15	84383828	84388253	4426	2	223732	uc007xcc.1	16031	ENSMUSG00000055745	Rtl6	retrotransposon Gag like 6
chr2	84365938	84366302	365	*	Peak_1491|Height_86.6198|Summit_84366126	1000	Intron (uc008kin.1/uc008kin.1, intron 1 of 2)	2	84280880	84316932	36053	2	21788	uc008kil.1	-49006	ENSMUSG00000027082	Tfpi	tissue factor pathway inhibitor
chr6	84333672	84334116	445	*	Peak_1492|Height_178.218|Summit_84333889	1000	Distal Intergenic	6	84521408	84538632	17225	2	232174	uc009coy.2	204516	ENSMUSG00000063415	Cyp26b1	cytochrome P450, family 26, subfamily b, polypeptide 1
chr8	84324730	84325017	288	*	Peak_1493|Height_74.6722|Summit_84324881	1000	Intron (uc009mje.1/234515, intron 8 of 24)	8	84380267	84646460	266194	1	234515	uc009mji.1	-55250	ENSMUSG00000037940	Inpp4b	inositol polyphosphate-4-phosphatase, type II
chr10	84321733	84322164	432	*	Peak_1494|Height_86.6198|Summit_84322005	1000	Intron (uc007gkv.1/71137, intron 9 of 17)	10	84300893	84369283	68391	1	71137	uc007gkw.1	20840	ENSMUSG00000020037	Rfx4	regulatory factor X, 4 (influences HLA class II expression)
chr15	84299704	84300129	426	*	Peak_1495|Height_71.6853|Summit_84299944	1000	Distal Intergenic	15	84209633	84277527	67895	2	72301	uc007xcb.2	-22177	ENSMUSG00000062760	Shisal1	shisa like 1
chr3	84279790	84280115	326	*	Peak_1496|Height_114.497|Summit_84279948	1000	Intron (uc008pqc.2/229474, intron 1 of 11)	3	84247947	84283413	35467	2	229474	uc008pqc.2	3298	ENSMUSG00000041842	Fhdc1	FH2 domain containing 1
chr8	84266475	84266807	333	*	Peak_1497|Height_126.445|Summit_84266653	1000	Intron (uc009mje.1/234515, intron 5 of 24)	8	84239100	84646460	407361	1	234515	uc009mjh.1	27375	ENSMUSG00000037940	Inpp4b	inositol polyphosphate-4-phosphatase, type II
chr2	84265377	84265671	295	*	Peak_1498|Height_152.331|Summit_84265530	1000	Promoter	2	84170783	84265423	94641	2	54598	uc008kii.2	0	ENSMUSG00000059588	Calcrl	calcitonin receptor-like
chr3	84264874	84265394	521	*	Peak_1499|Height_116.489|Summit_84265104	1000	Intron (uc008pqc.2/229474, intron 4 of 11)	3	84247947	84283413	35467	2	229474	uc008pqc.2	18019	ENSMUSG00000041842	Fhdc1	FH2 domain containing 1
chr4	8425863	8426411	549	*	Peak_1500|Height_87.6154|Summit_8426029	1000	Distal Intergenic	4	8462791	8534849	72059	1	59021	uc008rxw.1	-36380	ENSMUSG00000047187	Rab2a	RAB2A, member RAS oncogene family
chr18	84255610	84255976	367	*	Peak_1501|Height_149.344|Summit_84255814	1000	Promoter	18	84181019	84255782	74764	2	110796	uc008ful.1	0	ENSMUSG00000046982	Tshz1	teashirt zinc finger family member 1
chr2	84250401	84250669	269	*	Peak_1502|Height_113.502|Summit_84250535	1000	Intron (uc008kii.2/54598, intron 1 of 15)	2	84170783	84265423	94641	2	54598	uc008kii.2	14754	ENSMUSG00000059588	Calcrl	calcitonin receptor-like
chr12	84245679	84245973	295	*	Peak_1503|Height_107.528|Summit_84245830	1000	Intron (uc007oda.1/50779, intron 16 of 16)	12	83718486	84259799	541314	1	50779	uc007odb.1	527193	ENSMUSG00000021219	Rgs6	regulator of G-protein signaling 6
chr6	84106610	84106872	263	*	Peak_1504|Height_70.6897|Summit_84106749	1000	Intron (uc009cor.1/26903, intron 40 of 54)	6	84099868	84161036	61169	1	26903	uc009cow.1	6742	ENSMUSG00000033788	Dysf	dysferlin
chr11	84106050	84106450	401	*	Peak_1505|Height_123.458|Summit_84106251	1000	Exon (uc007kql.1/107476, exon 29 of 54)	11	84008940	84215153	206214	1	107476	uc007kql.1	97110	ENSMUSG00000020532	Acaca	acetyl-Coenzyme A carboxylase alpha
chr15	84071915	84072455	541	*	Peak_1506|Height_107.528|Summit_84072190	1000	Intron (uc007xby.1/170736, intron 1 of 12)	15	84062473	84146039	83567	1	170736	uc007xby.1	9442	ENSMUSG00000022438	Parvb	parvin, beta
chr18	84064659	84065103	445	*	Peak_1507|Height_70.6897|Summit_84064865	1000	Distal Intergenic	18	84181019	84255782	74764	2	110796	uc008ful.1	190679	ENSMUSG00000046982	Tshz1	teashirt zinc finger family member 1
chr15	84055242	84055615	374	*	Peak_1508|Height_111.51|Summit_84055453	1000	Distal Intergenic	15	84062473	84146039	83567	1	170736	uc007xby.1	-6858	ENSMUSG00000022438	Parvb	parvin, beta
chr15	84044935	84045394	460	*	Peak_1509|Height_90.6023|Summit_84045080	1000	Distal Intergenic	15	84062473	84146039	83567	1	170736	uc007xby.1	-17079	ENSMUSG00000022438	Parvb	parvin, beta
chr15	84043263	84043610	348	*	Peak_1510|Height_78.6547|Summit_84043451	1000	Intron (uc007xbx.1/68653, intron 14 of 14)	15	84062473	84146039	83567	1	170736	uc007xby.1	-18863	ENSMUSG00000022438	Parvb	parvin, beta
chr3	84020075	84020462	388	*	Peak_1511|Height_84.6285|Summit_84020322	1000	Intron (uc012cqx.1/80890, intron 1 of 11)	3	83965796	84024799	59004	2	80890	uc012cqx.1	4337	ENSMUSG00000027993	Trim2	tripartite motif-containing 2
chr18	84009968	84010585	618	*	Peak_1512|Height_92.5935|Summit_84010352	1000	Distal Intergenic	18	84181019	84255782	74764	2	110796	uc008ful.1	245197	ENSMUSG00000046982	Tshz1	teashirt zinc finger family member 1
chr13	8400054	8400278	225	*	Peak_1513|Height_73.6766|Summit_8400169	1000	Intron (uc007pkf.1/94191, intron 1 of 9)	13	8202155	8767993	565839	1	94191	uc007pkh.1	197899	ENSMUSG00000052551	Adarb2	adenosine deaminase, RNA-specific, B2
chr2	83963739	83964291	553	*	Peak_1514|Height_91.5979|Summit_83964113	1000	Distal Intergenic	2	83830473	83833782	3310	1	668096	uc012byk.1	133266	ENSMUSG00000094125	Gm13698	CWC22 spliceosome-associated protein homolog pseudogene
chr6	83958449	83958817	369	*	Peak_1515|Height_106.532|Summit_83958681	1000	Promoter	6	83958584	84161036	202453	1	26903	uc009cor.1	0	ENSMUSG00000033788	Dysf	dysferlin
chr18	83953966	83954240	275	*	Peak_1516|Height_96.576|Summit_83954104	1000	Distal Intergenic	18	84181019	84255782	74764	2	110796	uc008ful.1	301542	ENSMUSG00000046982	Tshz1	teashirt zinc finger family member 1
chr12	83924069	83924402	334	*	Peak_1517|Height_83.6329|Summit_83924261	1000	Intron (uc007oda.1/50779, intron 2 of 16)	12	83718486	84259799	541314	1	50779	uc007odb.1	205583	ENSMUSG00000021219	Rgs6	regulator of G-protein signaling 6
chr10	83903616	83904158	543	*	Peak_1518|Height_251.894|Summit_83903967	1000	Promoter	10	83834064	83903216	69153	2	77976	uc007gko.1	-400	ENSMUSG00000020032	Nuak1	NUAK family, SNF1-like kinase, 1
chr1	83893269	83893692	424	*	Peak_1519|Height_195.143|Summit_83893481	1000	Intron (uc007bss.1/uc007bss.1, intron 1 of 6)	1	84032868	84281220	248353	2	98496	uc007bst.2	387528	ENSMUSG00000045658	Pid1	phosphotyrosine interaction domain containing 1
chr11	83891887	83892246	360	*	Peak_1520|Height_81.6416|Summit_83892105	1000	Downstream (<1kb)	11	83861547	83882079	20533	2	56405	uc007kqe.1	-9808	ENSMUSG00000018648	Dusp14	dual specificity phosphatase 14
chr3	83889275	83889761	487	*	Peak_1521|Height_200.121|Summit_83889535	1000	Downstream (2-3kb)	3	83834237	83844083	9847	2	229473	uc008ppu.1	-45192	ENSMUSG00000033767	Tmem131l	transmembrane 131 like
chr2	83888906	83889182	277	*	Peak_1522|Height_71.6853|Summit_83889037	1000	Distal Intergenic	2	83830473	83833782	3310	1	668096	uc012byk.1	58433	ENSMUSG00000094125	Gm13698	CWC22 spliceosome-associated protein homolog pseudogene
chr11	83886516	83886890	375	*	Peak_1523|Height_118.48|Summit_83886730	1000	Distal Intergenic	11	83861547	83882079	20533	2	56405	uc007kqe.1	-4437	ENSMUSG00000018648	Dusp14	dual specificity phosphatase 14
chr10	83872056	83872379	324	*	Peak_1524|Height_168.261|Summit_83872216	1000	Exon (uc007gko.1/77976, exon 2 of 7)	10	83834064	83903216	69153	2	77976	uc007gko.1	30837	ENSMUSG00000020032	Nuak1	NUAK family, SNF1-like kinase, 1
chr3	83863142	83863612	471	*	Peak_1525|Height_272.802|Summit_83863344	1000	Distal Intergenic	3	83834237	83844083	9847	2	229473	uc008ppu.1	-19059	ENSMUSG00000033767	Tmem131l	transmembrane 131 like
chr2	83858520	83858757	238	*	Peak_1526|Height_76.6635|Summit_83858629	1000	Distal Intergenic	2	83830473	83833782	3310	1	668096	uc012byk.1	28047	ENSMUSG00000094125	Gm13698	CWC22 spliceosome-associated protein homolog pseudogene
chr3	83826309	83827021	713	*	Peak_1527|Height_90.6023|Summit_83826571	1000	Intron (uc008ppp.1/229473, intron 3 of 34)	3	83742574	83835581	93008	2	229473	uc008ppt.1	8560	ENSMUSG00000033767	Tmem131l	transmembrane 131 like
chr18	83820586	83820879	294	*	Peak_1528|Height_111.51|Summit_83820754	1000	Distal Intergenic	18	84181019	84255782	74764	2	110796	uc008ful.1	434903	ENSMUSG00000046982	Tshz1	teashirt zinc finger family member 1
chr3	83808591	83809078	488	*	Peak_1529|Height_414.182|Summit_83808817	1000	Intron (uc008ppp.1/229473, intron 3 of 34)	3	83742574	83835581	93008	2	229473	uc008ppt.1	26503	ENSMUSG00000033767	Tmem131l	transmembrane 131 like
chr9	83787499	83787866	368	*	Peak_1530|Height_99.5629|Summit_83787654	1000	Distal Intergenic	9	83818759	84017847	199089	1	12040	uc009qwr.1	-30893	ENSMUSG00000032263	Bckdhb	branched chain ketoacid dehydrogenase E1, beta polypeptide
chr2	83769703	83770176	474	*	Peak_1531|Height_367.387|Summit_83769939	1000	Intron (uc008kif.1/71861, intron 3 of 8)	2	83755236	83781383	26148	2	71861	uc008kif.1	11207	ENSMUSG00000034552	Zswim2	zinc finger SWIM-type containing 2
chr17	83766640	83766978	339	*	Peak_1532|Height_99.5629|Summit_83766844	1000	Intron (uc008drx.2/78798, intron 1 of 20)	17	83750271	83879699	129429	1	78798	uc008dsb.2	16369	ENSMUSG00000032624	Eml4	echinoderm microtubule associated protein like 4
chr4	83756015	83756292	278	*	Peak_1533|Height_71.6853|Summit_83756130	1000	Distal Intergenic	4	83341833	83510574	168742	1	320226	uc008tlf.1	414182	ENSMUSG00000052407	Ccdc171	coiled-coil domain containing 171
chr4	83734020	83734433	414	*	Peak_1534|Height_96.576|Summit_83734305	1000	Distal Intergenic	4	83341833	83510574	168742	1	320226	uc008tlf.1	392187	ENSMUSG00000052407	Ccdc171	coiled-coil domain containing 171
chr17	83723364	83723778	415	*	Peak_1535|Height_70.6897|Summit_83723641	1000	Distal Intergenic	17	83750271	83879699	129429	1	78798	uc008drx.2	-26493	ENSMUSG00000032624	Eml4	echinoderm microtubule associated protein like 4
chr17	83722753	83723095	343	*	Peak_1536|Height_81.6416|Summit_83722942	1000	Distal Intergenic	17	83750271	83879699	129429	1	78798	uc008drx.2	-27176	ENSMUSG00000032624	Eml4	echinoderm microtubule associated protein like 4
chr9	83699802	83699975	174	*	Peak_1537|Height_180.209|Summit_83699816	1000	Promoter	9	83672299	83699912	27614	2	83603	uc012gxk.1	0	ENSMUSG00000032262	Elovl4	elongation of very long chain fatty acids (FEN1/Elo2, SUR4/Elo3, yeast)-like 4
chr11	8368097	8368595	499	*	Peak_1538|Height_423.142|Summit_8368361	1000	Promoter	11	8331655	8368506	36852	2	319939	uc007hzj.1	0	ENSMUSG00000020422	Tns3	tensin 3
chr12	83673813	83674081	269	*	Peak_1539|Height_103.545|Summit_83673938	1000	Distal Intergenic	12	83718025	84259799	541775	1	50779	uc007oda.1	-43944	ENSMUSG00000021219	Rgs6	regulator of G-protein signaling 6
chr4	83636614	83636979	366	*	Peak_1540|Height_78.6547|Summit_83636809	1000	Distal Intergenic	4	83341833	83510574	168742	1	320226	uc008tlf.1	294781	ENSMUSG00000052407	Ccdc171	coiled-coil domain containing 171
chr17	83593998	83594292	295	*	Peak_1541|Height_82.6372|Summit_83594140	1000	Distal Intergenic	17	83614623	83624409	9787	1	106522	uc012axu.1	-20331	ENSMUSG00000024247	Pkdcc	protein kinase domain containing, cytoplasmic
chr4	83570751	83571150	400	*	Peak_1542|Height_91.5979|Summit_83570974	1000	Distal Intergenic	4	83341833	83510574	168742	1	320226	uc008tlf.1	228918	ENSMUSG00000052407	Ccdc171	coiled-coil domain containing 171
chr2	83568210	83568812	603	*	Peak_1543|Height_230.986|Summit_83568426	1000	Intron (uc008kia.1/16410, intron 1 of 2)	2	83564554	83647073	82520	1	16410	uc008kid.1	3656	ENSMUSG00000027087	Itgav	integrin alpha V
chr6	83547989	83548252	264	*	Peak_1544|Height_117.484|Summit_83548100	1000	Distal Intergenic	6	83493200	83522498	29299	2	70527	uc009cnt.2	-25491	ENSMUSG00000006906	Stambp	STAM binding protein
chr17	83547649	83548168	520	*	Peak_1545|Height_135.406|Summit_83547857	1000	Distal Intergenic	17	83614623	83624409	9787	1	106522	uc012axu.1	-66455	ENSMUSG00000024247	Pkdcc	protein kinase domain containing, cytoplasmic
chr6	83532675	83533141	467	*	Peak_1546|Height_79.6503|Summit_83532918	1000	Exon (uc009cnu.1/uc009cnu.1, exon 6 of 8)	6	83493200	83522498	29299	2	70527	uc009cnt.2	-10177	ENSMUSG00000006906	Stambp	STAM binding protein
chr1	83528250	83528583	334	*	Peak_1547|Height_108.524|Summit_83528415	1000	Distal Intergenic	1	83261702	83404775	143074	2	77629	uc007bsr.2	-123475	ENSMUSG00000026163	Sphkap	SPHK1 interactor, AKAP domain containing
chr11	8351613	8352076	464	*	Peak_1548|Height_116.489|Summit_8351829	1000	Intron (uc007hzj.1/319939, intron 2 of 11)	11	8331655	8368506	36852	2	319939	uc007hzj.1	16430	ENSMUSG00000020422	Tns3	tensin 3
chr2	83513357	83513768	412	*	Peak_1549|Height_89.6066|Summit_83513610	1000	Distal Intergenic	2	83500167	83504773	4607	1	69082	uc008khz.1	13190	ENSMUSG00000027091	Zc3h15	zinc finger CCCH-type containing 15
chr11	8351090	8351457	368	*	Peak_1550|Height_78.6547|Summit_8351271	1000	Exon (uc007hzj.1/319939, exon 3 of 12)	11	8331655	8368506	36852	2	319939	uc007hzj.1	17049	ENSMUSG00000020422	Tns3	tensin 3
chr17	83509258	83509694	437	*	Peak_1551|Height_100.559|Summit_83509442	1000	Distal Intergenic	17	83614623	83624409	9787	1	106522	uc012axu.1	-104929	ENSMUSG00000024247	Pkdcc	protein kinase domain containing, cytoplasmic
chr17	83495034	83495333	300	*	Peak_1552|Height_94.5848|Summit_83495174	1000	Distal Intergenic	17	83614623	83624409	9787	1	106522	uc012axu.1	-119290	ENSMUSG00000024247	Pkdcc	protein kinase domain containing, cytoplasmic
chr10	83484083	83484413	331	*	Peak_1553|Height_70.6897|Summit_83484232	1000	Distal Intergenic	10	83185610	83225507	39898	1	69784	uc007gkm.2	298473	ENSMUSG00000087651	1500009L16Rik	RIKEN cDNA 1500009L16 gene
chr12	8345256	8345685	430	*	Peak_1554|Height_120.471|Summit_8345393	1000	Intron (uc007mzo.2/58240, intron 6 of 6)	12	8320239	8350630	30392	1	58240	uc007mzo.2	25017	ENSMUSG00000020605	Hs1bp3	HCLS1 binding protein 3
chr10	83442579	83442967	389	*	Peak_1555|Height_83.6329|Summit_83442794	1000	Distal Intergenic	10	83185610	83225507	39898	1	69784	uc007gkm.2	256969	ENSMUSG00000087651	1500009L16Rik	RIKEN cDNA 1500009L16 gene
chr17	83424709	83425253	545	*	Peak_1556|Height_331.545|Summit_83424909	1000	Distal Intergenic	17	83614623	83624409	9787	1	106522	uc012axu.1	-189370	ENSMUSG00000024247	Pkdcc	protein kinase domain containing, cytoplasmic
chr11	8339507	8339875	369	*	Peak_1557|Height_100.559|Summit_8339721	1000	Intron (uc007hzj.1/319939, intron 8 of 11)	11	8331655	8368506	36852	2	319939	uc007hzj.1	28631	ENSMUSG00000020422	Tns3	tensin 3
chr11	83396599	83397020	422	*	Peak_1558|Height_89.6066|Summit_83396855	1000	Intron (uc007kpk.2/414102, intron 1 of 8)	11	83395563	83437195	41633	1	414102	uc007kpl.2	1036	NA	NA	NA
chr8	83367818	83368118	301	*	Peak_1559|Height_75.6678|Summit_83367966	1000	Intron (uc009mjb.1/14388, intron 1 of 9)	8	83288333	83404378	116046	2	14388	uc009mjb.1	36260	ENSMUSG00000031714	Gab1	growth factor receptor bound protein 2-associated protein 1
chr4	83364500	83364803	304	*	Peak_1560|Height_75.6678|Summit_83364657	1000	Intron (uc008tlc.1/320226, intron 21 of 25)	4	83341833	83510574	168742	1	320226	uc008tlf.1	22667	ENSMUSG00000052407	Ccdc171	coiled-coil domain containing 171
chr10	83358943	83359237	295	*	Peak_1561|Height_76.6635|Summit_83359105	1000	Distal Intergenic	10	83185610	83225507	39898	1	69784	uc007gkm.2	173333	ENSMUSG00000087651	1500009L16Rik	RIKEN cDNA 1500009L16 gene
chr3	83358561	83359031	471	*	Peak_1562|Height_133.414|Summit_83358734	1000	Downstream (<1kb)	3	83359289	83378040	18752	2	69460	uc008ppk.2	19009	ENSMUSG00000101334	1700028M03Rik	RIKEN cDNA 1700028M03 gene
chr11	83348033	83348505	473	*	Peak_1563|Height_183.196|Summit_83348344	1000	Distal Intergenic	11	83339281	83344020	4740	2	20304	uc007kpi.2	-4013	ENSMUSG00000035042	Ccl5	chemokine (C-C motif) ligand 5
chr11	83341470	83341856	387	*	Peak_1564|Height_175.231|Summit_83341662	1000	Intron (uc007kpi.2/20304, intron 2 of 2)	11	83339281	83344020	4740	2	20304	uc007kpi.2	2164	ENSMUSG00000035042	Ccl5	chemokine (C-C motif) ligand 5
chr17	83304874	83305176	303	*	Peak_1565|Height_92.5935|Summit_83305018	1000	Distal Intergenic	17	83614623	83624409	9787	1	106522	uc012axu.1	-309447	ENSMUSG00000024247	Pkdcc	protein kinase domain containing, cytoplasmic
chr15	83304352	83304867	516	*	Peak_1566|Height_131.423|Summit_83304608	1000	Distal Intergenic	15	83206037	83295036	89000	2	23970	uc011zxc.1	-9316	ENSMUSG00000016664	Pacsin2	protein kinase C and casein kinase substrate in neurons 2
chr17	83303913	83304352	440	*	Peak_1567|Height_111.51|Summit_83304095	1000	Distal Intergenic	17	83614623	83624409	9787	1	106522	uc012axu.1	-310271	ENSMUSG00000024247	Pkdcc	protein kinase domain containing, cytoplasmic
chr15	83301928	83302242	315	*	Peak_1568|Height_115.493|Summit_83302085	1000	Distal Intergenic	15	83206037	83295036	89000	2	23970	uc011zxc.1	-6892	ENSMUSG00000016664	Pacsin2	protein kinase C and casein kinase substrate in neurons 2
chr12	8329574	8329936	363	*	Peak_1569|Height_121.467|Summit_8329775	1000	Intron (uc007mzo.2/58240, intron 3 of 6)	12	8320239	8350630	30392	1	58240	uc007mzo.2	9335	ENSMUSG00000020605	Hs1bp3	HCLS1 binding protein 3
chr11	83285434	83285828	395	*	Peak_1570|Height_73.6766|Summit_83285744	1000	Promoter	11	83286610	83302715	16106	1	70439	uc007kpe.1	-782	ENSMUSG00000020680	Taf15	TATA-box binding protein associated factor 15
chr13	83250486	83250780	295	*	Peak_1572|Height_79.6503|Summit_83250639	1000	Distal Intergenic	13	83643033	83806684	163652	1	17260	uc007rie.2	-392253	ENSMUSG00000005583	Mef2c	myocyte enhancer factor 2C
chr3	83250128	83250565	438	*	Peak_1573|Height_131.423|Summit_83250320	1000	Distal Intergenic	3	83359289	83378040	18752	2	69460	uc008ppk.2	127475	ENSMUSG00000101334	1700028M03Rik	RIKEN cDNA 1700028M03 gene
chr3	83249893	83250126	234	*	Peak_1574|Height_75.6678|Summit_83250063	1000	Distal Intergenic	3	83359289	83378040	18752	2	69460	uc008ppk.2	127914	ENSMUSG00000101334	1700028M03Rik	RIKEN cDNA 1700028M03 gene
chr9	83234786	83235162	377	*	Peak_1575|Height_101.554|Summit_83234956	1000	Distal Intergenic	9	83287023	83334706	47684	2	75782	uc009qwh.2	99544	ENSMUSG00000032258	Lca5	Leber congenital amaurosis 5 (human)
chr15	83219533	83219856	324	*	Peak_1576|Height_90.6023|Summit_83219702	1000	Intron (uc007xba.2/23970, intron 4 of 10)	15	83187964	83197727	9764	2	69291	uc007xay.2	-21806	NA	1700001L05Rik	RIKEN cDNA 1700001L05 gene
chr4	83209730	83210089	360	*	Peak_1577|Height_87.6154|Summit_83209906	1000	Intron (uc008tlc.1/320226, intron 6 of 25)	4	83171472	83172829	1358	1	320226	uc008tld.1	38258	ENSMUSG00000052407	Ccdc171	coiled-coil domain containing 171
chr6	83095265	83095577	313	*	Peak_1579|Height_75.6678|Summit_83095440	1000	Intron (uc009cms.2/20166, intron 1 of 11)	6	83087078	83102573	15496	1	20166	uc009cmu.2	8187	ENSMUSG00000034930	Rtkn	rhotekin
chr3	83092383	83092732	350	*	Peak_1580|Height_212.069|Summit_83092568	1000	Distal Intergenic	3	82859460	82876213	16754	1	53317	uc008ppj.1	232923	ENSMUSG00000027998	Plrg1	pleiotropic regulator 1
chr18	83086157	83086388	232	*	Peak_1581|Height_87.6154|Summit_83086298	1000	Intron (uc008fuf.2/329003, intron 1 of 5)	18	83084024	83174706	90683	1	329003	uc008fug.2	2133	ENSMUSG00000058881	Zfp516	zinc finger protein 516
chr9	83085338	83085679	342	*	Peak_1582|Height_71.6853|Summit_83085520	1000	Distal Intergenic	9	83003551	83040214	36664	2	94353	uc009qwc.2	-45124	ENSMUSG00000066456	Hmgn3	high mobility group nucleosomal binding domain 3
chr18	83084786	83085071	286	*	Peak_1583|Height_81.6416|Summit_83084920	1000	Promoter	18	83084024	83174706	90683	1	329003	uc008fug.2	762	ENSMUSG00000058881	Zfp516	zinc finger protein 516
chr9	83083500	83083774	275	*	Peak_1584|Height_73.6766|Summit_83083647	1000	Distal Intergenic	9	83003551	83040214	36664	2	94353	uc009qwc.2	-43286	ENSMUSG00000066456	Hmgn3	high mobility group nucleosomal binding domain 3
chr18	83079629	83080078	450	*	Peak_1585|Height_96.576|Summit_83079944	1000	Promoter	18	83080271	83174706	94436	1	329003	uc008fuf.2	-193	ENSMUSG00000058881	Zfp516	zinc finger protein 516
chr6	83071545	83072022	478	*	Peak_1586|Height_127.441|Summit_83071776	1000	Promoter	6	83069038	83071455	2418	2	22377	uc009cmq.1	-90	ENSMUSG00000030035	Wbp1	WW domain binding protein 1
chr15	83053969	83054306	338	*	Peak_1587|Height_140.384|Summit_83054134	1000	Downstream (2-3kb)	15	83057152	83082161	25010	2	239559	uc007xaf.2	27855	ENSMUSG00000047878	A4galt	alpha 1,4-galactosyltransferase
chr15	83046091	83046507	417	*	Peak_1588|Height_94.5848|Summit_83046311	1000	Distal Intergenic	15	83057152	83082161	25010	2	239559	uc007xaf.2	35654	ENSMUSG00000047878	A4galt	alpha 1,4-galactosyltransferase
chr18	83025085	83025395	311	*	Peak_1589|Height_97.5717|Summit_83025255	1000	Exon (uc008fuc.1/uc008fuc.1, exon 1 of 3)	18	83080271	83174706	94436	1	329003	uc008fuf.2	-54876	ENSMUSG00000058881	Zfp516	zinc finger protein 516
chr4	83024784	83025252	469	*	Peak_1590|Height_90.6023|Summit_83024953	1000	Distal Intergenic	4	83063648	83087985	24338	1	77634	uc008tkt.1	-38396	ENSMUSG00000028483	Snapc3	small nuclear RNA activating complex, polypeptide 3
chr8	8299978	8300334	357	*	Peak_1591|Height_70.6897|Summit_8300187	1000	Intron (uc009kuc.1/uc009kuc.1, intron 2 of 5)	8	8617439	8660773	43335	2	13642	uc009kue.1	360439	ENSMUSG00000001300	Efnb2	ephrin B2
chr18	82982369	82982715	347	*	Peak_1592|Height_95.5804|Summit_82982526	1000	Distal Intergenic	18	83080271	83174706	94436	1	329003	uc008fuf.2	-97556	ENSMUSG00000058881	Zfp516	zinc finger protein 516
chr6	8297108	8297583	476	*	Peak_1593|Height_76.6635|Summit_8297287	1000	Intron (uc009axm.2/100036521, intron 2 of 3)	6	8220466	8378765	158300	1	100036521	uc009axo.2	76642	ENSMUSG00000089862	Umad1	UMAP1-MVP12 associated (UMA) domain containing 1
chr15	82965127	82965443	317	*	Peak_1594|Height_78.6547|Summit_82965275	1000	Intron (uc007wzz.1/73826, intron 4 of 8)	15	82946277	82953231	6955	2	74778	uc007wzy.2	-11896	ENSMUSG00000018040	Rrp7a	ribosomal RNA processing 7 homolog A
chr6	82962948	82963397	450	*	Peak_1595|Height_74.6722|Summit_82963252	1000	Intron (uc009clp.2/110958, intron 7 of 9)	6	82980930	82983465	2536	2	13448	uc009clr.2	20068	ENSMUSG00000068335	Dok1	docking protein 1
chr6	8295495	8295783	289	*	Peak_1596|Height_120.471|Summit_8295668	1000	Intron (uc009axm.2/100036521, intron 2 of 3)	6	8220466	8378765	158300	1	100036521	uc009axo.2	75029	ENSMUSG00000089862	Umad1	UMAP1-MVP12 associated (UMA) domain containing 1
chr4	82954850	82955216	367	*	Peak_1597|Height_283.754|Summit_82955021	1000	Intron (uc008tkq.1/69863, intron 1 of 19)	4	82866205	82970093	103889	2	69863	uc008tkq.1	14877	ENSMUSG00000038172	Ttc39b	tetratricopeptide repeat domain 39B
chr12	82946125	82946560	436	*	Peak_1598|Height_89.6066|Summit_82946400	1000	Distal Intergenic	12	82961017	83101911	140895	1	54604	uc007ocq.1	-14457	ENSMUSG00000021140	Pcnx	pecanex homolog
chr7	82941314	82941613	300	*	Peak_1599|Height_71.6853|Summit_82941489	1000	Distal Intergenic	7	82993224	83012377	19154	1	207952	uc009hwz.2	-51611	ENSMUSG00000055652	Klhl25	kelch-like 25
chr12	82933060	82933416	357	*	Peak_1600|Height_183.196|Summit_82933211	1000	Distal Intergenic	12	82961017	83101911	140895	1	54604	uc007ocq.1	-27601	ENSMUSG00000021140	Pcnx	pecanex homolog
chr7	82933050	82933330	281	*	Peak_1601|Height_79.6503|Summit_82933187	1000	Distal Intergenic	7	82993224	83012377	19154	1	207952	uc009hwz.2	-59894	ENSMUSG00000055652	Klhl25	kelch-like 25
chr3	8293115	8293404	290	*	Peak_1602|Height_117.484|Summit_8293261	1000	Distal Intergenic	3	8461387	8463098	1712	2	620966	uc012cnd.1	169694	NA	Gm6194	transmembrane protein 189 pseudogene
chr12	82931453	82931764	312	*	Peak_1603|Height_97.5717|Summit_82931621	1000	Distal Intergenic	12	82961017	83101911	140895	1	54604	uc007ocq.1	-29253	ENSMUSG00000021140	Pcnx	pecanex homolog
chr12	82923156	82923445	290	*	Peak_1604|Height_161.292|Summit_82923300	1000	Distal Intergenic	12	82961017	83101911	140895	1	54604	uc007ocq.1	-37572	ENSMUSG00000021140	Pcnx	pecanex homolog
chr18	82907256	82907668	413	*	Peak_1605|Height_104.541|Summit_82907413	1000	Distal Intergenic	18	82762989	82862126	99138	2	329002	uc012bfp.1	-45130	ENSMUSG00000041258	Zfp236	zinc finger protein 236
chr3	82884500	82885008	509	*	Peak_1606|Height_267.824|Summit_82884841	1000	Distal Intergenic	3	82859460	82876213	16754	1	53317	uc008ppj.1	25040	ENSMUSG00000027998	Plrg1	pleiotropic regulator 1
chr6	82859031	82859387	357	*	Peak_1607|Height_123.458|Summit_82859198	1000	Downstream (2-3kb)	6	82861879	82889744	27866	2	20355	uc012ent.1	30357	ENSMUSG00000000627	Sema4f	sema domain, immunoglobulin domain (Ig), TM domain, and short cytoplasmic domain
chr11	82850974	82851332	359	*	Peak_1608|Height_107.528|Summit_82851163	1000	Intron (uc007koe.1/237887, intron 1 of 4)	11	82841630	82853544	11915	2	237887	uc007koe.1	2212	ENSMUSG00000072621	Slfn10-ps	schlafen 10, pseudogene
chr12	82849750	82850271	522	*	Peak_1609|Height_119.476|Summit_82849923	1000	Intron (uc007oco.2/338372, intron 2 of 10)	12	82815937	82882157	66221	2	338372	uc007oco.2	31886	ENSMUSG00000042724	Map3k9	mitogen-activated protein kinase kinase kinase 9
chr8	82838760	82839032	273	*	Peak_1610|Height_70.6897|Summit_82838916	1000	Distal Intergenic	8	83017944	83034684	16741	1	14934	uc009miz.1	-178912	ENSMUSG00000051839	Gypa	glycophorin A
chr7	82828218	82828633	416	*	Peak_1611|Height_78.6547|Summit_82828406	1000	Exon (uc009hwr.1/75547, exon 7 of 12)	7	82846878	82862925	16048	1	75547	uc009hwv.1	-18245	ENSMUSG00000066406	Akap13	A kinase (PRKA) anchor protein 13
chr4	82828078	82828401	324	*	Peak_1612|Height_107.528|Summit_82828240	1000	Distal Intergenic	4	82543824	82698071	154248	2	329872	uc008tkn.2	-130007	ENSMUSG00000059049	Frem1	Fras1 related extracellular matrix protein 1
chr7	82827822	82828215	394	*	Peak_1613|Height_71.6853|Summit_82827966	1000	Intron (uc009hwx.2/75547, intron 12 of 36)	7	82846878	82862925	16048	1	75547	uc009hwv.1	-18663	ENSMUSG00000066406	Akap13	A kinase (PRKA) anchor protein 13
chr6	82822026	82822391	366	*	Peak_1614|Height_99.5629|Summit_82822192	1000	Distal Intergenic	6	82861879	82889744	27866	2	20355	uc012ent.1	67353	ENSMUSG00000000627	Sema4f	sema domain, immunoglobulin domain (Ig), TM domain, and short cytoplasmic domain
chr6	82811970	82812331	362	*	Peak_1615|Height_393.274|Summit_82812150	1000	Distal Intergenic	6	82861879	82889744	27866	2	20355	uc012ent.1	77413	ENSMUSG00000000627	Sema4f	sema domain, immunoglobulin domain (Ig), TM domain, and short cytoplasmic domain
chr11	8280539	8281023	485	*	Peak_1616|Height_138.392|Summit_8280737	1000	Distal Intergenic	11	8331655	8368506	36852	2	319939	uc007hzj.1	87483	ENSMUSG00000020422	Tns3	tensin 3
chr7	82794909	82795248	340	*	Peak_1617|Height_76.6635|Summit_82795121	1000	Intron (uc009hwx.2/75547, intron 8 of 36)	7	82788205	82849425	61221	1	75547	uc009hwu.1	6704	ENSMUSG00000066406	Akap13	A kinase (PRKA) anchor protein 13
chr1	82791747	82792286	540	*	Peak_1618|Height_85.6241|Summit_82792048	1000	Distal Intergenic	1	82753224	82765031	11808	2	66261	uc007bsd.1	-26716	ENSMUSG00000026149	Tm4sf20	transmembrane 4 L six family member 20
chr12	82781085	82781480	396	*	Peak_1619|Height_143.371|Summit_82781311	1000	Distal Intergenic	12	82732356	82768538	36183	1	69480	uc007ocn.1	48729	ENSMUSG00000042734	Ttc9	tetratricopeptide repeat domain 9
chr8	8274225	8274652	428	*	Peak_1620|Height_78.6547|Summit_8274526	1000	Intron (uc009kuc.1/uc009kuc.1, intron 2 of 5)	8	8617439	8660773	43335	2	13642	uc009kue.1	386121	ENSMUSG00000001300	Efnb2	ephrin B2
chr18	82733104	82733718	615	*	Peak_1621|Height_97.5717|Summit_82733278	1000	Intron (uc008fts.1/17196, intron 4 of 6)	18	82723712	82755029	31318	1	17196	uc008ftz.1	9392	ENSMUSG00000041607	Mbp	myelin basic protein
chr12	82731399	82731765	367	*	Peak_1622|Height_112.506|Summit_82731584	1000	Promoter	12	82732356	82765928	33573	1	69480	uc007ocm.1	-591	ENSMUSG00000042734	Ttc9	tetratricopeptide repeat domain 9
chr18	82716261	82716775	515	*	Peak_1623|Height_178.218|Summit_82716426	1000	Intron (uc008ftr.1/17196, intron 3 of 3)	18	82723712	82755029	31318	1	17196	uc008ftu.1	-6937	ENSMUSG00000041607	Mbp	myelin basic protein
chr18	82707581	82707865	285	*	Peak_1624|Height_123.458|Summit_82707722	1000	Intron (uc008ftr.1/17196, intron 3 of 3)	18	82723712	82755029	31318	1	17196	uc008ftu.1	-15847	ENSMUSG00000041607	Mbp	myelin basic protein
chr4	82707354	82707786	433	*	Peak_1625|Height_141.379|Summit_82707591	1000	Distal Intergenic	4	82543824	82698071	154248	2	329872	uc008tkn.2	-9283	ENSMUSG00000059049	Frem1	Fras1 related extracellular matrix protein 1
chr6	82706211	82706529	319	*	Peak_1626|Height_89.6066|Summit_82706391	1000	Intron (uc009cll.2/15277, intron 2 of 17)	6	82675021	82724448	49428	2	15277	uc009cll.2	17919	ENSMUSG00000000628	Hk2	hexokinase 2
chr8	8269582	8270295	714	*	Peak_1627|Height_175.231|Summit_8269881	1000	Intron (uc009kuc.1/uc009kuc.1, intron 2 of 5)	8	8617439	8660773	43335	2	13642	uc009kue.1	390478	ENSMUSG00000001300	Efnb2	ephrin B2
chr7	82694825	82695037	213	*	Peak_1628|Height_71.6853|Summit_82694913	1000	Intron (uc009hwo.2/75547, intron 2 of 5)	7	82754925	82842320	87396	1	75547	uc009hwq.1	-59888	ENSMUSG00000066406	Akap13	A kinase (PRKA) anchor protein 13
chr4	82686799	82687204	406	*	Peak_1629|Height_209.082|Summit_82686987	1000	Intron (uc008tkn.2/329872, intron 1 of 36)	4	82543824	82698071	154248	2	329872	uc008tkn.2	10867	ENSMUSG00000059049	Frem1	Fras1 related extracellular matrix protein 1
chr18	82661911	82662381	471	*	Peak_1630|Height_74.6722|Summit_82662119	1000	Intron (uc008ftr.1/17196, intron 1 of 3)	18	82644515	82755029	110515	1	17196	uc008fts.1	17396	ENSMUSG00000041607	Mbp	myelin basic protein
chr18	82659585	82659946	362	*	Peak_1631|Height_86.6198|Summit_82659711	1000	Intron (uc008ftr.1/17196, intron 1 of 3)	18	82644515	82755029	110515	1	17196	uc008fts.1	15070	ENSMUSG00000041607	Mbp	myelin basic protein
chr11	8264993	8265305	313	*	Peak_1632|Height_111.51|Summit_8265165	1000	Distal Intergenic	11	8331655	8368506	36852	2	319939	uc007hzj.1	103201	ENSMUSG00000020422	Tns3	tensin 3
chr1	82631652	82632005	354	*	Peak_1633|Height_78.6547|Summit_82631870	1000	Intron (uc007bru.1/12828, intron 1 of 1)	1	82583496	82718634	135139	1	12828	uc007brv.1	48156	ENSMUSG00000079465	Col4a3	collagen, type IV, alpha 3
chr10	82631382	82631794	413	*	Peak_1634|Height_71.6853|Summit_82631604	1000	Intron (uc007gke.1/58250, intron 2 of 2)	10	82693884	82800562	106679	2	338365	uc007gkf.1	168768	ENSMUSG00000034591	Slc41a2	solute carrier family 41, member 2
chr7	82621781	82622154	374	*	Peak_1635|Height_141.379|Summit_82621983	1000	Intron (uc009hwo.2/75547, intron 1 of 5)	7	82600754	82725262	124509	1	75547	uc009hwp.1	21027	ENSMUSG00000066406	Akap13	A kinase (PRKA) anchor protein 13
chr3	82620980	82621235	256	*	Peak_1636|Height_80.646|Summit_82621129	1000	Distal Intergenic	3	82641155	82680405	39251	2	633285	uc012cqu.1	59170	ENSMUSG00000033882	Rbm46	RNA binding motif protein 46
chr7	82619047	82619297	251	*	Peak_1637|Height_78.6547|Summit_82619171	1000	Intron (uc009hwo.2/75547, intron 1 of 5)	7	82600754	82725262	124509	1	75547	uc009hwp.1	18293	ENSMUSG00000066406	Akap13	A kinase (PRKA) anchor protein 13
chr10	82614940	82615682	743	*	Peak_1638|Height_171.248|Summit_82615240	1000	Intron (uc007gke.1/58250, intron 2 of 2)	10	82448494	82658636	210143	1	58250	uc011xjs.1	166446	ENSMUSG00000034612	Chst11	carbohydrate sulfotransferase 11
chr1	82608684	82609181	498	*	Peak_1639|Height_154.323|Summit_82609013	1000	Intron (uc007bru.1/12828, intron 1 of 1)	1	82583496	82718634	135139	1	12828	uc007brv.1	25188	ENSMUSG00000079465	Col4a3	collagen, type IV, alpha 3
chr3	82597641	82598049	409	*	Peak_1640|Height_202.113|Summit_82597856	1000	Distal Intergenic	3	82641155	82680405	39251	2	633285	uc012cqu.1	82356	ENSMUSG00000033882	Rbm46	RNA binding motif protein 46
chr7	82577077	82577360	284	*	Peak_1641|Height_154.323|Summit_82577235	1000	Distal Intergenic	7	82600420	82748187	147768	1	75547	uc009hwo.2	-23060	ENSMUSG00000066406	Akap13	A kinase (PRKA) anchor protein 13
chr7	82568819	82569195	377	*	Peak_1642|Height_99.5629|Summit_82569023	1000	Distal Intergenic	7	82600420	82748187	147768	1	75547	uc009hwo.2	-31225	ENSMUSG00000066406	Akap13	A kinase (PRKA) anchor protein 13
chr8	82556408	82556978	571	*	Peak_1643|Height_102.55|Summit_82556674	1000	Intron (uc009mix.2/15245, intron 4 of 12)	8	82489750	82581907	92158	2	15245	uc009mix.2	24929	ENSMUSG00000064325	Hhip	Hedgehog-interacting protein
chr7	82542530	82543078	549	*	Peak_1644|Height_158.305|Summit_82542792	1000	Distal Intergenic	7	82600420	82748187	147768	1	75547	uc009hwo.2	-57342	ENSMUSG00000066406	Akap13	A kinase (PRKA) anchor protein 13
chr4	82530558	82530851	294	*	Peak_1645|Height_79.6503|Summit_82530694	1000	Promoter	4	82527655	82531055	3401	2	12622	uc008tkl.2	204	ENSMUSG00000038192	Cer1	cerberus 1, DAN family BMP antagonist
chr3	82511472	82511851	380	*	Peak_1646|Height_124.454|Summit_82511701	1000	Distal Intergenic	3	82342305	82352007	9703	2	18167	uc008ppa.1	-159465	ENSMUSG00000028004	Npy2r	neuropeptide Y receptor Y2
chr10	82467777	82468054	278	*	Peak_1647|Height_78.6547|Summit_82467922	1000	Intron (uc007gke.1/58250, intron 1 of 2)	10	82448494	82658636	210143	1	58250	uc011xjs.1	19283	ENSMUSG00000034612	Chst11	carbohydrate sulfotransferase 11
chr16	8245820	8246094	275	*	Peak_1648|Height_80.646|Summit_8245968	1000	Distal Intergenic	16	8409369	8425229	15861	2	74720	uc007yck.1	179135	ENSMUSG00000022715	Tmem114	transmembrane protein 114
chr10	82425162	82425815	654	*	Peak_1649|Height_86.6198|Summit_82425581	1000	Distal Intergenic	10	82448242	82658636	210395	1	58250	uc007gke.1	-22427	ENSMUSG00000034612	Chst11	carbohydrate sulfotransferase 11
chr12	82412576	82412846	271	*	Peak_1650|Height_84.6285|Summit_82412723	1000	Intron (uc007obv.2/110893, intron 2 of 7)	12	82298902	82434167	135266	2	110893	uc007obv.2	21321	ENSMUSG00000079055	Slc8a3	solute carrier family 8 (sodium/calcium exchanger), member 3
chr4	82408360	82408665	306	*	Peak_1652|Height_130.427|Summit_82408517	1000	Distal Intergenic	4	82444642	82505565	60924	2	68268	uc008tkj.2	96900	ENSMUSG00000028403	Zdhhc21	zinc finger, DHHC domain containing 21
chr10	8238596	8238961	366	*	Peak_1653|Height_95.5804|Summit_8238766	1000	Promoter	10	7924551	8238623	314073	2	338362	uc007eit.1	0	ENSMUSG00000047712	Ust	uronyl-2-sulfotransferase
chr8	82370835	82371183	349	*	Peak_1654|Height_83.6329|Summit_82371029	1000	Distal Intergenic	8	82235750	82301220	65471	1	68999	uc009miw.1	135085	ENSMUSG00000036977	Anapc10	anaphase promoting complex subunit 10
chr4	82370026	82370349	324	*	Peak_1655|Height_136.401|Summit_82370191	1000	Distal Intergenic	4	82444642	82505565	60924	2	68268	uc008tkj.2	135216	ENSMUSG00000028403	Zdhhc21	zinc finger, DHHC domain containing 21
chr12	82345467	82345751	285	*	Peak_1656|Height_76.6635|Summit_82345633	1000	Intron (uc007obv.2/110893, intron 2 of 7)	12	82267138	82267221	84	1	100526532	uc011yok.1	78329	ENSMUSG00000092673	Mir3067	microRNA 3067
chr12	82344263	82344652	390	*	Peak_1657|Height_74.6722|Summit_82344396	1000	Intron (uc007obv.2/110893, intron 2 of 7)	12	82267138	82267221	84	1	100526532	uc011yok.1	77125	ENSMUSG00000092673	Mir3067	microRNA 3067
chr4	82337633	82338140	508	*	Peak_1658|Height_119.476|Summit_82337890	1000	Distal Intergenic	4	82444642	82505565	60924	2	68268	uc008tkj.2	167425	ENSMUSG00000028403	Zdhhc21	zinc finger, DHHC domain containing 21
chr7	82337328	82337734	407	*	Peak_1659|Height_119.476|Summit_82337587	1000	Intron (uc009hwk.2/64176, intron 2 of 12)	7	82259781	82453272	193492	2	64176	uc009hwk.2	115538	ENSMUSG00000053025	Sv2b	synaptic vesicle glycoprotein 2 b
chr12	82336974	82337427	454	*	Peak_1660|Height_126.445|Summit_82337221	1000	Intron (uc007oby.1/uc007oby.1, intron 1 of 1)	12	82267138	82267221	84	1	100526532	uc011yok.1	69836	ENSMUSG00000092673	Mir3067	microRNA 3067
chr10	82325891	82326445	555	*	Peak_1661|Height_82.6372|Summit_82326224	1000	Intron (uc007gjy.1/50493, intron 1 of 14)	10	82323086	82360469	37384	1	50493	uc007gkb.1	2805	ENSMUSG00000020250	Txnrd1	thioredoxin reductase 1
chr10	82322798	82323289	492	*	Peak_1662|Height_117.484|Summit_82323061	1000	Promoter	10	82323086	82360469	37384	1	50493	uc007gkb.1	0	ENSMUSG00000020250	Txnrd1	thioredoxin reductase 1
chr1	82321147	82321550	404	*	Peak_1663|Height_116.489|Summit_82321370	1000	Intron (uc007brq.2/76867, intron 1 of 6)	1	82313154	82441941	128788	1	76867	uc007brq.2	7993	ENSMUSG00000026142	Rhbdd1	rhomboid domain containing 1
chr1	82317082	82317414	333	*	Peak_1664|Height_167.266|Summit_82317231	1000	Intron (uc007brq.2/76867, intron 1 of 6)	1	82313154	82441941	128788	1	76867	uc007brq.2	3928	ENSMUSG00000026142	Rhbdd1	rhomboid domain containing 1
chr7	82286630	82287038	409	*	Peak_1665|Height_149.344|Summit_82286870	1000	Intron (uc009hwk.2/64176, intron 6 of 12)	7	82259781	82453272	193492	2	64176	uc009hwk.2	166234	ENSMUSG00000053025	Sv2b	synaptic vesicle glycoprotein 2 b
chr10	82276721	82277097	377	*	Peak_1666|Height_79.6503|Summit_82276848	1000	Intron (uc007gjx.1/uc007gjx.1, intron 1 of 2)	10	82296696	82360469	63774	1	50493	uc007gjy.1	-19599	ENSMUSG00000020250	Txnrd1	thioredoxin reductase 1
chr4	82244180	82244642	463	*	Peak_1667|Height_82.6372|Summit_82244488	1000	Distal Intergenic	4	82141888	82151212	9325	2	18028	uc008tki.2	-92968	ENSMUSG00000008575	Nfib	nuclear factor I/B
chr4	82235477	82235785	309	*	Peak_1668|Height_94.5848|Summit_82235630	1000	Distal Intergenic	4	82141888	82151212	9325	2	18028	uc008tki.2	-84265	ENSMUSG00000008575	Nfib	nuclear factor I/B
chr13	82228514	82228796	283	*	Peak_1669|Height_103.545|Summit_82228646	1000	Distal Intergenic	13	81922291	81936156	13866	1	12626	uc007rid.1	306223	ENSMUSG00000021537	Cetn3	centrin 3
chr8	82223537	82224136	600	*	Peak_1670|Height_72.6809|Summit_82223852	1000	Intron (uc009mit.1/24015, intron 8 of 17)	8	82207341	82235639	28299	2	24015	uc009mit.1	11503	ENSMUSG00000058355	Abce1	ATP-binding cassette, sub-family E (OABP), member 1
chr5	82221034	82221452	419	*	Peak_1671|Height_287.737|Summit_82221263	1000	3' UTR	5	82089287	82224755	135469	1	319387	uc008xwr.1	131747	ENSMUSG00000037605	Adgrl3	adhesion G protein-coupled receptor L3
chr15	8221356	8221977	622	*	Peak_1672|Height_143.371|Summit_8221685	1000	Distal Intergenic	15	8239830	8241353	1524	2	71175	uc007veo.1	19376	ENSMUSG00000022141	Nipbl	NIPBL cohesin loading factor
chr8	82212895	82213359	465	*	Peak_1673|Height_70.6897|Summit_82213072	1000	Exon (uc009mit.1/24015, exon 12 of 18)	8	82207341	82235639	28299	2	24015	uc009mit.1	22280	ENSMUSG00000058355	Abce1	ATP-binding cassette, sub-family E (OABP), member 1
chr8	82193124	82193670	547	*	Peak_1674|Height_73.6766|Summit_82193411	1000	Exon (uc009mir.1/73945, exon 18 of 21)	8	82163575	82201654	38080	1	73945	uc009mis.2	29549	ENSMUSG00000036990	Otud4	OTU domain containing 4
chr8	82190776	82191140	365	*	Peak_1675|Height_71.6853|Summit_82190946	1000	Intron (uc009mir.1/73945, intron 15 of 20)	8	82163575	82201654	38080	1	73945	uc009mis.2	27201	ENSMUSG00000036990	Otud4	OTU domain containing 4
chr16	82184535	82184787	253	*	Peak_1676|Height_86.6198|Summit_82184633	1000	Distal Intergenic	16	81200942	81624532	423591	1	17968	uc007ztb.2	983593	ENSMUSG00000022762	Ncam2	neural cell adhesion molecule 2
chr10	82153298	82153588	291	*	Peak_1677|Height_78.6547|Summit_82153459	1000	Promoter	10	82113178	82153395	40218	2	74782	uc007gjs.1	0	ENSMUSG00000020251	Glt8d2	glycosyltransferase 8 domain containing 2
chr4	82150542	82151080	539	*	Peak_1678|Height_106.532|Summit_82150892	1000	Promoter	4	81936077	82151212	215136	2	18028	uc008tkb.2	132	ENSMUSG00000008575	Nfib	nuclear factor I/B
chr8	82130127	82130485	359	*	Peak_1679|Height_107.528|Summit_82130323	1000	Distal Intergenic	8	82163575	82201654	38080	1	73945	uc009mir.1	-33090	ENSMUSG00000036990	Otud4	OTU domain containing 4
chr1	82126400	82126764	365	*	Peak_1680|Height_79.6503|Summit_82126561	1000	Distal Intergenic	1	82229680	82288014	58335	2	16367	uc007brp.2	161250	ENSMUSG00000055980	Irs1	insulin receptor substrate 1
chrX	82120496	82120785	290	*	Peak_1681|Height_73.6766|Summit_82120657	1000	Intron (uc009tri.2/13405, intron 60 of 78)	20	82018050	82221046	202997	1	13405	uc009trm.1	102446	ENSMUSG00000045103	Dmd	dystrophin, muscular dystrophy
chr4	82081721	82082081	361	*	Peak_1682|Height_119.476|Summit_82081917	1000	Intron (uc008tjz.2/18028, intron 1 of 9)	4	81936077	82144673	208597	2	18028	uc008tjz.2	62592	ENSMUSG00000008575	Nfib	nuclear factor I/B
chrX	82081661	82082289	629	*	Peak_1683|Height_111.51|Summit_82081848	1000	Intron (uc009tri.2/13405, intron 59 of 78)	20	82018050	82221046	202997	1	13405	uc009trm.1	63611	ENSMUSG00000045103	Dmd	dystrophin, muscular dystrophy
chr4	82032242	82032656	415	*	Peak_1684|Height_325.571|Summit_82032412	1000	Intron (uc008tjz.2/18028, intron 1 of 9)	4	81936077	82144673	208597	2	18028	uc008tjz.2	112017	ENSMUSG00000008575	Nfib	nuclear factor I/B
chr17	82029639	82030057	419	*	Peak_1685|Height_75.6678|Summit_82029900	1000	Intron (uc008drr.2/20541, intron 2 of 8)	17	81844209	82048978	204770	2	20541	uc008drv.1	18921	ENSMUSG00000054640	Slc8a1	solute carrier family 8 (sodium/calcium exchanger), member 1
chr13	82024750	82025099	350	*	Peak_1686|Height_73.6766|Summit_82024908	1000	Distal Intergenic	13	81922291	81936156	13866	1	12626	uc007rid.1	102459	ENSMUSG00000021537	Cetn3	centrin 3
chr4	82009959	82010654	696	*	Peak_1687|Height_92.5935|Summit_82010265	1000	Intron (uc008tjz.2/18028, intron 2 of 9)	4	81936077	82144673	208597	2	18028	uc008tjz.2	134019	ENSMUSG00000008575	Nfib	nuclear factor I/B
chr7	82007585	82008033	449	*	Peak_1688|Height_115.493|Summit_82007849	1000	Distal Intergenic	7	81440628	81699666	259039	2	108116	uc009hwh.1	-307919	ENSMUSG00000025790	Slco3a1	solute carrier organic anion transporter family, member 3a1
chr15	81986797	81987099	303	*	Peak_1689|Height_120.471|Summit_81986947	1000	Intron (uc007wyh.1/20788, intron 1 of 3)	15	81977699	82035390	57692	1	20788	uc007wyi.1	9098	ENSMUSG00000022463	Srebf2	sterol regulatory element binding factor 2
chr17	81953901	81954240	340	*	Peak_1690|Height_73.6766|Summit_81954085	1000	Intron (uc008drr.2/20541, intron 2 of 8)	17	81844209	82048978	204770	2	20541	uc008drv.1	94738	ENSMUSG00000054640	Slc8a1	solute carrier family 8 (sodium/calcium exchanger), member 1
chr1	81948107	81948446	340	*	Peak_1691|Height_75.6678|Summit_81948273	1000	Distal Intergenic	1	82229680	82288014	58335	2	16367	uc007brp.2	339568	ENSMUSG00000055980	Irs1	insulin receptor substrate 1
chr17	81941585	81941880	296	*	Peak_1692|Height_115.493|Summit_81941711	1000	Intron (uc008drr.2/20541, intron 2 of 8)	17	81841113	81844312	3200	2	20541	uc008dru.1	-97273	ENSMUSG00000054640	Slc8a1	solute carrier family 8 (sodium/calcium exchanger), member 1
chr17	81924212	81924594	383	*	Peak_1693|Height_169.257|Summit_81924406	1000	Intron (uc008drr.2/20541, intron 2 of 8)	17	81841113	81844312	3200	2	20541	uc008dru.1	-79900	ENSMUSG00000054640	Slc8a1	solute carrier family 8 (sodium/calcium exchanger), member 1
chr12	81913174	81913699	526	*	Peak_1694|Height_98.5673|Summit_81913429	1000	Intron (uc007obi.1/217684, intron 1 of 5)	12	81891546	81981820	90275	1	217684	uc007obj.1	21628	ENSMUSG00000021133	Susd6	sushi domain containing 6
chr1	81910063	81910822	760	*	Peak_1695|Height_194.148|Summit_81910432	1000	Distal Intergenic	1	82229680	82288014	58335	2	16367	uc007brp.2	377192	ENSMUSG00000055980	Irs1	insulin receptor substrate 1
chr8	8190755	8191023	269	*	Peak_1696|Height_74.6722|Summit_8190883	1000	Intron (uc009kuc.1/uc009kuc.1, intron 2 of 5)	8	8617439	8660773	43335	2	13642	uc009kue.1	469750	ENSMUSG00000001300	Efnb2	ephrin B2
chr4	81895393	81895738	346	*	Peak_1697|Height_135.406|Summit_81895559	1000	Distal Intergenic	4	81936077	82144673	208597	2	18028	uc008tjz.2	248935	ENSMUSG00000008575	Nfib	nuclear factor I/B
chr12	81892591	81892865	275	*	Peak_1698|Height_79.6503|Summit_81892729	1000	Intron (uc007obi.1/217684, intron 1 of 5)	12	81891546	81981820	90275	1	217684	uc007obj.1	1045	ENSMUSG00000021133	Susd6	sushi domain containing 6
chr12	8188634	8189075	442	*	Peak_1699|Height_100.559|Summit_8188794	1000	Distal Intergenic	12	8214913	8283029	68117	1	68832	uc007mzg.2	-25838	ENSMUSG00000037669	Ldah	lipid droplet associated hydrolase
chr17	81879836	81880163	328	*	Peak_1700|Height_82.6372|Summit_81879996	1000	Intron (uc008drr.2/20541, intron 2 of 8)	17	81841113	81844312	3200	2	20541	uc008dru.1	-35524	ENSMUSG00000054640	Slc8a1	solute carrier family 8 (sodium/calcium exchanger), member 1
chr17	81868232	81868586	355	*	Peak_1701|Height_95.5804|Summit_81868401	1000	Intron (uc008drr.2/20541, intron 2 of 8)	17	81841113	81844312	3200	2	20541	uc008dru.1	-23920	ENSMUSG00000054640	Slc8a1	solute carrier family 8 (sodium/calcium exchanger), member 1
chr12	81861261	81861826	566	*	Peak_1702|Height_79.6503|Summit_81861454	1000	Promoter	12	81856434	81861702	5269	2	380768	uc007obh.2	0	ENSMUSG00000062961	Ccdc177	coiled-coil domain containing 177
chr8	81818936	81819249	314	*	Peak_1704|Height_80.646|Summit_81819103	1000	Promoter	8	81790323	81818855	28533	2	109136	uc009min.2	-81	ENSMUSG00000037022	Mmaa	methylmalonic aciduria (cobalamin deficiency) type A
chr4	81809875	81810290	416	*	Peak_1705|Height_171.248|Summit_81810071	1000	Distal Intergenic	4	81936077	82144673	208597	2	18028	uc008tjz.2	334383	ENSMUSG00000008575	Nfib	nuclear factor I/B
chr15	81799689	81799987	299	*	Peak_1706|Height_121.467|Summit_81799845	1000	Distal Intergenic	15	81785984	81791297	5314	2	29858	uc007wxu.2	-8392	ENSMUSG00000022474	Pmm1	phosphomannomutase 1
chr11	81795725	81796124	400	*	Peak_1707|Height_70.6897|Summit_81795992	1000	Distal Intergenic	11	80693667	81781898	1088232	2	11418	uc007kmm.1	-13827	ENSMUSG00000020704	Asic2	acid-sensing (proton-gated) ion channel 2
chr12	81792504	81792822	319	*	Peak_1708|Height_112.506|Summit_81792657	1000	Promoter	12	81793588	81825203	31616	1	217682	uc007obf.2	-766	ENSMUSG00000066438	Plekhd1	pleckstrin homology domain containing, family D (with coiled-coil domains) member 1
chr4	8178307	8178634	328	*	Peak_1709|Height_93.5892|Summit_8178463	1000	Distal Intergenic	4	8068640	8166188	97549	2	12319	uc008rxv.1	-12119	ENSMUSG00000041261	Car8	carbonic anhydrase 8
chr8	81767222	81767751	530	*	Peak_1710|Height_82.6372|Summit_81767557	1000	Intron (uc009mil.2/67687, intron 1 of 5)	8	81734329	81772482	38154	2	67687	uc009mil.2	4731	ENSMUSG00000031682	1700011L22Rik	RIKEN cDNA 1700011L22 gene
chr5	81765680	81765981	302	*	Peak_1711|Height_86.6198|Summit_81765836	1000	Intron (uc008xwi.1/319387, intron 5 of 5)	5	81941009	82224755	283747	1	319387	uc008xwq.1	-175028	ENSMUSG00000037605	Adgrl3	adhesion G protein-coupled receptor L3
chr15	81758036	81758349	314	*	Peak_1712|Height_77.6591|Summit_81758191	1000	Distal Intergenic	15	81745460	81756643	11184	2	78929	uc007wxr.1	-1393	ENSMUSG00000022476	Polr3h	polymerase (RNA) III (DNA directed) polypeptide H
chr1	81756508	81756782	275	*	Peak_1713|Height_93.5892|Summit_81756668	1000	Distal Intergenic	1	82229680	82288014	58335	2	16367	uc007brp.2	531232	ENSMUSG00000055980	Irs1	insulin receptor substrate 1
chr1	81752251	81752547	297	*	Peak_1714|Height_75.6678|Summit_81752404	1000	Distal Intergenic	1	82229680	82288014	58335	2	16367	uc007brp.2	535467	ENSMUSG00000055980	Irs1	insulin receptor substrate 1
chr8	81751739	81752196	458	*	Peak_1715|Height_87.6154|Summit_81751977	1000	Intron (uc009mil.2/67687, intron 2 of 5)	8	81734329	81772482	38154	2	67687	uc009mil.2	20286	ENSMUSG00000031682	1700011L22Rik	RIKEN cDNA 1700011L22 gene
chr8	81750494	81751405	912	*	Peak_1716|Height_115.493|Summit_81751100	1000	Intron (uc009mil.2/67687, intron 2 of 5)	8	81734329	81772482	38154	2	67687	uc009mil.2	21077	ENSMUSG00000031682	1700011L22Rik	RIKEN cDNA 1700011L22 gene
chr16	8174924	8175223	300	*	Peak_1717|Height_87.6154|Summit_8175057	1000	Distal Intergenic	16	8409369	8425229	15861	2	74720	uc007yck.1	250006	ENSMUSG00000022715	Tmem114	transmembrane protein 114
chr1	81742610	81742986	377	*	Peak_1718|Height_124.454|Summit_81742814	1000	Distal Intergenic	1	82229680	82288014	58335	2	16367	uc007brp.2	545028	ENSMUSG00000055980	Irs1	insulin receptor substrate 1
chr1	81742027	81742605	579	*	Peak_1719|Height_74.6722|Summit_81742496	1000	Distal Intergenic	1	82229680	82288014	58335	2	16367	uc007brp.2	545409	ENSMUSG00000055980	Irs1	insulin receptor substrate 1
chr1	81741088	81741440	353	*	Peak_1720|Height_273.798|Summit_81741263	1000	Distal Intergenic	1	82229680	82288014	58335	2	16367	uc007brp.2	546574	ENSMUSG00000055980	Irs1	insulin receptor substrate 1
chr8	81732552	81733067	516	*	Peak_1721|Height_128.436|Summit_81732911	1000	Downstream (1-2kb)	8	81699709	81714762	15054	1	622675	uc009mik.1	32843	ENSMUSG00000071064	Zfp827	zinc finger protein 827
chr3	81722053	81722411	359	*	Peak_1723|Height_96.576|Summit_81722288	1000	Distal Intergenic	3	81736538	81746923	10386	1	229445	uc008pom.1	-14127	ENSMUSG00000028015	Ctso	cathepsin O
chr3	81714383	81715105	723	*	Peak_1724|Height_125.449|Summit_81714954	1000	Distal Intergenic	3	81736538	81746923	10386	1	229445	uc008pom.1	-21433	ENSMUSG00000028015	Ctso	cathepsin O
chr13	81708651	81708989	339	*	Peak_1725|Height_160.296|Summit_81708821	1000	Promoter	13	81644731	81709639	64909	2	110789	uc007rhp.1	650	ENSMUSG00000069170	Adgrv1	adhesion G protein-coupled receptor V1
chr5	81704771	81705095	325	*	Peak_1726|Height_86.6198|Summit_81704978	1000	Intron (uc008xwi.1/319387, intron 3 of 5)	5	81941009	82224755	283747	1	319387	uc008xwq.1	-235914	ENSMUSG00000037605	Adgrl3	adhesion G protein-coupled receptor L3
chr15	81688505	81689010	506	*	Peak_1727|Height_70.6897|Summit_81688859	1000	Promoter	15	81678700	81688756	10057	2	57259	uc007wxm.1	0	ENSMUSG00000048546	Tob2	transducer of ERBB2, 2
chr5	81669263	81669505	243	*	Peak_1728|Height_85.6241|Summit_81669401	1000	Intron (uc008xwi.1/319387, intron 3 of 5)	5	81450618	82224755	774138	1	319387	uc008xwp.1	218645	ENSMUSG00000037605	Adgrl3	adhesion G protein-coupled receptor L3
chr1	81667700	81668205	506	*	Peak_1729|Height_146.358|Summit_81667987	1000	Distal Intergenic	1	81073982	81338339	264358	1	241134	uc007brn.1	593718	ENSMUSG00000054976	Nyap2	neuronal tyrosine-phophorylated phosphoinositide 3-kinase adaptor 2
chr5	81654870	81655057	188	*	Peak_1730|Height_72.6809|Summit_81654915	1000	Intron (uc008xwi.1/319387, intron 3 of 5)	5	81450618	82224755	774138	1	319387	uc008xwp.1	204252	ENSMUSG00000037605	Adgrl3	adhesion G protein-coupled receptor L3
chr5	81654625	81654868	244	*	Peak_1731|Height_72.6809|Summit_81654819	1000	Intron (uc008xwi.1/319387, intron 3 of 5)	5	81450618	82224755	774138	1	319387	uc008xwp.1	204007	ENSMUSG00000037605	Adgrl3	adhesion G protein-coupled receptor L3
chr5	81620863	81621136	274	*	Peak_1732|Height_76.6635|Summit_81621009	1000	Intron (uc008xwi.1/319387, intron 2 of 5)	5	81450618	82224755	774138	1	319387	uc008xwp.1	170245	ENSMUSG00000037605	Adgrl3	adhesion G protein-coupled receptor L3
chr5	81617948	81618365	418	*	Peak_1733|Height_121.467|Summit_81618208	1000	Intron (uc008xwi.1/319387, intron 2 of 5)	5	81450618	82224755	774138	1	319387	uc008xwp.1	167330	ENSMUSG00000037605	Adgrl3	adhesion G protein-coupled receptor L3
chr8	81603679	81604005	327	*	Peak_1735|Height_83.6329|Summit_81603865	1000	Intron (uc009mih.1/622675, intron 4 of 14)	8	81642074	81717091	75018	1	622675	uc009mij.1	-38069	ENSMUSG00000071064	Zfp827	zinc finger protein 827
chr7	81603334	81603589	256	*	Peak_1736|Height_110.515|Summit_81603472	1000	Intron (uc009hwf.1/108116, intron 2 of 10)	7	81420304	81699666	279363	2	108116	uc009hwf.1	96077	ENSMUSG00000025790	Slco3a1	solute carrier organic anion transporter family, member 3a1
chr16	81593299	81593622	324	*	Peak_1737|Height_74.6722|Summit_81593468	1000	Intron (uc007zta.2/17968, intron 15 of 15)	16	81200942	81624532	423591	1	17968	uc007ztb.2	392357	ENSMUSG00000022762	Ncam2	neural cell adhesion molecule 2
chr17	81586046	81586320	275	*	Peak_1738|Height_81.6416|Summit_81586171	1000	Distal Intergenic	17	81425667	81464425	38759	2	72167	uc008drp.2	-121621	ENSMUSG00000024246	Thumpd2	THUMP domain containing 2
chr8	81583825	81584184	360	*	Peak_1739|Height_77.6591|Summit_81583977	1000	Exon (uc009mig.1/622675, exon 2 of 3)	8	81552336	81717665	165330	1	622675	uc009mii.1	31489	ENSMUSG00000071064	Zfp827	zinc finger protein 827
chr9	81565813	81566052	240	*	Peak_1740|Height_76.6635|Summit_81565905	1000	Distal Intergenic	9	81524999	81526159	1161	2	15551	uc009qvl.1	-39654	ENSMUSG00000049511	Htr1b	5-hydroxytryptamine (serotonin) receptor 1B
chr7	81562047	81562315	269	*	Peak_1741|Height_75.6678|Summit_81562233	1000	Intron (uc009hwf.1/108116, intron 2 of 10)	7	81420304	81699666	279363	2	108116	uc009hwf.1	137351	ENSMUSG00000025790	Slco3a1	solute carrier organic anion transporter family, member 3a1
chr9	81549793	81550128	336	*	Peak_1742|Height_84.6285|Summit_81549960	1000	Distal Intergenic	9	81524999	81526159	1161	2	15551	uc009qvl.1	-23634	ENSMUSG00000049511	Htr1b	5-hydroxytryptamine (serotonin) receptor 1B
chr7	81549546	81549804	259	*	Peak_1743|Height_85.6241|Summit_81549689	1000	Intron (uc009hwf.1/108116, intron 2 of 10)	7	81420304	81699666	279363	2	108116	uc009hwf.1	149862	ENSMUSG00000025790	Slco3a1	solute carrier organic anion transporter family, member 3a1
chr9	81548436	81548733	298	*	Peak_1744|Height_72.6809|Summit_81548568	1000	Distal Intergenic	9	81524999	81526159	1161	2	15551	uc009qvl.1	-22277	ENSMUSG00000049511	Htr1b	5-hydroxytryptamine (serotonin) receptor 1B
chr12	81538245	81538600	356	*	Peak_1745|Height_75.6678|Summit_81538401	1000	Promoter	12	81436834	81537588	100755	2	320808	uc007oar.2	-657	ENSMUSG00000049106	Dcaf5	DDB1 and CUL4 associated factor 5
chr7	81475405	81475958	554	*	Peak_1746|Height_131.423|Summit_81475782	1000	Intron (uc009hwf.1/108116, intron 4 of 10)	7	81420304	81699666	279363	2	108116	uc009hwf.1	223708	ENSMUSG00000025790	Slco3a1	solute carrier organic anion transporter family, member 3a1
chr15	81470332	81470967	636	*	Peak_1747|Height_76.6635|Summit_81470603	1000	5' UTR	15	81466578	81475033	8456	1	328572	uc007wwt.1	3754	ENSMUSG00000055024	Ep300	E1A binding protein p300
chr15	81457470	81458319	850	*	Peak_1748|Height_80.646|Summit_81457750	1000	Exon (uc007wws.1/328572, exon 14 of 31)	15	81466578	81475033	8456	1	328572	uc007wwt.1	-8259	ENSMUSG00000055024	Ep300	E1A binding protein p300
chr4	8145207	8145515	309	*	Peak_1749|Height_71.6853|Summit_8145375	1000	Intron (uc008rxv.1/12319, intron 3 of 8)	4	8068640	8166188	97549	2	12319	uc008rxv.1	20673	ENSMUSG00000041261	Car8	carbonic anhydrase 8
chr15	81453265	81453735	471	*	Peak_1750|Height_70.6897|Summit_81453476	1000	Intron (uc007wwr.1/328572, intron 10 of 10)	15	81466578	81475033	8456	1	328572	uc007wwt.1	-12843	ENSMUSG00000055024	Ep300	E1A binding protein p300
chr12	81452456	81452724	269	*	Peak_1751|Height_78.6547|Summit_81452601	1000	Intron (uc007oar.2/320808, intron 7 of 8)	12	81492600	81492724	125	2	100217447	uc011yoh.1	40000	ENSMUSG00000112285	Scarna3b	small Cajal body-specific RNA 3B
chr15	81435805	81436481	677	*	Peak_1752|Height_82.6372|Summit_81435980	1000	Intron (uc007wwr.1/328572, intron 2 of 10)	15	81416644	81482507	65864	1	328572	uc007wws.1	19161	ENSMUSG00000055024	Ep300	E1A binding protein p300
chr18	81429821	81430145	325	*	Peak_1753|Height_72.6809|Summit_81429977	1000	Distal Intergenic	18	81163113	81183317	20205	2	20689	uc008ftn.1	-246504	ENSMUSG00000024565	Sall3	spalt like transcription factor 3
chr8	81423836	81424108	273	*	Peak_1754|Height_107.528|Summit_81423982	1000	Distal Intergenic	8	81328767	81345051	16285	2	78651	uc009mif.2	-78785	ENSMUSG00000031683	Lsm6	LSM6 homolog, U6 small nuclear RNA and mRNA degradation associated
chr15	81414681	81415099	419	*	Peak_1755|Height_71.6853|Summit_81414801	1000	Distal Intergenic	15	81416644	81454648	38005	1	328572	uc007wwr.1	-1545	ENSMUSG00000055024	Ep300	E1A binding protein p300
chr13	81377017	81377226	210	*	Peak_1756|Height_78.6547|Summit_81377150	1000	Intron (uc011zcf.1/110789, intron 23 of 27)	13	81204927	81205465	539	1	319983	uc007rhm.1	172090	ENSMUSG00000097098	9330111N05Rik	RIKEN cDNA 9330111N05 gene
chr3	81367675	81367911	237	*	Peak_1757|Height_98.5673|Summit_81367783	1000	Distal Intergenic	3	81736538	81746923	10386	1	229445	uc008pom.1	-368627	ENSMUSG00000028015	Ctso	cathepsin O
chr12	81361463	81361822	360	*	Peak_1758|Height_72.6809|Summit_81361604	1000	Promoter	12	81268529	81361358	92830	2	109711	uc007oaq.2	-105	ENSMUSG00000015143	Actn1	actinin, alpha 1
chr12	81360338	81361123	786	*	Peak_1759|Height_230.986|Summit_81360817	1000	Promoter	12	81268529	81361358	92830	2	109711	uc007oap.2	235	ENSMUSG00000015143	Actn1	actinin, alpha 1
chr13	81320903	81321293	391	*	Peak_1760|Height_101.554|Summit_81321085	1000	Intron (uc011zcf.1/110789, intron 24 of 27)	13	81204927	81205465	539	1	319983	uc007rhm.1	115976	ENSMUSG00000097098	9330111N05Rik	RIKEN cDNA 9330111N05 gene
chr7	81317778	81318250	473	*	Peak_1761|Height_112.506|Summit_81317987	1000	Distal Intergenic	7	81084006	81158568	74563	2	20450	uc009hwe.2	-159210	ENSMUSG00000025789	St8sia2	ST8 alpha-N-acetyl-neuraminide alpha-2,8-sialyltransferase 2
chr7	81301749	81302060	312	*	Peak_1762|Height_157.309|Summit_81301910	1000	Distal Intergenic	7	81084006	81158568	74563	2	20450	uc009hwe.2	-143181	ENSMUSG00000025789	St8sia2	ST8 alpha-N-acetyl-neuraminide alpha-2,8-sialyltransferase 2
chr15	81301218	81301584	367	*	Peak_1763|Height_78.6547|Summit_81301454	1000	Exon (uc007wwq.1/56438, exon 3 of 5)	15	81296746	81306799	10054	1	56438	uc007wwq.1	4472	ENSMUSG00000022400	Rbx1	ring-box 1
chr15	81296208	81296501	294	*	Peak_1764|Height_78.6547|Summit_81296363	1000	Promoter	15	81296746	81306799	10054	1	56438	uc007wwq.1	-245	ENSMUSG00000022400	Rbx1	ring-box 1
chr5	81281527	81281779	253	*	Peak_1765|Height_95.5804|Summit_81281644	1000	Distal Intergenic	5	81449596	81817809	368214	1	319387	uc008xwi.1	-167817	ENSMUSG00000037605	Adgrl3	adhesion G protein-coupled receptor L3
chr4	8126956	8127591	636	*	Peak_1766|Height_71.6853|Summit_8127330	1000	Intron (uc008rxv.1/12319, intron 3 of 8)	4	8068640	8166188	97549	2	12319	uc008rxv.1	38597	ENSMUSG00000041261	Car8	carbonic anhydrase 8
chr8	81266333	81266761	429	*	Peak_1767|Height_97.5717|Summit_81266537	1000	Distal Intergenic	8	81328767	81345051	16285	2	78651	uc009mie.2	78290	ENSMUSG00000031683	Lsm6	LSM6 homolog, U6 small nuclear RNA and mRNA degradation associated
chr18	8126375	8126642	268	*	Peak_1768|Height_77.6591|Summit_8126535	1000	Distal Intergenic	18	7869714	7916295	46582	1	225131	uc008eaf.1	256661	ENSMUSG00000024283	Wac	WW domain containing adaptor with coiled-coil
chr8	81256295	81256686	392	*	Peak_1769|Height_79.6503|Summit_81256500	1000	3' UTR	8	81328767	81345051	16285	2	78651	uc009mie.2	88365	ENSMUSG00000031683	Lsm6	LSM6 homolog, U6 small nuclear RNA and mRNA degradation associated
chr7	81251869	81252475	607	*	Peak_1770|Height_154.323|Summit_81252027	1000	Distal Intergenic	7	81084006	81158568	74563	2	20450	uc009hwe.2	-93301	ENSMUSG00000025789	St8sia2	ST8 alpha-N-acetyl-neuraminide alpha-2,8-sialyltransferase 2
chr12	81224412	81224744	333	*	Peak_1772|Height_130.427|Summit_81224566	1000	Exon (uc007oan.2/69548, exon 3 of 3)	12	81221536	81233581	12046	2	69548	uc007oam.1	8837	NA	2310015A10Rik	RIKEN cDNA 2310015A10 gene
chr7	81223794	81224358	565	*	Peak_1773|Height_96.576|Summit_81223984	1000	Distal Intergenic	7	81084006	81158568	74563	2	20450	uc009hwe.2	-65226	ENSMUSG00000025789	St8sia2	ST8 alpha-N-acetyl-neuraminide alpha-2,8-sialyltransferase 2
chr7	81210272	81210764	493	*	Peak_1774|Height_83.6329|Summit_81210418	1000	Distal Intergenic	7	81084006	81158568	74563	2	20450	uc009hwe.2	-51704	ENSMUSG00000025789	St8sia2	ST8 alpha-N-acetyl-neuraminide alpha-2,8-sialyltransferase 2
chr15	81196288	81196686	399	*	Peak_1775|Height_73.6766|Summit_81196491	1000	Intron (uc007wwl.1/70356, intron 11 of 11)	15	81149351	81191195	41845	2	20524	uc007wwk.1	-5093	ENSMUSG00000022404	Slc25a17	solute carrier family 25 (mitochondrial carrier, peroxisomal membrane protein), member 17
chr3	81171864	81172193	330	*	Peak_1776|Height_73.6766|Summit_81172075	1000	Distal Intergenic	3	80840338	81017953	177616	1	54635	uc008pok.1	331526	ENSMUSG00000028019	Pdgfc	platelet-derived growth factor, C polypeptide
chr17	81171765	81172326	562	*	Peak_1777|Height_216.052|Summit_81172006	1000	Distal Intergenic	17	80979852	81127433	147582	2	225028	uc008drk.1	-44332	ENSMUSG00000024242	Map4k3	mitogen-activated protein kinase kinase kinase kinase 3
chr7	81154276	81154728	453	*	Peak_1778|Height_117.484|Summit_81154446	1000	Intron (uc009hwe.2/20450, intron 1 of 5)	7	81084006	81158568	74563	2	20450	uc009hwe.2	3840	ENSMUSG00000025789	St8sia2	ST8 alpha-N-acetyl-neuraminide alpha-2,8-sialyltransferase 2
chr7	81153761	81154273	513	*	Peak_1779|Height_97.5717|Summit_81154086	1000	Intron (uc009hwe.2/20450, intron 1 of 5)	7	81084006	81158568	74563	2	20450	uc009hwe.2	4295	ENSMUSG00000025789	St8sia2	ST8 alpha-N-acetyl-neuraminide alpha-2,8-sialyltransferase 2
chr7	81151816	81152298	483	*	Peak_1780|Height_140.384|Summit_81152019	1000	Intron (uc009hwe.2/20450, intron 1 of 5)	7	81084006	81158568	74563	2	20450	uc009hwe.2	6270	ENSMUSG00000025789	St8sia2	ST8 alpha-N-acetyl-neuraminide alpha-2,8-sialyltransferase 2
chr8	81149023	81149420	398	*	Peak_1781|Height_97.5717|Summit_81149234	1000	Intron (uc012ggh.1/76775, intron 5 of 10)	8	81033234	81257904	224671	1	76775	uc012ggk.1	115789	ENSMUSG00000031684	Slc10a7	solute carrier family 10 (sodium/bile acid cotransporter family), member 7
chr4	81147846	81148181	336	*	Peak_1782|Height_78.6547|Summit_81148026	1000	Distal Intergenic	4	81062444	81088709	26266	2	17475	uc008tjy.1	-59137	ENSMUSG00000028402	Mpdz	multiple PDZ domain crumbs cell polarity complex component
chr15	81125118	81125991	874	*	Peak_1783|Height_116.489|Summit_81125641	1000	Distal Intergenic	15	81065929	81069394	3466	1	207911	uc007wwh.2	59189	ENSMUSG00000050164	Mchr1	melanin-concentrating hormone receptor 1
chr15	81094879	81095418	540	*	Peak_1784|Height_70.6897|Summit_81095073	1000	Distal Intergenic	15	81065929	81069394	3466	1	207911	uc007wwh.2	28950	ENSMUSG00000050164	Mchr1	melanin-concentrating hormone receptor 1
chr8	81092046	81092329	284	*	Peak_1785|Height_71.6853|Summit_81092185	1000	Intron (uc012ggh.1/76775, intron 4 of 10)	8	81033234	81257904	224671	1	76775	uc012ggk.1	58812	ENSMUSG00000031684	Slc10a7	solute carrier family 10 (sodium/bile acid cotransporter family), member 7
chr15	81077946	81078433	488	*	Peak_1786|Height_182.2|Summit_81078221	1000	Exon (uc007wwi.1/uc007wwi.1, exon 1 of 2)	15	81065929	81069394	3466	1	207911	uc007wwh.2	12017	ENSMUSG00000050164	Mchr1	melanin-concentrating hormone receptor 1
chr15	81057010	81057818	809	*	Peak_1787|Height_310.636|Summit_81057498	1000	Distal Intergenic	15	81065929	81069394	3466	1	207911	uc007wwh.2	-8111	ENSMUSG00000050164	Mchr1	melanin-concentrating hormone receptor 1
chr15	81055938	81056439	502	*	Peak_1788|Height_72.6809|Summit_81056164	1000	Distal Intergenic	15	81065929	81069394	3466	1	207911	uc007wwh.2	-9490	ENSMUSG00000050164	Mchr1	melanin-concentrating hormone receptor 1
chr15	81043482	81043873	392	*	Peak_1789|Height_270.811|Summit_81043695	1000	Distal Intergenic	15	81065929	81069394	3466	1	207911	uc007wwh.2	-22056	ENSMUSG00000050164	Mchr1	melanin-concentrating hormone receptor 1
chr12	81037453	81037941	489	*	Peak_1790|Height_74.6722|Summit_81037654	1000	Distal Intergenic	12	81208747	81214000	5254	2	12192	uc007oal.1	176059	ENSMUSG00000021127	Zfp36l1	zinc finger protein 36, C3H type-like 1
chr17	81024341	81024649	309	*	Peak_1791|Height_73.6766|Summit_81024499	1000	Promoter	17	80979852	81024326	44475	2	225028	uc008drj.1	-15	ENSMUSG00000024242	Map4k3	mitogen-activated protein kinase kinase kinase kinase 3
chr10	81020279	81020566	288	*	Peak_1792|Height_95.5804|Summit_81020429	1000	Distal Intergenic	10	81022305	81028478	6174	1	14797	uc011xjj.1	-1739	ENSMUSG00000054452	Tle5	TLE family member 5, transcriptional modulator
chr13	81003452	81003754	303	*	Peak_1793|Height_82.6372|Summit_81003587	1000	Distal Intergenic	13	81022683	81028904	6222	1	105171	uc007rhh.1	-18929	ENSMUSG00000074794	Arrdc3	arrestin domain containing 3
chr12	80988263	80988608	346	*	Peak_1794|Height_177.222|Summit_80988399	1000	Distal Intergenic	12	81208747	81214000	5254	2	12192	uc007oal.1	225392	ENSMUSG00000021127	Zfp36l1	zinc finger protein 36, C3H type-like 1
chr12	80981342	80981719	378	*	Peak_1795|Height_89.6066|Summit_80981560	1000	Distal Intergenic	12	81208747	81214000	5254	2	12192	uc007oal.1	232281	ENSMUSG00000021127	Zfp36l1	zinc finger protein 36, C3H type-like 1
chr12	80975308	80975756	449	*	Peak_1796|Height_83.6329|Summit_80975613	1000	Distal Intergenic	12	81208747	81214000	5254	2	12192	uc007oal.1	238244	ENSMUSG00000021127	Zfp36l1	zinc finger protein 36, C3H type-like 1
chr12	80965627	80966498	872	*	Peak_1797|Height_273.798|Summit_80966071	1000	Distal Intergenic	12	81208747	81214000	5254	2	12192	uc007oal.1	247502	ENSMUSG00000021127	Zfp36l1	zinc finger protein 36, C3H type-like 1
chr15	80958659	80958992	334	*	Peak_1798|Height_174.235|Summit_80958803	1000	Intron (uc007wwd.1/223701, intron 1 of 13)	15	80842711	80935449	92739	2	223701	uc007wwc.1	-23210	ENSMUSG00000042292	Mrtfa	myocardin related transcription factor A
chr8	80955382	80955706	325	*	Peak_1799|Height_111.51|Summit_80955535	1000	Downstream (1-2kb)	8	80956908	80960551	3644	2	18997	uc009mhy.1	4845	ENSMUSG00000031688	Pou4f2	POU domain, class 4, transcription factor 2
chr15	80950461	80950866	406	*	Peak_1800|Height_84.6285|Summit_80950734	1000	Intron (uc007wwd.1/223701, intron 1 of 13)	15	80842711	80935449	92739	2	223701	uc007wwc.1	-15012	ENSMUSG00000042292	Mrtfa	myocardin related transcription factor A
chr3	80940964	80941248	285	*	Peak_1801|Height_96.576|Summit_80941111	1000	Intron (uc008poi.1/54635, intron 2 of 5)	3	80840338	81017953	177616	1	54635	uc008pok.1	100626	ENSMUSG00000028019	Pdgfc	platelet-derived growth factor, C polypeptide
chr10	80934259	80934679	421	*	Peak_1802|Height_87.6154|Summit_80934443	1000	Intron (uc007gib.2/319586, intron 1 of 10)	10	80921973	80935876	13904	2	319586	uc007gib.2	1197	ENSMUSG00000034818	Celf5	CUGBP, Elav-like family member 5
chr15	80899481	80899871	391	*	Peak_1803|Height_71.6853|Summit_80899715	1000	Intron (uc007wwc.1/223701, intron 1 of 12)	15	80846189	80875907	29719	2	223701	uc007wwe.1	-23574	ENSMUSG00000042292	Mrtfa	myocardin related transcription factor A
chr15	80892579	80892934	356	*	Peak_1804|Height_102.55|Summit_80892752	1000	Intron (uc007wwc.1/223701, intron 1 of 12)	15	80846189	80875907	29719	2	223701	uc007wwe.1	-16672	ENSMUSG00000042292	Mrtfa	myocardin related transcription factor A
chr15	80880445	80880816	372	*	Peak_1805|Height_86.6198|Summit_80880632	1000	Intron (uc007wwc.1/223701, intron 1 of 12)	15	80846189	80875907	29719	2	223701	uc007wwe.1	-4538	ENSMUSG00000042292	Mrtfa	myocardin related transcription factor A
chr15	80880004	80880438	435	*	Peak_1806|Height_84.6285|Summit_80880206	1000	Intron (uc007wwc.1/223701, intron 1 of 12)	15	80846189	80875907	29719	2	223701	uc007wwe.1	-4097	ENSMUSG00000042292	Mrtfa	myocardin related transcription factor A
chr4	80862578	80862902	325	*	Peak_1807|Height_80.646|Summit_80862744	1000	Distal Intergenic	4	80924404	81067146	142743	2	17475	uc008tjw.2	204244	ENSMUSG00000028402	Mpdz	multiple PDZ domain crumbs cell polarity complex component
chr12	80827106	80827345	240	*	Peak_1808|Height_111.51|Summit_80827211	1000	Intron (uc007oai.1/19363, intron 8 of 10)	12	81208747	81214000	5254	2	12192	uc007oal.1	386655	ENSMUSG00000021127	Zfp36l1	zinc finger protein 36, C3H type-like 1
chr18	80800723	80801035	313	*	Peak_1809|Height_104.541|Summit_80800889	1000	Intron (uc008ftd.1/uc008ftd.1, intron 2 of 3)	18	80738631	80741285	2655	2	100039348	uc008ftc.1	-59438	ENSMUSG00000118319	Gm2176	glucosamine-6-phosphate deaminase 1 pseudogene
chr7	80782073	80782556	484	*	Peak_1810|Height_125.449|Summit_80782215	1000	Distal Intergenic	7	80830378	80831449	1072	2	244061	uc012fmx.1	48893	ENSMUSG00000108337	Gm4971	Smad nuclear interacting protein 1 pseudogene
chr11	80762657	80763109	453	*	Peak_1811|Height_131.423|Summit_80762945	1000	Intron (uc007kml.1/11418, intron 3 of 9)	11	80671891	80681316	9426	1	75622	uc011yav.1	90766	ENSMUSG00000053184	Spaca3	sperm acrosome associated 3
chrX	80762713	80763013	301	*	Peak_1812|Height_99.5629|Summit_80762870	1000	Intron (uc009tri.2/13405, intron 7 of 78)	20	80732015	80733263	1249	2	100502723	uc009trk.2	-29450	ENSMUSG00000035522	Tsga8	testis specific gene A8
chr10	80755737	80756150	414	*	Peak_1813|Height_80.646|Summit_80755899	1000	Promoter	10	80755717	80782719	27003	1	18717	uc011xjf.1	20	ENSMUSG00000034902	Pip5k1c	phosphatidylinositol-4-phosphate 5-kinase, type 1 gamma
chr17	80746556	80747063	508	*	Peak_1814|Height_102.55|Summit_80746796	1000	Promoter	17	80746880	80769759	22880	1	381112	uc008drf.2	0	ENSMUSG00000054901	Arhgef33	Rho guanine nucleotide exchange factor (GEF) 33
chr3	80686372	80686717	346	*	Peak_1815|Height_77.6591|Summit_80686540	1000	Intron (uc012cqq.1/14658, intron 1 of 7)	3	80664083	80681998	17916	2	14658	uc012cqs.1	-4374	ENSMUSG00000028020	Glrb	glycine receptor, beta subunit
chr15	80680492	80680817	326	*	Peak_1816|Height_89.6066|Summit_80680678	1000	Intron (uc007wvt.1/213988, intron 4 of 24)	15	80709297	80771516	62220	1	213988	uc007wvw.1	-28480	ENSMUSG00000047888	Tnrc6b	trinucleotide repeat containing 6b
chr4	80669466	80669719	254	*	Peak_1817|Height_71.6853|Summit_80669610	1000	Distal Intergenic	4	80556590	80600205	43616	1	52829	uc008tjv.1	112876	ENSMUSG00000048706	Lurap1l	leucine rich adaptor protein 1-like
chr10	80656877	80657137	261	*	Peak_1818|Height_72.6809|Summit_80657010	1000	Promoter	10	80657436	80661184	3749	1	69678	uc007ggl.1	-299	NA	Atcayos	ataxia, cerebellar, Cayman type, opposite strand
chr17	80654542	80654848	307	*	Peak_1819|Height_75.6678|Summit_80654739	1000	Intron (uc008dqz.2/106794, intron 13 of 22)	17	80637644	80651504	13861	2	106794	uc008dqy.2	-3038	ENSMUSG00000035051	Dhx57	DEAH (Asp-Glu-Ala-Asp/His) box polypeptide 57
chr1	80640345	80640731	387	*	Peak_1820|Height_97.5717|Summit_80640544	1000	Intron (uc011wny.1/210293, intron 2 of 56)	1	80497648	80661884	164237	2	210293	uc011wny.1	21153	ENSMUSG00000038608	Dock10	dedicator of cytokinesis 10
chr10	80638519	80639343	825	*	Peak_1821|Height_395.265|Summit_80639014	1000	Promoter	10	80639376	80645254	5879	1	13629	uc007gge.2	-33	ENSMUSG00000034994	Eef2	eukaryotic translation elongation factor 2
chr1	80636245	80636585	341	*	Peak_1822|Height_98.5673|Summit_80636433	1000	Intron (uc011wny.1/210293, intron 2 of 56)	1	80497648	80661884	164237	2	210293	uc011wny.1	25299	ENSMUSG00000038608	Dock10	dedicator of cytokinesis 10
chr11	80631597	80631979	383	*	Peak_1823|Height_252.89|Summit_80631786	1000	Intron (uc007kmj.1/103743, intron 5 of 6)	11	80623917	80635535	11619	1	103743	uc007kmj.1	7680	ENSMUSG00000035413	Tmem98	transmembrane protein 98
chr15	80629268	80629848	581	*	Peak_1824|Height_71.6853|Summit_80629610	1000	Promoter	15	80629040	80771516	142477	1	213988	uc011zwi.1	228	ENSMUSG00000047888	Tnrc6b	trinucleotide repeat containing 6b
chr7	80605046	80605540	495	*	Peak_1825|Height_102.55|Summit_80605282	1000	Intron (uc009hrd.2/244059, intron 28 of 38)	7	80536113	80564785	28673	1	244058	uc009hrb.2	68933	ENSMUSG00000070509	Rgma	repulsive guidance molecule family member A
chr4	80596072	80596760	689	*	Peak_1826|Height_93.5892|Summit_80596488	1000	Intron (uc008tjv.1/52829, intron 1 of 1)	4	80556590	80600205	43616	1	52829	uc008tjv.1	39482	ENSMUSG00000048706	Lurap1l	leucine rich adaptor protein 1-like
chr10	80592001	80592368	368	*	Peak_1827|Height_82.6372|Summit_80592170	1000	Distal Intergenic	10	80599016	80614402	15387	1	16969	uc007gfz.1	-6648	ENSMUSG00000035011	Zbtb7a	zinc finger and BTB domain containing 7a
chr7	80591983	80592354	372	*	Peak_1828|Height_76.6635|Summit_80592169	1000	Exon (uc009hrd.2/244059, exon 35 of 39)	7	80536113	80564785	28673	1	244058	uc009hrb.2	55870	ENSMUSG00000070509	Rgma	repulsive guidance molecule family member A
chr12	80589638	80590267	630	*	Peak_1829|Height_193.152|Summit_80590089	1000	Intron (uc007oai.1/19363, intron 7 of 10)	12	80398338	80609641	211304	1	19363	uc007oaj.1	191300	ENSMUSG00000059060	Rad51b	RAD51 paralog B
chr12	80572925	80573402	478	*	Peak_1830|Height_94.5848|Summit_80573084	1000	Intron (uc007oai.1/19363, intron 7 of 10)	12	80398338	80609641	211304	1	19363	uc007oaj.1	174587	ENSMUSG00000059060	Rad51b	RAD51 paralog B
chr16	80571545	80571785	241	*	Peak_1831|Height_84.6285|Summit_80571691	1000	Distal Intergenic	16	81200942	81598050	397109	1	17968	uc007zta.2	-629157	ENSMUSG00000022762	Ncam2	neural cell adhesion molecule 2
chr18	80567617	80567944	328	*	Peak_1832|Height_79.6503|Summit_80567761	1000	Distal Intergenic	18	80491283	80560993	69711	2	240444	uc012bfj.1	-6624	ENSMUSG00000059852	Kcng2	potassium voltage-gated channel, subfamily G, member 2
chr4	80556249	80556982	734	*	Peak_1833|Height_91.5979|Summit_80556498	1000	Promoter	4	80556590	80600205	43616	1	52829	uc008tjv.1	0	ENSMUSG00000048706	Lurap1l	leucine rich adaptor protein 1-like
chr7	80547604	80548097	494	*	Peak_1834|Height_112.506|Summit_80547774	1000	Intron (uc009hqz.2/244058, intron 1 of 2)	7	80536113	80564785	28673	1	244058	uc009hrb.2	11491	ENSMUSG00000070509	Rgma	repulsive guidance molecule family member A
chr7	80544924	80545307	384	*	Peak_1835|Height_84.6285|Summit_80545099	1000	Intron (uc009hqz.2/244058, intron 1 of 2)	7	80536113	80564785	28673	1	244058	uc009hrb.2	8811	ENSMUSG00000070509	Rgma	repulsive guidance molecule family member A
chr15	80536741	80537103	363	*	Peak_1836|Height_141.379|Summit_80536966	1000	Distal Intergenic	15	80541743	80771516	229774	1	213988	uc007wvt.1	-4640	ENSMUSG00000047888	Tnrc6b	trinucleotide repeat containing 6b
chr11	80533044	80533462	419	*	Peak_1837|Height_141.379|Summit_80533249	1000	Intron (uc007kmh.1/338367, intron 1 of 21)	11	80295629	80593527	297899	2	338367	uc007kmh.1	60065	ENSMUSG00000035441	Myo1d	myosin ID
chr4	80477833	80478133	301	*	Peak_1838|Height_98.5673|Summit_80477980	1000	Distal Intergenic	4	80480117	80497622	17506	1	22178	uc008tjq.1	-1984	ENSMUSG00000005994	Tyrp1	tyrosinase-related protein 1
chr15	80469522	80469882	361	*	Peak_1839|Height_96.576|Summit_80469716	1000	Intron (uc007wvo.1/17444, intron 4 of 7)	15	80453913	80480728	26816	1	17444	uc007wvq.1	15609	ENSMUSG00000042351	Grap2	GRB2-related adaptor protein 2
chr2	80411097	80411441	345	*	Peak_1841|Height_118.48|Summit_80411266	1000	Exon (uc008khn.1/50884, exon 2 of 32)	2	80341452	80421122	79671	2	50884	uc008khm.1	9681	ENSMUSG00000027002	Nckap1	NCK-associated protein 1
chr17	80409386	80409633	248	*	Peak_1842|Height_84.6285|Summit_80409538	1000	Distal Intergenic	17	80422748	80429658	6911	2	72692	uc008dqj.1	20025	ENSMUSG00000024095	Hnrnpll	heterogeneous nuclear ribonucleoprotein L-like
chr10	80401763	80402332	570	*	Peak_1843|Height_111.51|Summit_80402022	1000	Distal Intergenic	10	80392836	80394949	2114	1	17873	uc007gfl.1	8927	ENSMUSG00000015312	Gadd45b	growth arrest and DNA-damage-inducible 45 beta
chr2	80394787	80395325	539	*	Peak_1844|Height_96.576|Summit_80395054	1000	5' UTR	2	80341452	80421122	79671	2	50884	uc008khm.1	25797	ENSMUSG00000027002	Nckap1	NCK-associated protein 1
chr17	80390511	80390841	331	*	Peak_1845|Height_70.6897|Summit_80390677	1000	Distal Intergenic	17	80422748	80429658	6911	2	72692	uc008dqj.1	38817	ENSMUSG00000024095	Hnrnpll	heterogeneous nuclear ribonucleoprotein L-like
chr7	80378438	80379035	598	*	Peak_1846|Height_198.13|Summit_80378812	1000	Distal Intergenic	7	80520406	80564785	44380	1	244058	uc009hqz.2	-141371	ENSMUSG00000070509	Rgma	repulsive guidance molecule family member A
chr17	80376369	80376738	370	*	Peak_1847|Height_85.6241|Summit_80376593	1000	Exon (uc008dqi.1/uc008dqi.1, exon 2 of 2)	17	80422748	80429658	6911	2	72692	uc008dqj.1	52920	ENSMUSG00000024095	Hnrnpll	heterogeneous nuclear ribonucleoprotein L-like
chr15	80327720	80328007	288	*	Peak_1848|Height_89.6066|Summit_80327884	1000	Intron (uc011zwh.1/383075, intron 4 of 5)	15	80282670	80390900	108231	2	383075	uc011zwh.1	62893	ENSMUSG00000050439	Enthd1	ENTH domain containing 1
chr2	80327115	80327433	319	*	Peak_1849|Height_104.541|Summit_80327278	1000	Distal Intergenic	2	80252127	80287553	35427	2	20378	uc008khl.1	-39562	ENSMUSG00000027004	Frzb	frizzled-related protein
chr1	80326586	80326902	317	*	Peak_1850|Height_80.646|Summit_80326742	1000	Intron (uc007brc.1/26554, intron 1 of 15)	1	80263393	80337005	73613	2	26554	uc007brc.1	10103	ENSMUSG00000004364	Cul3	cullin 3
chr11	80322343	80322854	512	*	Peak_1851|Height_77.6591|Summit_80322569	1000	Intron (uc007kmh.1/338367, intron 21 of 21)	11	80290549	80294028	3480	1	12569	uc007kmg.1	31794	ENSMUSG00000048895	Cdk5r1	cyclin-dependent kinase 5, regulatory subunit 1 (p35)
chr15	80313795	80314037	243	*	Peak_1852|Height_75.6678|Summit_80313939	1000	Intron (uc011zwh.1/383075, intron 4 of 5)	15	80282670	80390900	108231	2	383075	uc011zwh.1	76863	ENSMUSG00000050439	Enthd1	ENTH domain containing 1
chr14	80312565	80313078	514	*	Peak_1853|Height_107.528|Summit_80312890	1000	Intron (uc007utk.1/uc007utk.1, intron 3 of 4)	14	80260328	80268983	8656	2	100038734	uc007utl.1	-43582	ENSMUSG00000095959	Gm10845	predicted gene 10845
chr11	80302712	80303149	438	*	Peak_1854|Height_122.462|Summit_80302853	1000	Intron (uc007kmh.1/338367, intron 21 of 21)	11	80290549	80294028	3480	1	12569	uc007kmg.1	12163	ENSMUSG00000048895	Cdk5r1	cyclin-dependent kinase 5, regulatory subunit 1 (p35)
chr11	80297998	80298364	367	*	Peak_1855|Height_76.6635|Summit_80298229	1000	Intron (uc007kmh.1/338367, intron 21 of 21)	11	80290549	80294028	3480	1	12569	uc007kmg.1	7449	ENSMUSG00000048895	Cdk5r1	cyclin-dependent kinase 5, regulatory subunit 1 (p35)
chr17	80296732	80296962	231	*	Peak_1856|Height_74.6722|Summit_80296869	1000	Distal Intergenic	17	80272741	80295463	22723	2	56298	uc008dqh.1	-1269	ENSMUSG00000059811	Atl2	atlastin GTPase 2
chr15	80290082	80290391	310	*	Peak_1857|Height_107.528|Summit_80290220	1000	Intron (uc011zwh.1/383075, intron 5 of 5)	15	80282670	80390900	108231	2	383075	uc011zwh.1	100509	ENSMUSG00000050439	Enthd1	ENTH domain containing 1
chr8	80279233	80279735	503	*	Peak_1858|Height_72.6809|Summit_80279551	1000	Exon (uc009mhu.1/uc009mhu.1, exon 6 of 8)	8	80193593	80248351	54759	2	13617	uc009mhw.1	-30882	ENSMUSG00000031616	Ednra	endothelin receptor type A
chr8	80277686	80277986	301	*	Peak_1859|Height_123.458|Summit_80277847	1000	Intron (uc009mhu.1/uc009mhu.1, intron 5 of 7)	8	80193593	80248351	54759	2	13617	uc009mhw.1	-29335	ENSMUSG00000031616	Ednra	endothelin receptor type A
chr15	8026531	8026832	302	*	Peak_1860|Height_72.6809|Summit_8026693	1000	Intron (uc007veg.1/545085, intron 5 of 17)	15	7823055	8049209	226155	2	545085	uc007veg.1	22377	ENSMUSG00000039828	Wdr70	WD repeat domain 70
chr11	80210182	80210471	290	*	Peak_1861|Height_76.6635|Summit_80210304	1000	Intron (uc007kmc.2/22680, intron 12 of 16)	11	80196781	80219235	22455	1	22680	uc007kmc.2	13401	ENSMUSG00000017421	Zfp207	zinc finger protein 207
chr8	80183576	80183998	423	*	Peak_1862|Height_83.6329|Summit_80183769	1000	Exon (uc009mhs.1/uc009mhs.1, exon 8 of 14)	8	80119879	80134552	14674	2	234463	uc009mhr.2	-49024	ENSMUSG00000031617	Tmem184c	transmembrane protein 184C
chr1	80168180	80168620	441	*	Peak_1863|Height_75.6678|Summit_80168332	1000	Distal Intergenic	1	80195274	80210519	15246	2	241128	uc007brb.2	41899	ENSMUSG00000043230	Fam124b	family with sequence similarity 124, member B
chr15	8016055	8016297	243	*	Peak_1864|Height_76.6635|Summit_8016177	1000	Intron (uc007veg.1/545085, intron 5 of 17)	15	7823055	8049209	226155	2	545085	uc007veg.1	32912	ENSMUSG00000039828	Wdr70	WD repeat domain 70
chr12	80145718	80146116	399	*	Peak_1865|Height_170.253|Summit_80145933	1000	Intron (uc007nzr.2/211945, intron 2 of 28)	12	80130150	80182642	52493	1	211945	uc007nzr.2	15568	ENSMUSG00000060716	Plekhh1	pleckstrin homology domain containing, family H (with MyTH4 domain) member 1
chr17	80145426	80145889	464	*	Peak_1866|Height_124.454|Summit_80145743	1000	Distal Intergenic	17	80106293	80114381	8089	2	13078	uc008dqc.1	-31045	ENSMUSG00000024087	Cyp1b1	cytochrome P450, family 1, subfamily b, polypeptide 1
chr17	80138482	80138838	357	*	Peak_1867|Height_218.043|Summit_80138678	1000	Distal Intergenic	17	80106293	80114381	8089	2	13078	uc008dqc.1	-24101	ENSMUSG00000024087	Cyp1b1	cytochrome P450, family 1, subfamily b, polypeptide 1
chr18	80121148	80121497	350	*	Peak_1868|Height_74.6722|Summit_80121395	1000	Distal Intergenic	18	80243634	80316379	72746	1	93737	uc008fsj.2	-122137	ENSMUSG00000056214	Pard6g	par-6 family cell polarity regulator gamma
chr7	80072019	80072281	263	*	Peak_1869|Height_77.6591|Summit_80072134	1000	Distal Intergenic	7	80520406	80564785	44380	1	244058	uc009hqz.2	-448125	ENSMUSG00000070509	Rgma	repulsive guidance molecule family member A
chr18	80058831	80059352	522	*	Peak_1870|Height_117.484|Summit_80058969	1000	Distal Intergenic	18	80243634	80316379	72746	1	93737	uc008fsj.2	-184282	ENSMUSG00000056214	Pard6g	par-6 family cell polarity regulator gamma
chr18	80053827	80054265	439	*	Peak_1871|Height_80.646|Summit_80054079	1000	Distal Intergenic	18	80243634	80316379	72746	1	93737	uc008fsj.2	-189369	ENSMUSG00000056214	Pard6g	par-6 family cell polarity regulator gamma
chr15	80049768	80050067	300	*	Peak_1872|Height_77.6591|Summit_80049958	1000	Distal Intergenic	15	80064510	80083779	19270	1	239555	uc007wvk.2	-14443	ENSMUSG00000022412	Mief1	mitochondrial elongation factor 1
chr12	80041116	80041413	298	*	Peak_1873|Height_129.432|Summit_80041258	1000	Distal Intergenic	12	79989684	80007925	18242	2	27260	uc007nzl.2	-33191	ENSMUSG00000021118	Plek2	pleckstrin 2
chr2	80027020	80027381	362	*	Peak_1874|Height_92.5935|Summit_80027188	1000	Distal Intergenic	2	79674610	79969569	294960	2	18573	uc008khd.2	-57451	ENSMUSG00000059173	Pde1a	phosphodiesterase 1A, calmodulin-dependent
chr1	80022767	80023139	373	*	Peak_1875|Height_72.6809|Summit_80022947	1000	Distal Intergenic	1	79811683	79855240	43558	2	20720	uc007bra.2	-167527	ENSMUSG00000026249	Serpine2	serine (or cysteine) peptidase inhibitor, clade E, member 2
chr9	80021116	80021502	387	*	Peak_1876|Height_88.611|Summit_80021288	1000	Intron (uc009qvg.2/17920, intron 1 of 32)	9	80012841	80159536	146696	1	17920	uc009qvg.2	8275	ENSMUSG00000033577	Myo6	myosin VI
chr15	79989590	79990101	512	*	Peak_1877|Height_142.375|Summit_79989927	1000	Intron (uc007wve.1/66513, intron 10 of 10)	15	80004151	80045949	41799	1	17309	uc007wvf.1	-14050	ENSMUSG00000042428	Mgat3	mannoside acetylglucosaminyltransferase 3
chr2	79969288	79969612	325	*	Peak_1878|Height_136.401|Summit_79969449	1000	Promoter	2	79674610	79969569	294960	2	18573	uc008khd.2	0	ENSMUSG00000059173	Pde1a	phosphodiesterase 1A, calmodulin-dependent
chr8	79957148	79957607	460	*	Peak_1879|Height_97.5717|Summit_79957367	1000	Intron (uc009mhm.1/78514, intron 3 of 22)	8	80040955	80042477	1523	1	70345	uc012ggf.1	-83348	ENSMUSG00000097882	0610038B21Rik	RIKEN cDNA 0610038B21 gene
chr1	79932874	79933183	310	*	Peak_1880|Height_95.5804|Summit_79933030	1000	Distal Intergenic	1	79811683	79855240	43558	2	20720	uc007bra.2	-77634	ENSMUSG00000026249	Serpine2	serine (or cysteine) peptidase inhibitor, clade E, member 2
chr14	79927500	79927840	341	*	Peak_1881|Height_82.6372|Summit_79927694	1000	Intron (uc007utb.1/13709, intron 1 of 8)	14	79915487	79982283	66797	1	13709	uc007utd.1	12013	ENSMUSG00000036461	Elf1	E74-like factor 1
chr10	79925800	79926168	369	*	Peak_1882|Height_120.471|Summit_79926021	1000	Distal Intergenic	10	79871910	79896398	24489	2	21423	uc007gdm.2	-29402	ENSMUSG00000020167	Tcf3	transcription factor 3
chr15	79919094	79919415	322	*	Peak_1883|Height_297.693|Summit_79919264	1000	Distal Intergenic	15	79921764	79943870	22107	1	20972	uc007wvc.1	-2349	ENSMUSG00000022415	Syngr1	synaptogyrin 1
chr17	79900303	79900972	670	*	Peak_1884|Height_83.6329|Summit_79900724	1000	Distal Intergenic	17	79905389	79909826	4438	2	100038718	uc012axn.1	8854	NA	Gm10494	predicted gene 10494
chr11	79898947	79899278	332	*	Peak_1885|Height_115.493|Summit_79899110	1000	Distal Intergenic	11	79902902	79916496	13595	1	237877	uc007klf.2	-3624	ENSMUSG00000017550	Atad5	ATPase family, AAA domain containing 5
chr10	79896782	79897154	373	*	Peak_1886|Height_73.6766|Summit_79897017	1000	Promoter	10	79871910	79896398	24489	2	21423	uc007gdm.2	-384	ENSMUSG00000020167	Tcf3	transcription factor 3
chr10	79896470	79896773	304	*	Peak_1887|Height_80.646|Summit_79896602	1000	Promoter	10	79871910	79896398	24489	2	21423	uc007gdm.2	-72	ENSMUSG00000020167	Tcf3	transcription factor 3
chr11	79891545	79892034	490	*	Peak_1888|Height_129.432|Summit_79891878	1000	Intron (uc007kld.1/54394, intron 1 of 7)	11	79860001	79894457	34457	2	54394	uc007kld.1	2423	ENSMUSG00000017561	Crlf3	cytokine receptor-like factor 3
chr12	79870177	79870599	423	*	Peak_1889|Height_188.174|Summit_79870369	1000	Intron (uc007nzg.2/56217, intron 1 of 14)	12	79849934	79941700	91767	1	56217	uc007nzi.2	20243	ENSMUSG00000021112	Mpp5	membrane protein, palmitoylated 5 (MAGUK p55 subfamily member 5)
chr11	79865875	79866290	416	*	Peak_1890|Height_117.484|Summit_79866146	1000	Intron (uc007kld.1/54394, intron 6 of 7)	11	79860001	79894457	34457	2	54394	uc007kld.1	28167	ENSMUSG00000017561	Crlf3	cytokine receptor-like factor 3
chr11	79863563	79863939	377	*	Peak_1891|Height_217.047|Summit_79863733	1000	Intron (uc007kld.1/54394, intron 6 of 7)	11	79860001	79894457	34457	2	54394	uc007kld.1	30518	ENSMUSG00000017561	Crlf3	cytokine receptor-like factor 3
chr15	79857449	79857871	423	*	Peak_1892|Height_141.379|Summit_79857631	1000	Distal Intergenic	15	79832821	79845238	12418	2	18591	uc007wva.1	-12211	ENSMUSG00000000489	Pdgfb	platelet derived growth factor, B polypeptide
chr15	79856565	79857057	493	*	Peak_1893|Height_81.6416|Summit_79856692	1000	Distal Intergenic	15	79832821	79845238	12418	2	18591	uc007wva.1	-11327	ENSMUSG00000000489	Pdgfb	platelet derived growth factor, B polypeptide
chr15	79855340	79855622	283	*	Peak_1894|Height_84.6285|Summit_79855467	1000	Distal Intergenic	15	79832821	79845238	12418	2	18591	uc007wva.1	-10102	ENSMUSG00000000489	Pdgfb	platelet derived growth factor, B polypeptide
[truncated: 9,900 more rows]
