# Supplementary material for: Six1 promotes skeletal muscle thyroid hormone response through regulation of the MCT10 transporter
Source: Skelet Muscle. 2021 Nov 19;11:26. doi: 10.1186/s13395-021-00281-6 (PMC8607597; doi:10.1186/s13395-021-00281-6)
Supplement: Supplementary file 6 — Additional file 6: Table_S4.Six1_1MT_peaks(mm9).annotated. [file 13395_2021_281_MOESM6_ESM.txt]

seqnames	start	end	width	strand	name	score	annotation	geneChr	geneStart	geneEnd	geneLength	geneStrand	geneId	transcriptId	distanceToTSS	ENSEMBL	SYMBOL	GENENAME
chr6	99980110	99980438	329	*	Peak_1|Height_99.6635|Summit_99980279	1000	Distal Intergenic	6	100178559	100237352	58794	2	56353	uc009dbw.1	256914	ENSMUSG00000072872	Rybp	RING1 and YY1 binding protein
chr4	99972497	99972853	357	*	Peak_2|Height_119.596|Summit_99972648	1000	Intron (uc008tvc.1/26563, intron 1 of 3)	4	100151472	100222750	71279	1	381534	uc008tve.1	-178619	ENSMUSG00000069733	Ube2u	ubiquitin-conjugating enzyme E2U (putative)
chr19	9995992	9996245	254	*	Peak_3|Height_135.732|Summit_9996121	1000	Distal Intergenic	19	9946787	9974023	27237	2	16319	uc008gos.2	-21969	ENSMUSG00000024660	Incenp	inner centromere protein
chr4	99928555	99928839	285	*	Peak_4|Height_117.698|Summit_99928706	1000	Intron (uc008tvc.1/26563, intron 1 of 3)	4	99768396	100115150	346755	1	26563	uc008tvd.1	160159	ENSMUSG00000035305	Ror1	receptor tyrosine kinase-like orphan receptor 1
chr5	99926385	99926717	333	*	Peak_5|Height_89.2225|Summit_99926519	1000	Intron (uc008ygn.2/319818, intron 2 of 3)	5	99726263	100158079	431817	2	319818	uc008ygn.2	231362	ENSMUSG00000089809	A930011G23Rik	RIKEN cDNA A930011G23 gene
chr13	99919012	99919239	228	*	Peak_6|Height_88.2734|Summit_99919116	1000	Distal Intergenic	13	99954778	100016987	62210	1	238803	uc007rpl.1	-35539	ENSMUSG00000050919	Zfp366	zinc finger protein 366
chr4	99912146	99912400	255	*	Peak_7|Height_81.6291|Summit_99912294	1000	Intron (uc008tvc.1/26563, intron 1 of 3)	4	99768396	100115150	346755	1	26563	uc008tvd.1	143750	ENSMUSG00000035305	Ror1	receptor tyrosine kinase-like orphan receptor 1
chr5	99911069	99911328	260	*	Peak_8|Height_112.003|Summit_99911192	1000	Intron (uc008ygn.2/319818, intron 2 of 3)	5	99646439	99681946	35508	2	320292	uc008ygm.1	-229123	ENSMUSG00000089809	Rasgef1b	RasGEF domain family, member 1B
chr5	99908631	99908906	276	*	Peak_9|Height_83.5275|Summit_99908769	1000	Intron (uc008ygn.2/319818, intron 2 of 3)	5	99646439	99681946	35508	2	320292	uc008ygm.1	-226685	ENSMUSG00000089809	Rasgef1b	RasGEF domain family, member 1B
chr5	99901714	99901962	249	*	Peak_10|Height_96.816|Summit_99901851	1000	Intron (uc008ygn.2/319818, intron 2 of 3)	5	99646439	99681946	35508	2	320292	uc008ygm.1	-219768	ENSMUSG00000089809	Rasgef1b	RasGEF domain family, member 1B
chr12	99895100	99895401	302	*	Peak_11|Height_126.24|Summit_99895242	1000	Intron (uc007ora.1/104871, intron 5 of 11)	12	99914951	99921960	7010	2	24000	uc007orc.2	26559	ENSMUSG00000021009	Ptpn21	protein tyrosine phosphatase, non-receptor type 21
chr13	99894970	99895336	367	*	Peak_12|Height_80.68|Summit_99895211	1000	Distal Intergenic	13	99954778	100016987	62210	1	238803	uc007rpl.1	-59442	ENSMUSG00000050919	Zfp366	zinc finger protein 366
chr11	99882792	99883076	285	*	Peak_13|Height_87.3242|Summit_99882936	1000	Downstream (1-2kb)	11	99872513	99877526	5014	2	71888	uc007lka.2	-5266	ENSMUSG00000035592	Krt33a	keratin 33A
chr13	99856070	99856398	329	*	Peak_14|Height_325.567|Summit_99856242	1000	Distal Intergenic	13	99954778	100016987	62210	1	238803	uc007rpl.1	-98380	ENSMUSG00000050919	Zfp366	zinc finger protein 366
chr13	99854002	99854349	348	*	Peak_15|Height_80.68|Summit_99854180	1000	Distal Intergenic	13	99754045	99754520	476	2	69382	uc011zdm.1	-99482	ENSMUSG00000045022	H2bl1	H2B.L histone variant 1
chr13	99847339	99847585	247	*	Peak_16|Height_93.0193|Summit_99847473	1000	Distal Intergenic	13	99754045	99754520	476	2	69382	uc011zdm.1	-92819	ENSMUSG00000045022	H2bl1	H2B.L histone variant 1
chr16	9980753	9981141	389	*	Peak_17|Height_99.6635|Summit_9980983	1000	Intron (uc007ydc.1/14811, intron 1 of 11)	16	9577803	9992626	414824	2	14811	uc007ydc.1	11485	ENSMUSG00000059003	Grin2a	glutamate receptor, ionotropic, NMDA2A (epsilon 1)
chr3	99735011	99735647	637	*	Peak_18|Height_175.598|Summit_99735356	1000	Intron (uc012cus.1/74362, intron 1 of 48)	3	99689340	99947245	257906	1	74362	uc012cus.1	45671	ENSMUSG00000027867	Spag17	sperm associated antigen 17
chrX	9973207	9973478	272	*	Peak_19|Height_124.342|Summit_9973333	1000	Distal Intergenic	20	10062242	10173728	111487	1	21912	uc009sql.1	-88764	ENSMUSG00000058254	Tspan7	tetraspanin 7
chr13	99718193	99718405	213	*	Peak_20|Height_75.9341|Summit_99718290	1000	Distal Intergenic	13	99637834	99696339	58506	2	238799	uc007rph.1	-21854	ENSMUSG00000009470	Tnpo1	transportin 1
chr13	99707145	99707391	247	*	Peak_21|Height_85.4258|Summit_99707277	1000	Distal Intergenic	13	99637834	99696339	58506	2	238799	uc007rph.1	-10806	ENSMUSG00000009470	Tnpo1	transportin 1
chr3	99659150	99659599	450	*	Peak_22|Height_121.495|Summit_99659386	1000	Distal Intergenic	3	99689340	99947245	257906	1	74362	uc012cus.1	-29741	ENSMUSG00000027867	Spag17	sperm associated antigen 17
chr7	99657670	99657957	288	*	Peak_23|Height_240.142|Summit_99657806	1000	Distal Intergenic	7	99709659	99730804	21146	1	66365	uc009ihv.2	-51702	ENSMUSG00000030613	Ccdc90b	coiled-coil domain containing 90B
chr3	99654629	99655142	514	*	Peak_24|Height_82.5783|Summit_99654799	1000	Distal Intergenic	3	99689340	99947245	257906	1	74362	uc012cus.1	-34198	ENSMUSG00000027867	Spag17	sperm associated antigen 17
chr15	99649171	99649520	350	*	Peak_25|Height_101.562|Summit_99649327	1000	Intron (uc007xqh.2/65970, intron 1 of 7)	15	99608899	99650573	41675	2	65970	uc007xqh.2	1053	ENSMUSG00000023022	Lima1	LIM domain and actin binding 1
chr4	99647018	99647301	284	*	Peak_26|Height_104.409|Summit_99647137	1000	Intron (uc008tva.2/72157, intron 7 of 10)	4	99628349	99659899	31551	1	72157	uc008tvb.2	18669	ENSMUSG00000025791	Pgm1	phosphoglucomutase 1
chr16	9962693	9962954	262	*	Peak_27|Height_116.749|Summit_9962839	1000	Intron (uc007ydc.1/14811, intron 1 of 11)	16	9577803	9992626	414824	2	14811	uc007ydc.1	29672	ENSMUSG00000059003	Grin2a	glutamate receptor, ionotropic, NMDA2A (epsilon 1)
chr15	99627089	99627560	472	*	Peak_28|Height_115.799|Summit_99627383	1000	Exon (uc007xqh.2/65970, exon 5 of 8)	15	99608899	99650573	41675	2	65970	uc007xqh.2	23013	ENSMUSG00000023022	Lima1	LIM domain and actin binding 1
chr3	99627125	99627485	361	*	Peak_29|Height_111.054|Summit_99627259	1000	Distal Intergenic	3	99689340	99947245	257906	1	74362	uc012cus.1	-61855	ENSMUSG00000027867	Spag17	sperm associated antigen 17
chr3	99626526	99627010	485	*	Peak_30|Height_111.054|Summit_99626752	1000	Distal Intergenic	3	99689340	99947245	257906	1	74362	uc012cus.1	-62330	ENSMUSG00000027867	Spag17	sperm associated antigen 17
chr10	99623718	99623961	244	*	Peak_31|Height_70.239|Summit_99623864	1000	Distal Intergenic	10	99554306	99563046	8741	1	17311	uc007gxs.1	69412	ENSMUSG00000019966	Kitl	kit ligand
chr3	99619055	99619467	413	*	Peak_32|Height_106.308|Summit_99619275	1000	Distal Intergenic	3	99689340	99947245	257906	1	74362	uc012cus.1	-69873	ENSMUSG00000027867	Spag17	sperm associated antigen 17
chr14	99589379	99589748	370	*	Peak_33|Height_73.0866|Summit_99589581	1000	Intron (uc007uvb.1/52023, intron 13 of 13)	14	99575790	99642297	66508	1	52023	uc007uve.1	13589	ENSMUSG00000022064	Pibf1	progesterone immunomodulatory binding factor 1
chr7	99573329	99573649	321	*	Peak_34|Height_74.9849|Summit_99573510	1000	Intron (uc009ihr.1/23859, intron 17 of 22)	7	99709659	99730804	21146	1	66365	uc009ihv.2	-136010	ENSMUSG00000030613	Ccdc90b	coiled-coil domain containing 90B
chr6	99560460	99560796	337	*	Peak_35|Height_75.9341|Summit_99560593	1000	Distal Intergenic	6	99575131	99616765	41635	2	66892	uc009dbr.1	55969	ENSMUSG00000093661	Eif4e3	eukaryotic translation initiation factor 4E member 3
chr3	99542334	99542630	297	*	Peak_36|Height_153.767|Summit_99542472	1000	Distal Intergenic	3	99689340	99947245	257906	1	74362	uc012cus.1	-146710	ENSMUSG00000027867	Spag17	sperm associated antigen 17
chr12	99488044	99488228	185	*	Peak_37|Height_70.239|Summit_99488127	1000	Intron (uc007olf.1/14420, intron 5 of 16)	12	99440510	99497547	57038	2	14420	uc007olf.1	9319	ENSMUSG00000021003	Galc	galactosylceramidase
chr12	9948620	9948960	341	*	Peak_38|Height_94.9176|Summit_9948809	1000	Distal Intergenic	12	9581248	9588306	7059	1	23967	uc007nao.2	367372	ENSMUSG00000048387	Osr1	odd-skipped related transcription factor 1
chr13	99474241	99474488	248	*	Peak_39|Height_103.46|Summit_99474364	1000	Distal Intergenic	13	99456193	99464786	8594	2	380863	uc007roy.1	-9455	ENSMUSG00000052485	Tmem171	transmembrane protein 171
chr6	99473169	99473459	291	*	Peak_40|Height_100.613|Summit_99473335	1000	Distal Intergenic	6	98875336	99470987	595652	2	108655	uc012epq.1	-2182	ENSMUSG00000030067	Foxp1	forkhead box P1
chr13	99424501	99424769	269	*	Peak_41|Height_76.8833|Summit_99424667	1000	Distal Intergenic	13	99404933	99407365	2433	2	68344	uc011zdk.1	-17136	ENSMUSG00000046082	Tmem174	transmembrane protein 174
chr13	99424037	99424496	460	*	Peak_42|Height_125.291|Summit_99424275	1000	Distal Intergenic	13	99404933	99407365	2433	2	68344	uc011zdk.1	-16672	ENSMUSG00000046082	Tmem174	transmembrane protein 174
chr15	99415288	99415551	264	*	Peak_43|Height_72.1374|Summit_99415436	1000	Distal Intergenic	15	99409487	99414976	5490	1	11827	uc007xps.2	5801	ENSMUSG00000023013	Aqp2	aquaporin 2
chr17	9940885	9941243	359	*	Peak_44|Height_141.427|Summit_9941091	1000	Distal Intergenic	17	9859362	9862569	3208	2	67543	uc008ajy.2	-78316	ENSMUSG00000046173	Pabpc6	poly(A) binding protein, cytoplasmic 6
chr10	99383044	99383302	259	*	Peak_45|Height_81.6291|Summit_99383173	1000	Distal Intergenic	10	99478458	99563046	84589	1	17311	uc007gxp.1	-95156	ENSMUSG00000019966	Kitl	kit ligand
chr3	99380957	99381206	250	*	Peak_46|Height_79.7308|Summit_99381064	1000	Distal Intergenic	3	99689340	99947245	257906	1	74362	uc012cus.1	-308134	ENSMUSG00000027867	Spag17	sperm associated antigen 17
chr3	99316918	99317288	371	*	Peak_47|Height_125.291|Summit_99317116	1000	Distal Intergenic	3	99057683	99158183	100501	1	21384	uc008qql.1	259235	ENSMUSG00000027868	Tbx15	T-box 15
chr3	99316185	99316517	333	*	Peak_48|Height_173.699|Summit_99316365	1000	Distal Intergenic	3	99057683	99158183	100501	1	21384	uc008qql.1	258502	ENSMUSG00000027868	Tbx15	T-box 15
chr5	99305895	99306299	405	*	Peak_49|Height_109.155|Summit_99306100	1000	Intron (uc008ygh.2/110075, intron 2 of 2)	5	99283458	99309979	26522	1	110075	uc012dzo.1	22437	ENSMUSG00000029335	Bmp3	bone morphogenetic protein 3
chr14	99258085	99258314	230	*	Peak_50|Height_75.9341|Summit_99258208	1000	Distal Intergenic	14	99433763	99445312	11550	2	76789	uc011zpd.1	186998	ENSMUSG00000033186	Mzt1	mitotic spindle organizing protein 1
chrX	99256485	99256904	420	*	Peak_51|Height_111.054|Summit_99256752	1000	Intron (uc012hmz.1/100042480, intron 1 of 7)	20	99261881	99266646	4766	2	331474	uc009tyi.2	9742	ENSMUSG00000049191	Rtl5	retrotransposon Gag like 5
chr6	99215672	99215932	261	*	Peak_52|Height_94.9176|Summit_99215784	1000	Promoter	6	98875336	99216509	341174	2	108655	uc009dbm.2	577	ENSMUSG00000030067	Foxp1	forkhead box P1
chr4	99212500	99212897	398	*	Peak_53|Height_186.988|Summit_99212749	1000	Distal Intergenic	4	99322990	99325362	2373	1	15221	uc008tuv.1	-110093	ENSMUSG00000067261	Foxd3	forkhead box D3
chr14	99207323	99207665	343	*	Peak_54|Height_91.1209|Summit_99207502	1000	Distal Intergenic	14	99433763	99445312	11550	2	76789	uc011zpd.1	237647	ENSMUSG00000033186	Mzt1	mitotic spindle organizing protein 1
chr12	9919187	9919468	282	*	Peak_55|Height_147.122|Summit_9919337	1000	Distal Intergenic	12	9581248	9588306	7059	1	23967	uc007nao.2	337939	ENSMUSG00000048387	Osr1	odd-skipped related transcription factor 1
chr15	99189385	99189807	423	*	Peak_56|Height_187.937|Summit_99189628	1000	Intron (uc007xpj.1/22379, intron 1 of 26)	15	99147654	99200897	53244	2	22379	uc007xpj.1	11090	ENSMUSG00000023008	Fmnl3	formin-like 3
chr3	99183564	99184153	590	*	Peak_57|Height_150.919|Summit_99183895	1000	Distal Intergenic	3	99057683	99158183	100501	1	21384	uc008qql.1	125881	ENSMUSG00000027868	Tbx15	T-box 15
chr15	99182740	99183007	268	*	Peak_58|Height_93.9684|Summit_99182881	1000	Intron (uc007xpj.1/22379, intron 1 of 26)	15	99147654	99200897	53244	2	22379	uc007xpj.1	17890	ENSMUSG00000023008	Fmnl3	formin-like 3
chr15	99175492	99175705	214	*	Peak_59|Height_101.562|Summit_99175606	1000	Intron (uc007xpj.1/22379, intron 1 of 26)	15	99147654	99200897	53244	2	22379	uc007xpj.1	25192	ENSMUSG00000023008	Fmnl3	formin-like 3
chr17	9915710	9916037	328	*	Peak_60|Height_95.8668|Summit_9915878	1000	Distal Intergenic	17	9859362	9862569	3208	2	67543	uc008ajy.2	-53141	ENSMUSG00000046173	Pabpc6	poly(A) binding protein, cytoplasmic 6
chr3	99116071	99116436	366	*	Peak_61|Height_93.9684|Summit_99116290	1000	Intron (uc008qql.1/21384, intron 2 of 7)	3	99057683	99158183	100501	1	21384	uc008qql.1	58388	ENSMUSG00000027868	Tbx15	T-box 15
chr6	99109983	99110347	365	*	Peak_62|Height_130.037|Summit_99110194	1000	Intron (uc009dbj.2/108655, intron 1 of 15)	6	98875336	99113023	237688	2	108655	uc009dbj.2	2676	ENSMUSG00000030067	Foxp1	forkhead box P1
chr3	99085384	99085638	255	*	Peak_63|Height_75.9341|Summit_99085496	1000	Intron (uc008qql.1/21384, intron 1 of 7)	3	99057683	99158183	100501	1	21384	uc008qql.1	27701	ENSMUSG00000027868	Tbx15	T-box 15
chr15	99085005	99085358	354	*	Peak_64|Height_463.198|Summit_99085176	1000	Intron (uc007xpe.1/uc007xpe.1, intron 1 of 2)	15	99073248	99082392	9145	2	51812	uc007xpc.2	-2613	ENSMUSG00000037570	Mcrs1	microspherule protein 1
chrX	99070408	99070623	216	*	Peak_67|Height_89.2225|Summit_99070508	1000	Intron (uc009tyh.1/100042480, intron 1 of 1)	20	99044724	99287394	242671	1	100042480	uc012hmz.1	25684	ENSMUSG00000079481	Nhsl2	NHS-like 2
chr13	9906451	9906905	455	*	Peak_68|Height_254.379|Summit_9906640	1000	Intron (uc007plb.1/12671, intron 4 of 4)	13	9684082	9764560	80479	2	66505	uc007pkz.2	-141891	ENSMUSG00000021156	Zmynd11	zinc finger, MYND domain containing 11
chr12	9905152	9905629	478	*	Peak_69|Height_361.636|Summit_9905403	1000	Distal Intergenic	12	9581248	9588306	7059	1	23967	uc007nao.2	323904	ENSMUSG00000048387	Osr1	odd-skipped related transcription factor 1
chr6	99031354	99031632	279	*	Peak_70|Height_205.022|Summit_99031489	1000	Intron (uc009dbj.2/108655, intron 1 of 15)	6	98904315	98978688	74374	2	108655	uc009dbo.1	-52666	ENSMUSG00000030067	Foxp1	forkhead box P1
chr14	99025982	99026224	243	*	Peak_71|Height_74.9849|Summit_99026137	1000	Distal Intergenic	14	99433763	99445312	11550	2	76789	uc011zpd.1	419088	ENSMUSG00000033186	Mzt1	mitotic spindle organizing protein 1
chr18	9901591	9901876	286	*	Peak_72|Height_93.0193|Summit_9901728	1000	Distal Intergenic	18	9958178	9995482	37305	1	225160	uc008eal.1	-56302	ENSMUSG00000024287	Thoc1	THO complex 1
chr4	99009753	99010053	301	*	Peak_73|Height_199.327|Summit_99009898	1000	Distal Intergenic	4	98860838	98926478	65641	1	242557	uc012dhi.1	148915	ENSMUSG00000028550	Atg4c	autophagy related 4C, cysteine peptidase
chr11	98974581	98974840	260	*	Peak_74|Height_80.68|Summit_98974722	1000	Distal Intergenic	11	98926992	98950620	23629	2	217169	uc007lig.2	-23961	ENSMUSG00000017607	Tns4	tensin 4
chr6	98947658	98948028	371	*	Peak_75|Height_155.665|Summit_98947802	1000	Intron (uc009dbg.2/108655, intron 5 of 14)	6	98902195	98953674	51480	2	108655	uc009dbn.1	5646	ENSMUSG00000030067	Foxp1	forkhead box P1
chr6	98920956	98921277	322	*	Peak_76|Height_152.817|Summit_98921142	1000	Intron (uc009dbg.2/108655, intron 6 of 14)	6	98902195	98953674	51480	2	108655	uc009dbn.1	32397	ENSMUSG00000030067	Foxp1	forkhead box P1
chr11	98802214	98802589	376	*	Peak_77|Height_117.698|Summit_98802323	1000	Intron (uc007lhx.1/19401, intron 1 of 8)	11	98801025	98836256	35232	1	19401	uc011yei.1	1189	ENSMUSG00000037992	Rara	retinoic acid receptor, alpha
chr15	98799514	98799810	297	*	Peak_78|Height_114.85|Summit_98799694	1000	Distal Intergenic	15	98780278	98783932	3655	2	22142	uc007xok.1	-15582	ENSMUSG00000072235	Tuba1a	tubulin, alpha 1A
chr11	98799196	98799851	656	*	Peak_79|Height_98.7143|Summit_98799571	1000	Promoter	11	98799010	98836256	37247	1	19401	uc007lhy.1	186	ENSMUSG00000037992	Rara	retinoic acid receptor, alpha
chr11	98793981	98794343	363	*	Peak_80|Height_216.412|Summit_98794162	1000	Distal Intergenic	11	98799010	98836256	37247	1	19401	uc007lhx.1	-4667	ENSMUSG00000037992	Rara	retinoic acid receptor, alpha
chr15	98765771	98766181	411	*	Peak_81|Height_73.0866|Summit_98765902	1000	Promoter	15	98761862	98764821	2960	2	22143	uc007xoj.1	-950	ENSMUSG00000023004	Tuba1b	tubulin, alpha 1B
chr12	98754358	98754616	259	*	Peak_83|Height_85.4258|Summit_98754498	1000	Distal Intergenic	12	99440510	99497547	57038	2	14420	uc007olf.1	742931	ENSMUSG00000021003	Galc	galactosylceramidase
chr10	98727876	98728257	382	*	Peak_85|Height_211.666|Summit_98728072	1000	Intron (uc007gxk.2/67603, intron 2 of 2)	10	98725865	98730123	4259	1	67603	uc007gxk.2	2011	ENSMUSG00000019960	Dusp6	dual specificity phosphatase 6
chr12	98721554	98721996	443	*	Peak_86|Height_82.5783|Summit_98721778	1000	Distal Intergenic	12	99440510	99497547	57038	2	14420	uc007olf.1	775551	ENSMUSG00000021003	Galc	galactosylceramidase
chrX	98658434	98658657	224	*	Peak_87|Height_70.239|Summit_98658567	1000	Distal Intergenic	20	98644448	98648880	4433	1	26549	uc009txu.1	13986	ENSMUSG00000031312	Itgb1bp2	integrin beta 1 binding protein 2
chr11	98639323	98639592	270	*	Peak_88|Height_93.0193|Summit_98639461	1000	Distal Intergenic	11	98629249	98636556	7308	2	217166	uc007lhh.1	-2767	ENSMUSG00000020889	Nr1d1	nuclear receptor subfamily 1, group D, member 1
chr11	98634018	98634605	588	*	Peak_89|Height_131.935|Summit_98634478	1000	Intron (uc007lhh.1/217166, intron 1 of 7)	11	98629249	98636556	7308	2	217166	uc007lhh.1	1951	ENSMUSG00000020889	Nr1d1	nuclear receptor subfamily 1, group D, member 1
chr13	98546783	98547176	394	*	Peak_90|Height_94.9176|Summit_98546969	1000	Distal Intergenic	13	98698438	98712550	14113	2	110596	uc007roj.1	165374	ENSMUSG00000021662	Arhgef28	Rho guanine nucleotide exchange factor (GEF) 28
chr12	9846868	9847162	295	*	Peak_91|Height_96.816|Summit_9847013	1000	Distal Intergenic	12	9581248	9588306	7059	1	23967	uc007nao.2	265620	ENSMUSG00000048387	Osr1	odd-skipped related transcription factor 1
chr15	98456298	98456674	377	*	Peak_92|Height_205.971|Summit_98456470	1000	Distal Intergenic	15	98462651	98474961	12311	1	12297	uc007xnb.1	-5977	ENSMUSG00000003352	Cacnb3	calcium channel, voltage-dependent, beta 3 subunit
chr15	98415919	98416189	271	*	Peak_93|Height_112.952|Summit_98416051	1000	Intron (uc007xmy.2/73863, intron 2 of 3)	15	98420421	98427441	7021	2	11512	uc011zyy.1	11252	ENSMUSG00000022994	Adcy6	adenylate cyclase 6
chr11	98370956	98371213	258	*	Peak_94|Height_81.6291|Summit_98371084	1000	Intron (uc007lgm.1/22780, intron 3 of 7)	11	98326007	98339809	13803	2	22780	uc007lgl.1	-31147	ENSMUSG00000018168	Ikzf3	IKAROS family zinc finger 3
chr15	98367237	98367529	293	*	Peak_95|Height_114.85|Summit_98367395	1000	Distal Intergenic	15	98349532	98364695	15164	2	69612	uc007xmu.1	-2542	ENSMUSG00000022992	Kansl2	KAT8 regulatory NSL complex subunit 2
chr15	98357485	98357696	212	*	Peak_96|Height_70.239|Summit_98357567	1000	Promoter	15	98356779	98356890	112	2	100217416	uc011zyx.1	-595	ENSMUSG00000065939	Snora2b	small nucleolar RNA, H/ACA box 2B
chr15	98351610	98352029	420	*	Peak_97|Height_76.8833|Summit_98351777	1000	Intron (uc007xmr.1/69612, intron 8 of 9)	15	98350148	98350265	118	2	100217417	uc011zyw.1	-1345	ENSMUSG00000065336	Snora34	small nucleolar RNA, H/ACA box 34
chr10	98345173	98345606	434	*	Peak_98|Height_93.9684|Summit_98345477	1000	Distal Intergenic	10	98377786	98488777	110992	1	67972	uc007gxf.2	-32180	ENSMUSG00000019943	Atp2b1	ATPase, Ca++ transporting, plasma membrane 1
chr15	98343504	98343807	304	*	Peak_99|Height_75.9341|Summit_98343659	1000	Distal Intergenic	15	98350148	98350265	118	2	100217417	uc011zyw.1	6458	ENSMUSG00000065336	Snora34	small nucleolar RNA, H/ACA box 34
chr10	98262891	98263234	344	*	Peak_101|Height_206.92|Summit_98263040	1000	Distal Intergenic	10	98377786	98488777	110992	1	67972	uc007gxf.2	-114552	ENSMUSG00000019943	Atp2b1	ATPase, Ca++ transporting, plasma membrane 1
chr11	98255582	98256024	443	*	Peak_102|Height_253.43|Summit_98255817	1000	Intron (uc007lgh.1/320655, intron 3 of 7)	11	98249986	98261804	11819	2	320655	uc007lgh.1	5780	ENSMUSG00000038208	Pgap3	post-GPI attachment to proteins 3
chr11	98246440	98246859	420	*	Peak_103|Height_102.511|Summit_98246705	1000	Downstream (2-3kb)	11	98247946	98249411	1466	1	18948	uc007lgg.1	-1087	ENSMUSG00000038216	Pnmt	phenylethanolamine-N-methyltransferase
chr11	98244479	98244816	338	*	Peak_104|Height_93.9684|Summit_98244630	1000	Promoter	11	98245125	98246267	1143	1	21393	uc007lgf.1	-309	ENSMUSG00000007877	Tcap	titin-cap
chr9	98238529	98238868	340	*	Peak_105|Height_104.409|Summit_98238710	1000	Intron (uc009rdg.1/74080, intron 1 of 2)	9	98197023	98320813	123791	1	74080	uc009rdi.1	41506	ENSMUSG00000032456	Nmnat3	nicotinamide nucleotide adenylyltransferase 3
chr3	98218224	98218466	243	*	Peak_106|Height_77.8324|Summit_98218331	1000	Intron (uc012cui.1/242109, intron 1 of 2)	3	98186404	98557735	371332	1	242109	uc008qpv.2	31820	ENSMUSG00000050064	Zfp697	zinc finger protein 697
chr16	98178930	98179193	264	*	Peak_107|Height_77.8324|Summit_98179081	1000	Intron (uc008adu.1/114565, intron 1 of 3)	16	98168599	98183786	15188	2	114565	uc008adu.1	4593	ENSMUSG00000046962	Zbtb21	zinc finger and BTB domain containing 21
chr3	98177731	98178413	683	*	Peak_108|Height_94.9176|Summit_98177969	1000	Distal Intergenic	3	98186404	98216666	30263	1	242109	uc008qpt.2	-7991	ENSMUSG00000050064	Zfp697	zinc finger protein 697
chr13	98176766	98177067	302	*	Peak_109|Height_93.9684|Summit_98176929	1000	Distal Intergenic	13	98011060	98022995	11936	1	13803	uc007rod.2	165706	ENSMUSG00000041773	Enc1	ectodermal-neural cortex 1
chr9	98173241	98173537	297	*	Peak_110|Height_80.68|Summit_98173392	1000	Distal Intergenic	9	98187874	98268579	80706	1	74080	uc009rdg.1	-14337	ENSMUSG00000032456	Nmnat3	nicotinamide nucleotide adenylyltransferase 3
chr10	98162960	98163269	310	*	Peak_111|Height_74.9849|Summit_98163117	1000	Distal Intergenic	10	98377786	98488777	110992	1	67972	uc007gxf.2	-214517	ENSMUSG00000019943	Atp2b1	ATPase, Ca++ transporting, plasma membrane 1
chr16	98142285	98142551	267	*	Peak_112|Height_127.19|Summit_98142421	1000	Intron (uc008ads.2/207781, intron 1 of 13)	16	98076816	98144243	67428	2	207781	uc008ads.2	1692	ENSMUSG00000045975	C2cd2	C2 calcium-dependent domain containing 2
chr15	98126144	98126427	284	*	Peak_113|Height_90.1717|Summit_98126273	1000	Promoter	15	98116553	98126514	9962	2	239652	uc007xme.1	87	ENSMUSG00000022987	Zfp641	zinc finger protein 641
chr8	98040912	98041269	358	*	Peak_114|Height_84.4767|Summit_98041064	1000	Distal Intergenic	8	98058000	98082788	24789	1	244608	uc009myn.1	-16731	ENSMUSG00000036598	Ccdc113	coiled-coil domain containing 113
chr13	98030518	98030745	228	*	Peak_115|Height_78.7816|Summit_98030598	1000	Distal Intergenic	13	98011060	98022995	11936	1	13803	uc007rod.2	19458	ENSMUSG00000041773	Enc1	ectodermal-neural cortex 1
chr10	98006025	98006387	363	*	Peak_116|Height_160.411|Summit_98006200	1000	Distal Intergenic	10	98377786	98488777	110992	1	67972	uc007gxf.2	-371399	ENSMUSG00000019943	Atp2b1	ATPase, Ca++ transporting, plasma membrane 1
chr15	97979484	97979847	364	*	Peak_117|Height_167.055|Summit_97979667	1000	Intron (uc011zyr.1/78541, intron 1 of 3)	15	97965071	97976133	11063	2	78541	uc007xly.2	-3351	ENSMUSG00000048175	Asb8	ankyrin repeat and SOCS box-containing 8
chr15	97971267	97971600	334	*	Peak_118|Height_155.665|Summit_97971435	1000	Intron (uc007xlx.2/78541, intron 3 of 3)	15	97965071	97976133	11063	2	78541	uc007xlx.2	4533	ENSMUSG00000048175	Asb8	ankyrin repeat and SOCS box-containing 8
chr3	9795485	9795745	261	*	Peak_119|Height_107.257|Summit_9795600	1000	Intron (uc008opd.2/94212, intron 1 of 7)	3	9687482	9833679	146198	2	94212	uc008opd.2	37934	ENSMUSG00000027508	Pag1	phosphoprotein associated with glycosphingolipid microdomains 1
chr15	97945441	97946077	637	*	Peak_120|Height_186.039|Summit_97945622	1000	Intron (uc011zyq.1/18642, intron 2 of 22)	15	97942491	97962878	20388	1	18642	uc007xlw.2	2950	ENSMUSG00000033065	Pfkm	phosphofructokinase, muscle
chr16	97940972	97941380	409	*	Peak_121|Height_84.4767|Summit_97941187	1000	Distal Intergenic	16	97963549	97985362	21814	2	72388	uc008adn.1	43982	ENSMUSG00000005251	Ripk4	receptor-interacting serine-threonine kinase 4
chr16	97938062	97938532	471	*	Peak_122|Height_93.0193|Summit_97938387	1000	Distal Intergenic	16	97963549	97985362	21814	2	72388	uc008adn.1	46830	ENSMUSG00000005251	Ripk4	receptor-interacting serine-threonine kinase 4
chr8	97920620	97921057	438	*	Peak_123|Height_89.2225|Summit_97920845	1000	Distal Intergenic	8	97944150	97958769	14620	2	14894	uc009myi.2	37712	ENSMUSG00000031796	Cfap20	cilia and flagella associated protein 20
chr8	97900286	97900699	414	*	Peak_124|Height_114.85|Summit_97900520	1000	Distal Intergenic	8	97876237	97898193	21957	1	17388	uc009myh.1	24049	ENSMUSG00000031790	Mmp15	matrix metallopeptidase 15
chr8	97882661	97882970	310	*	Peak_125|Height_90.1717|Summit_97882815	1000	Intron (uc009myh.1/17388, intron 1 of 9)	8	97876237	97898193	21957	1	17388	uc009myh.1	6424	ENSMUSG00000031790	Mmp15	matrix metallopeptidase 15
chr11	97879472	97879810	339	*	Peak_126|Height_107.257|Summit_97879673	1000	Promoter	11	97866239	97879686	13448	2	12295	uc007lfg.1	0	ENSMUSG00000020882	Cacnb1	calcium channel, voltage-dependent, beta 1 subunit
chr11	97878178	97878542	365	*	Peak_127|Height_110.104|Summit_97878330	1000	Intron (uc007lff.2/12295, intron 2 of 13)	11	97866239	97879686	13448	2	12295	uc007lfg.1	1144	ENSMUSG00000020882	Cacnb1	calcium channel, voltage-dependent, beta 1 subunit
chr16	97870875	97871469	595	*	Peak_128|Height_339.805|Summit_97871034	1000	Distal Intergenic	16	97787595	97832802	45208	2	50528	uc008adm.1	-38073	ENSMUSG00000000385	Tmprss2	transmembrane protease, serine 2
chr3	97847182	97847414	233	*	Peak_129|Height_81.6291|Summit_97847298	1000	Intron (uc008qpn.1/18129, intron 1 of 7)	3	97817461	97954290	136830	1	18129	uc008qpo.1	29721	ENSMUSG00000027878	Notch2	notch 2
chr6	97838143	97838383	241	*	Peak_130|Height_75.9341|Summit_97838275	1000	Intron (uc009day.1/17342, intron 1 of 1)	6	97879811	97971352	91542	1	17342	uc009dba.2	-41428	ENSMUSG00000035158	Mitf	melanogenesis associated transcription factor
chr7	97808401	97808687	287	*	Peak_131|Height_124.342|Summit_97808550	1000	Distal Intergenic	7	97617339	97624505	7167	2	68472	uc009ihp.1	-183896	ENSMUSG00000030614	Tmem126b	transmembrane protein 126B
chr10	97796080	97796656	577	*	Peak_132|Height_142.376|Summit_97796351	1000	Distal Intergenic	10	97144048	97429724	285677	2	100038699	uc011xmh.1	-366356	ENSMUSG00000074776	Gm10754	predicted gene 10754
chr7	97758350	97758697	348	*	Peak_133|Height_74.9849|Summit_97758488	1000	Distal Intergenic	7	97617339	97624505	7167	2	68472	uc009ihp.1	-133845	ENSMUSG00000030614	Tmem126b	transmembrane protein 126B
chr4	97747332	97747593	262	*	Peak_134|Height_81.6291|Summit_97747456	1000	Intron (uc008tty.2/18027, intron 9 of 10)	4	97577724	97709286	131563	1	18027	uc008ttx.1	169608	ENSMUSG00000028565	Nfia	nuclear factor I/A
chr3	97738847	97739085	239	*	Peak_135|Height_82.5783|Summit_97738962	1000	Intron (uc008qpm.1/433632, intron 1 of 1)	3	97734096	97770941	36846	1	433632	uc008qpm.1	4751	ENSMUSG00000074388	Gm5544	predicted gene 5544
chr15	97717891	97718155	265	*	Peak_136|Height_95.8668|Summit_97718028	1000	Intron (uc007xlk.1/22337, intron 2 of 9)	15	97684858	97738727	53870	2	22337	uc007xlk.1	20572	ENSMUSG00000022479	Vdr	vitamin D (1,25-dihydroxyvitamin D3) receptor
chr16	97692490	97692781	292	*	Peak_137|Height_74.0357|Summit_97692633	1000	3' UTR	16	97668642	97684513	15872	2	17857	uc008adh.1	-7977	ENSMUSG00000000386	Mx1	MX dynamin-like GTPase 1
chr9	97691926	97692242	317	*	Peak_138|Height_175.598|Summit_97692073	1000	Intron (uc009rdd.1/64085, intron 2 of 17)	9	97344814	97933586	588773	2	64085	uc009rdd.1	241344	ENSMUSG00000032452	Clstn2	calsyntenin 2
chr3	97673717	97674005	289	*	Peak_139|Height_149.021|Summit_97673851	1000	Intron (uc012cuf.1/83679, intron 1 of 46)	3	97626011	97672235	46225	2	83679	uc008qpi.1	-1482	ENSMUSG00000038170	Pde4dip	phosphodiesterase 4D interacting protein (myomegalin)
chr15	97642663	97642863	201	*	Peak_140|Height_84.4767|Summit_97642730	1000	Intron (uc007xld.1/56233, intron 1 of 22)	15	97623112	97645294	22183	2	56233	uc007xld.1	2431	ENSMUSG00000022475	Hdac7	histone deacetylase 7
chr3	97634619	97634865	247	*	Peak_141|Height_72.1374|Summit_97634725	1000	Intron (uc012cuf.1/83679, intron 3 of 46)	3	97493752	97628544	134793	2	83679	uc012cue.1	-6075	ENSMUSG00000038170	Pde4dip	phosphodiesterase 4D interacting protein (myomegalin)
chr3	97628413	97628764	352	*	Peak_142|Height_122.444|Summit_97628544	1000	Promoter	3	97493752	97628544	134793	2	83679	uc012cue.1	0	ENSMUSG00000038170	Pde4dip	phosphodiesterase 4D interacting protein (myomegalin)
chr11	97627803	97628058	256	*	Peak_143|Height_74.0357|Summit_97627919	1000	Promoter	11	97606784	97627927	21144	2	67480	uc007ler.2	0	ENSMUSG00000018541	Cwc25	CWC25 spliceosome-associated protein
chr11	97598840	97599312	473	*	Peak_144|Height_176.547|Summit_97599030	1000	Intron (uc007leq.1/108083, intron 1 of 9)	11	97576471	97606018	29548	2	108083	uc007leq.1	6706	ENSMUSG00000018547	Pip4k2b	phosphatidylinositol-5-phosphate 4-kinase, type II, beta
chr3	97598155	97598446	292	*	Peak_145|Height_85.4258|Summit_97598301	1000	Intron (uc012cue.1/83679, intron 2 of 43)	3	97542767	97571937	29171	2	83679	uc008qpg.1	-26218	ENSMUSG00000038170	Pde4dip	phosphodiesterase 4D interacting protein (myomegalin)
chr11	97589009	97589345	337	*	Peak_146|Height_106.308|Summit_97589152	1000	Intron (uc007leq.1/108083, intron 3 of 9)	11	97576471	97606018	29548	2	108083	uc007leq.1	16673	ENSMUSG00000018547	Pip4k2b	phosphatidylinositol-5-phosphate 4-kinase, type II, beta
chr11	97576072	97576418	347	*	Peak_147|Height_88.2734|Summit_97576299	1000	Downstream (<1kb)	11	97564748	97574814	10067	1	26446	uc007lep.1	11324	ENSMUSG00000069744	Psmb3	proteasome (prosome, macropain) subunit, beta type 3
chr3	97571766	97572056	291	*	Peak_148|Height_130.986|Summit_97571922	1000	Promoter	3	97542767	97571937	29171	2	83679	uc008qpg.1	0	ENSMUSG00000038170	Pde4dip	phosphodiesterase 4D interacting protein (myomegalin)
chr7	97538288	97538549	262	*	Peak_149|Height_91.1209|Summit_97538416	1000	Intron (uc009iha.1/83671, intron 9 of 17)	7	97535491	97558949	23459	1	83671	uc009ihj.1	2797	ENSMUSG00000030616	Sytl2	synaptotagmin-like 2
chr9	97535813	97536101	289	*	Peak_150|Height_169.903|Summit_97535952	1000	Intron (uc009rdd.1/64085, intron 2 of 17)	9	97353676	97426844	73169	2	64085	uc009rde.1	-108969	ENSMUSG00000032452	Clstn2	calsyntenin 2
chr1	97515258	97515532	275	*	Peak_151|Height_142.376|Summit_97515415	1000	Intron (uc011wpu.1/20452, intron 4 of 4)	1	97484259	97564171	79913	2	20452	uc011wpu.1	48639	ENSMUSG00000040710	St8sia4	ST8 alpha-N-acetyl-neuraminide alpha-2,8-sialyltransferase 4
chr11	97503670	97504139	470	*	Peak_152|Height_102.511|Summit_97503801	1000	Distal Intergenic	11	97488701	97491030	2330	2	103551	uc007leg.1	-12640	ENSMUSG00000043439	Epop	elongin BC and polycomb repressive complex 2 associated protein
chr7	97502199	97502419	221	*	Peak_153|Height_73.0866|Summit_97502301	1000	Intron (uc009igz.1/83671, intron 1 of 7)	7	97497209	97558949	61741	1	83671	uc012fow.1	4990	ENSMUSG00000030616	Sytl2	synaptotagmin-like 2
chr16	9748506	9748830	325	*	Peak_154|Height_93.0193|Summit_9748682	1000	Intron (uc007ydc.1/14811, intron 2 of 11)	16	9577803	9992626	414824	2	14811	uc007ydc.1	243796	ENSMUSG00000059003	Grin2a	glutamate receptor, ionotropic, NMDA2A (epsilon 1)
chr7	97460945	97461460	516	*	Peak_155|Height_92.0701|Summit_97461119	1000	Distal Intergenic	7	97497209	97533680	36472	1	83671	uc009igz.1	-35749	ENSMUSG00000030616	Sytl2	synaptotagmin-like 2
chr16	97451812	97452059	248	*	Peak_156|Height_95.8668|Summit_97451942	1000	Distal Intergenic	16	96813687	97392342	578656	2	13508	uc008add.1	-59470	ENSMUSG00000050272	Dscam	DS cell adhesion molecule
chr6	97361306	97361662	357	*	Peak_157|Height_79.7308|Summit_97361540	1000	Intron (uc009dau.1/232288, intron 4 of 22)	6	97236861	97409252	172392	2	232288	uc009dau.1	47590	ENSMUSG00000030064	Frmd4b	FERM domain containing 4B
chr6	97359686	97360193	508	*	Peak_158|Height_105.359|Summit_97359843	1000	Intron (uc009dau.1/232288, intron 4 of 22)	6	97236861	97409252	172392	2	232288	uc009dau.1	49059	ENSMUSG00000030064	Frmd4b	FERM domain containing 4B
chrX	97313736	97314010	275	*	Peak_159|Height_107.257|Summit_97313858	1000	Intron (uc009tvp.1/13607, intron 1 of 1)	20	97170945	97596099	425155	1	13607	uc012hmq.1	142791	ENSMUSG00000059327	Eda	ectodysplasin-A
chr11	97301897	97302131	235	*	Peak_160|Height_90.1717|Summit_97302019	1000	Distal Intergenic	11	97311474	97363714	52241	1	58996	uc007lec.1	-9343	ENSMUSG00000049807	Arhgap23	Rho GTPase activating protein 23
chr4	97268085	97268313	229	*	Peak_161|Height_77.8324|Summit_97268175	1000	Intron (uc008tty.2/18027, intron 1 of 10)	4	97234566	97251282	16717	2	319865	uc012dhf.1	-16803	NA	E130114P18Rik	RIKEN cDNA E130114P18 gene
chr6	97262189	97262583	395	*	Peak_162|Height_265.769|Summit_97262393	1000	Promoter	6	97236861	97262374	25514	2	232288	uc009dat.1	0	ENSMUSG00000030064	Frmd4b	FERM domain containing 4B
chr5	97251725	97251982	258	*	Peak_163|Height_94.9176|Summit_97251849	1000	Intron (uc008yfl.2/11745, intron 6 of 6)	5	97240069	97263925	23857	1	11745	uc008yfn.1	11656	ENSMUSG00000029484	Anxa3	annexin A3
chr5	97233940	97234269	330	*	Peak_164|Height_152.817|Summit_97234146	1000	Intron (uc008yfl.2/11745, intron 2 of 6)	5	97240069	97263925	23857	1	11745	uc008yfn.1	-5800	ENSMUSG00000029484	Anxa3	annexin A3
chr6	97215283	97215584	302	*	Peak_165|Height_157.563|Summit_97215430	1000	Distal Intergenic	6	97188522	97202774	14253	2	320502	uc009das.1	-12509	ENSMUSG00000044086	Lmod3	leiomodin 3 (fetal)
chr1	97214968	97215213	246	*	Peak_166|Height_78.7816|Summit_97215117	1000	Intron (uc007cex.2/67698, intron 1 of 1)	1	97210205	97231861	21657	1	67698	uc007cey.2	4763	ENSMUSG00000051185	Fam174a	family with sequence similarity 174, member A
chr7	97208400	97208658	259	*	Peak_167|Height_91.1209|Summit_97208527	1000	Distal Intergenic	7	97177669	97197579	19911	1	319711	uc009igm.1	30731	ENSMUSG00000097585	E230029C05Rik	RIKEN cDNA E230029C05 gene
chr7	97203695	97204008	314	*	Peak_168|Height_75.9341|Summit_97203870	1000	Distal Intergenic	7	97177669	97197579	19911	1	319711	uc009igm.1	26026	ENSMUSG00000097585	E230029C05Rik	RIKEN cDNA E230029C05 gene
chr12	97201010	97201363	354	*	Peak_169|Height_98.7143|Summit_97201224	1000	Distal Intergenic	12	97284829	97285432	604	2	69423	uc007old.1	84069	NA	1700019M22Rik	RIKEN cDNA 1700019M22 gene
chr7	97200596	97200865	270	*	Peak_170|Height_106.308|Summit_97200734	1000	Distal Intergenic	7	97177669	97197579	19911	1	319711	uc009igm.1	22927	ENSMUSG00000097585	E230029C05Rik	RIKEN cDNA E230029C05 gene
chr7	97198206	97198805	600	*	Peak_171|Height_264.82|Summit_97198641	1000	Distal Intergenic	7	97177669	97197579	19911	1	319711	uc009igm.1	20537	ENSMUSG00000097585	E230029C05Rik	RIKEN cDNA E230029C05 gene
chr6	97190216	97190535	320	*	Peak_172|Height_141.427|Summit_97190359	1000	Intron (uc009das.1/320502, intron 2 of 2)	6	97188522	97202774	14253	2	320502	uc009das.1	12239	ENSMUSG00000044086	Lmod3	leiomodin 3 (fetal)
chr10	97189131	97189367	237	*	Peak_173|Height_113.901|Summit_97189249	1000	Intron (uc011xmh.1/100038699, intron 4 of 4)	10	97155693	97157560	1868	1	66716	uc007gxd.1	33438	ENSMUSG00000047025	Ccer1	coiled-coil glutamate-rich protein 1
chr6	97173271	97173457	187	*	Peak_174|Height_84.4767|Summit_97173347	1000	Intron (uc009dar.1/65106, intron 1 of 2)	6	97160786	97183309	22524	1	65106	uc009dar.1	12485	ENSMUSG00000035199	Arl6ip5	ADP-ribosylation factor-like 6 interacting protein 5
chr6	97172897	97173269	373	*	Peak_175|Height_116.749|Summit_97173099	1000	Intron (uc009dar.1/65106, intron 1 of 2)	6	97160786	97183309	22524	1	65106	uc009dar.1	12111	ENSMUSG00000035199	Arl6ip5	ADP-ribosylation factor-like 6 interacting protein 5
chr6	97160536	97160854	319	*	Peak_176|Height_70.239|Summit_97160728	1000	Promoter	6	97160786	97183309	22524	1	65106	uc009dar.1	0	ENSMUSG00000035199	Arl6ip5	ADP-ribosylation factor-like 6 interacting protein 5
chr11	97147475	97147798	324	*	Peak_177|Height_81.6291|Summit_97147652	1000	Distal Intergenic	11	97118692	97141890	23199	2	19155	uc007ldw.1	-5585	ENSMUSG00000001441	Npepps	aminopeptidase puromycin sensitive
chr9	97045814	97046066	253	*	Peak_178|Height_80.68|Summit_97045913	1000	Distal Intergenic	9	96977430	97011460	34031	2	192287	uc009rdb.1	-34354	ENSMUSG00000032449	Slc25a36	solute carrier family 25, member 36
chr13	97013657	97013968	312	*	Peak_179|Height_75.9341|Summit_97013792	1000	Distal Intergenic	13	96729398	96902532	173135	2	75209	uc007rmt.2	-111125	ENSMUSG00000051111	Sv2c	synaptic vesicle glycoprotein 2c
chr15	97013021	97013311	291	*	Peak_180|Height_108.206|Summit_97013178	1000	Distal Intergenic	15	97077538	97216122	138585	1	239647	uc007xkt.2	-64227	ENSMUSG00000044250	Pced1b	PC-esterase domain containing 1B
chr12	97003607	97003858	252	*	Peak_181|Height_78.7816|Summit_97003737	1000	Intron (uc007olc.2/399558, intron 1 of 1)	12	96930436	97023423	92988	1	399558	uc007olc.2	73171	ENSMUSG00000047414	Flrt2	fibronectin leucine rich transmembrane protein 2
chr15	97000422	97000880	459	*	Peak_182|Height_177.496|Summit_97000654	1000	Distal Intergenic	15	97077538	97216122	138585	1	239647	uc007xkt.2	-76658	ENSMUSG00000044250	Pced1b	PC-esterase domain containing 1B
chr15	96995174	96995472	299	*	Peak_183|Height_103.46|Summit_96995318	1000	Distal Intergenic	15	97077538	97216122	138585	1	239647	uc007xkt.2	-82066	ENSMUSG00000044250	Pced1b	PC-esterase domain containing 1B
chr12	96985563	96985817	255	*	Peak_184|Height_86.375|Summit_96985680	1000	Intron (uc007olc.2/399558, intron 1 of 1)	12	96930436	97023423	92988	1	399558	uc007olc.2	55127	ENSMUSG00000047414	Flrt2	fibronectin leucine rich transmembrane protein 2
chr12	96979577	96979914	338	*	Peak_185|Height_77.8324|Summit_96979719	1000	Intron (uc007olc.2/399558, intron 1 of 1)	12	96930436	97023423	92988	1	399558	uc007olc.2	49141	ENSMUSG00000047414	Flrt2	fibronectin leucine rich transmembrane protein 2
chr12	96972374	96972630	257	*	Peak_186|Height_105.359|Summit_96972509	1000	Intron (uc007olc.2/399558, intron 1 of 1)	12	96930436	97023423	92988	1	399558	uc007olc.2	41938	ENSMUSG00000047414	Flrt2	fibronectin leucine rich transmembrane protein 2
chr15	96933349	96933633	285	*	Peak_187|Height_99.6635|Summit_96933486	1000	Distal Intergenic	15	96825254	96886387	61134	2	69354	uc007xkr.1	-46962	ENSMUSG00000022464	Slc38a4	solute carrier family 38, member 4
chr9	96919130	96919401	272	*	Peak_189|Height_77.8324|Summit_96919273	1000	Promoter	9	96894468	96918774	24307	2	211949	uc009rcy.1	-356	ENSMUSG00000046997	Spsb4	splA/ryanodine receptor domain and SOCS box containing 4
chr15	96834653	96834944	292	*	Peak_190|Height_115.799|Summit_96834793	1000	Intron (uc007xko.1/69354, intron 13 of 15)	15	96825254	96850769	25516	2	69354	uc007xko.1	15825	ENSMUSG00000022464	Slc38a4	solute carrier family 38, member 4
chr7	96812651	96813016	366	*	Peak_191|Height_73.0866|Summit_96812808	1000	Intron (uc009igc.1/109264, intron 2 of 6)	7	96781328	97002869	221542	1	109264	uc009ige.1	31323	ENSMUSG00000030621	Me3	malic enzyme 3, NADP(+)-dependent, mitochondrial
chr3	96810844	96811322	479	*	Peak_192|Height_117.698|Summit_96811109	1000	Distal Intergenic	3	96836339	96855606	19268	1	14613	uc008qoo.1	-25017	ENSMUSG00000057123	Gja5	gap junction protein, alpha 5
chr7	96793441	96793946	506	*	Peak_193|Height_108.206|Summit_96793696	1000	Intron (uc009igc.1/109264, intron 2 of 6)	7	96781328	97002869	221542	1	109264	uc009ige.1	12113	ENSMUSG00000030621	Me3	malic enzyme 3, NADP(+)-dependent, mitochondrial
chr5	96769687	96769953	267	*	Peak_194|Height_81.6291|Summit_96769826	1000	Distal Intergenic	5	96802974	96974166	171193	1	231470	uc008yfj.1	-33021	ENSMUSG00000034687	Fras1	Fraser extracellular matrix complex subunit 1
chr3	96767347	96767761	415	*	Peak_195|Height_82.5783|Summit_96767492	1000	Distal Intergenic	3	96722945	96729853	6909	2	14616	uc008qon.1	-37494	ENSMUSG00000049908	Gja8	gap junction protein, alpha 8
chr5	96760672	96760983	312	*	Peak_196|Height_78.7816|Summit_96760850	1000	Distal Intergenic	5	96802974	96974166	171193	1	231470	uc008yfj.1	-41991	ENSMUSG00000034687	Fras1	Fraser extracellular matrix complex subunit 1
chr5	96751403	96751588	186	*	Peak_197|Height_71.1882|Summit_96751498	1000	Distal Intergenic	5	96802974	96974166	171193	1	231470	uc008yfj.1	-51386	ENSMUSG00000034687	Fras1	Fraser extracellular matrix complex subunit 1
chr6	96736449	96736709	261	*	Peak_198|Height_71.1882|Summit_96736584	1000	Distal Intergenic	6	96781203	97010405	229203	2	320701	uc009dah.1	273696	ENSMUSG00000046500	Tafa4	TAFA chemokine like family member 4
chr7	96708894	96709182	289	*	Peak_199|Height_119.596|Summit_96709051	1000	Distal Intergenic	7	96656295	96675685	19391	2	76453	uc009iga.1	-33209	ENSMUSG00000039405	Prss23	protease, serine 23
chr11	96699762	96700047	286	*	Peak_200|Height_132.885|Summit_96699896	1000	Intron (uc007lct.1/uc007lct.1, intron 1 of 1)	11	96678728	96691282	12555	2	18023	uc007lcr.2	-8480	ENSMUSG00000038615	Nfe2l1	nuclear factor, erythroid derived 2,-like 1
chr8	96697445	96697678	234	*	Peak_201|Height_73.0866|Summit_96697582	1000	Promoter	8	96696518	96697467	950	1	17750	uc009mvv.1	927	ENSMUSG00000031762	Mt2	metallothionein 2
chr7	96689562	96690078	517	*	Peak_203|Height_85.4258|Summit_96689790	1000	Distal Intergenic	7	96656295	96675685	19391	2	76453	uc009iga.1	-13877	ENSMUSG00000039405	Prss23	protease, serine 23
chr15	96688437	96688711	275	*	Peak_204|Height_70.239|Summit_96688564	1000	Distal Intergenic	15	96528286	96530129	1844	2	67760	uc007xkn.1	-158308	ENSMUSG00000022462	Slc38a2	solute carrier family 38, member 2
chr7	96688052	96688307	256	*	Peak_205|Height_110.104|Summit_96688170	1000	Distal Intergenic	7	96656295	96675685	19391	2	76453	uc009iga.1	-12367	ENSMUSG00000039405	Prss23	protease, serine 23
chr9	96679937	96680348	412	*	Peak_206|Height_86.375|Summit_96680168	1000	Exon (uc009rct.1/uc009rct.1, exon 6 of 7)	9	96631711	96653250	21540	2	319859	uc012gyq.1	-26687	NA	E030011O05Rik	RIKEN cDNA E030011O05 gene
chr8	96665228	96665466	239	*	Peak_207|Height_86.375|Summit_96665349	1000	Distal Intergenic	8	96661104	96662931	1828	1	17752	uc009mvt.1	4124	ENSMUSG00000031757	Mt4	metallothionein 4
chr12	96624041	96624304	264	*	Peak_208|Height_108.206|Summit_96624177	1000	Distal Intergenic	12	96930436	97023423	92988	1	399558	uc007olc.2	-306132	ENSMUSG00000047414	Flrt2	fibronectin leucine rich transmembrane protein 2
chr15	96607065	96607379	315	*	Peak_209|Height_94.9176|Summit_96607244	1000	Distal Intergenic	15	96528286	96530129	1844	2	67760	uc007xkn.1	-76936	ENSMUSG00000022462	Slc38a2	solute carrier family 38, member 2
chr15	96603200	96603526	327	*	Peak_210|Height_202.174|Summit_96603372	1000	Distal Intergenic	15	96528286	96530129	1844	2	67760	uc007xkn.1	-73071	ENSMUSG00000022462	Slc38a2	solute carrier family 38, member 2
chr13	96601819	96602020	202	*	Peak_211|Height_74.9849|Summit_96601914	1000	Intron (uc007rmo.1/544963, intron 2 of 35)	13	96397132	96661877	264746	2	544963	uc007rmo.1	59857	ENSMUSG00000021676	Iqgap2	IQ motif containing GTPase activating protein 2
chr5	96593068	96593455	388	*	Peak_212|Height_202.174|Summit_96593261	1000	Distal Intergenic	5	96504757	96591009	86253	2	231464	uc008yfg.1	-2059	ENSMUSG00000034724	Cnot6l	CCR4-NOT transcription complex, subunit 6-like
chr12	96567858	96568207	350	*	Peak_213|Height_76.8833|Summit_96568007	1000	Distal Intergenic	12	96930436	97023423	92988	1	399558	uc007olc.2	-362229	ENSMUSG00000047414	Flrt2	fibronectin leucine rich transmembrane protein 2
chr15	96548942	96549282	341	*	Peak_214|Height_119.596|Summit_96549148	1000	Distal Intergenic	15	96528286	96530129	1844	2	67760	uc007xkn.1	-18813	ENSMUSG00000022462	Slc38a2	solute carrier family 38, member 2
chr17	9653684	9654046	363	*	Peak_215|Height_132.885|Summit_9653890	1000	Distal Intergenic	17	9859362	9862569	3208	2	67543	uc008ajy.2	208523	ENSMUSG00000046173	Pabpc6	poly(A) binding protein, cytoplasmic 6
chr3	96467445	96467774	330	*	Peak_216|Height_129.088|Summit_96467586	1000	3' UTR	3	96474054	96494932	20879	1	213121	uc008qnr.1	-6280	ENSMUSG00000038354	Ankrd35	ankyrin repeat domain 35
chr16	96423099	96423424	326	*	Peak_217|Height_136.681|Summit_96423251	1000	Intron (uc008acu.1/50795, intron 1 of 7)	16	96422077	96450540	28464	1	50795	uc008acu.1	1022	ENSMUSG00000040666	Sh3bgr	SH3-binding domain glutamic acid-rich protein
chr15	96421992	96422255	264	*	Peak_218|Height_89.2225|Summit_96422120	1000	Intron (uc007xkh.2/105727, intron 5 of 15)	15	96401849	96472393	70545	2	105727	uc007xkh.2	50138	ENSMUSG00000023169	Slc38a1	solute carrier family 38, member 1
chr4	96396025	96396356	332	*	Peak_219|Height_226.853|Summit_96396203	1000	Intron (uc008ttm.1/620779, intron 9 of 10)	4	96390578	96451851	61274	2	620779	uc008ttm.1	55495	ENSMUSG00000078639	Gm12695	predicted gene 12695
chr13	96393051	96393332	282	*	Peak_220|Height_79.7308|Summit_96393208	1000	Distal Intergenic	13	96371744	96388388	16645	2	14062	uc007rmn.1	-4663	ENSMUSG00000048376	F2r	coagulation factor II (thrombin) receptor
chr3	96380356	96380549	194	*	Peak_221|Height_81.6291|Summit_96380431	1000	Downstream (1-2kb)	3	96381797	96398081	16285	2	69870	uc008qnf.2	17532	ENSMUSG00000028104	Polr3gl	polymerase (RNA) III (DNA directed) polypeptide G like
chr3	96378143	96378407	265	*	Peak_222|Height_88.2734|Summit_96378295	1000	Distal Intergenic	3	96361880	96365780	3901	1	56338	uc008qnd.2	16263	ENSMUSG00000038393	Txnip	thioredoxin interacting protein
chrX	96354793	96355053	261	*	Peak_223|Height_76.8833|Summit_96354925	1000	Distal Intergenic	20	96331469	96344330	12862	1	13641	uc009tvi.1	23324	ENSMUSG00000031217	Efnb1	ephrin B1
chr8	96338155	96338473	319	*	Peak_224|Height_168.953|Summit_96338334	1000	Promoter	8	96335594	96337455	1862	2	75809	uc012gil.1	-700	NA	4930488L21Rik	RIKEN cDNA 4930488L21 gene
chr3	96328382	96328697	316	*	Peak_225|Height_217.361|Summit_96328544	1000	Promoter	3	96329108	96333139	4032	1	69585	uc008qna.2	-411	ENSMUSG00000038403	Hjv	hemojuvelin BMP co-receptor
chr3	96320723	96320945	223	*	Peak_226|Height_72.1374|Summit_96320849	1000	Distal Intergenic	3	96329108	96333139	4032	1	69585	uc008qna.2	-8163	ENSMUSG00000038403	Hjv	hemojuvelin BMP co-receptor
chr16	96313393	96313889	497	*	Peak_227|Height_111.054|Summit_96313547	1000	Distal Intergenic	16	96288275	96304035	15761	2	93871	uc008acn.2	-9358	ENSMUSG00000022914	Brwd1	bromodomain and WD repeat domain containing 1
chr5	96309841	96310202	362	*	Peak_228|Height_98.7143|Summit_96310062	1000	Distal Intergenic	5	96385958	96390087	4130	1	55985	uc008yfb.1	-75756	ENSMUSG00000023078	Cxcl13	chemokine (C-X-C motif) ligand 13
chr16	96309749	96310101	353	*	Peak_229|Height_181.293|Summit_96309929	1000	Distal Intergenic	16	96288275	96304035	15761	2	93871	uc008acn.2	-5714	ENSMUSG00000022914	Brwd1	bromodomain and WD repeat domain containing 1
chr11	96274878	96275223	346	*	Peak_230|Height_75.9341|Summit_96275108	1000	Distal Intergenic	11	96227072	96229567	2496	1	15407	uc007lbz.2	47806	ENSMUSG00000018973	Hoxb1	homeobox B1
chr11	96270026	96270328	303	*	Peak_231|Height_87.3242|Summit_96270188	1000	Distal Intergenic	11	96227072	96229567	2496	1	15407	uc007lbz.2	42954	ENSMUSG00000018973	Hoxb1	homeobox B1
chr3	9626281	9626574	294	*	Peak_232|Height_179.394|Summit_9626435	1000	Distal Intergenic	3	9427010	9610085	183076	2	170753	uc012cnh.1	-16196	ENSMUSG00000040209	Zfp704	zinc finger protein 704
chr10	96224704	96225016	313	*	Peak_233|Height_102.511|Summit_96224852	1000	Distal Intergenic	10	96079635	96085445	5811	1	12226	uc007gww.2	145069	ENSMUSG00000036478	Btg1	BTG anti-proliferation factor 1
chr9	96159525	96159819	295	*	Peak_234|Height_87.3242|Summit_96159681	1000	Promoter	9	96159667	96224065	64399	1	211586	uc009rci.2	0	ENSMUSG00000032411	Tfdp2	transcription factor Dp 2
chr15	96114374	96114632	259	*	Peak_235|Height_128.139|Summit_96114487	1000	Promoter	15	95965250	96114039	148790	2	319722	uc007xjz.1	-335	NA	E330033B04Rik	RIKEN cDNA E330033B04 gene
chr10	96095023	96095260	238	*	Peak_236|Height_74.9849|Summit_96095148	1000	Distal Intergenic	10	96079635	96085445	5811	1	12226	uc007gww.2	15388	ENSMUSG00000036478	Btg1	BTG anti-proliferation factor 1
chr10	96091063	96091447	385	*	Peak_237|Height_112.952|Summit_96091203	1000	Distal Intergenic	10	96079635	96085445	5811	1	12226	uc007gww.2	11428	ENSMUSG00000036478	Btg1	BTG anti-proliferation factor 1
chr10	96080779	96081097	319	*	Peak_238|Height_147.122|Summit_96080946	1000	Exon (uc007gww.2/12226, exon 2 of 2)	10	96079635	96085445	5811	1	12226	uc007gww.2	1144	ENSMUSG00000036478	Btg1	BTG anti-proliferation factor 1
chr12	96069616	96069894	279	*	Peak_239|Height_113.901|Summit_96069763	1000	Distal Intergenic	12	96930436	97023423	92988	1	399558	uc007olc.2	-860542	ENSMUSG00000047414	Flrt2	fibronectin leucine rich transmembrane protein 2
chr16	96066297	96066635	339	*	Peak_240|Height_112.003|Summit_96066486	1000	Intron (uc008acf.1/uc008acf.1, intron 2 of 3)	16	95924014	95942656	18643	1	23872	uc008ace.2	142283	ENSMUSG00000022895	Ets2	E26 avian leukemia oncogene 2, 3' domain
chr16	96048855	96049166	312	*	Peak_241|Height_81.6291|Summit_96049007	1000	Distal Intergenic	16	95924014	95942656	18643	1	23872	uc008ace.2	124841	ENSMUSG00000022895	Ets2	E26 avian leukemia oncogene 2, 3' domain
chr16	96046815	96047090	276	*	Peak_242|Height_111.054|Summit_96046947	1000	Distal Intergenic	16	95924014	95942656	18643	1	23872	uc008ace.2	122801	ENSMUSG00000022895	Ets2	E26 avian leukemia oncogene 2, 3' domain
chr15	95964456	95964731	276	*	Peak_243|Height_115.799|Summit_95964599	1000	Downstream (<1kb)	15	96013231	96033901	20671	1	100043335	uc011zyi.1	-48500	NA	Gm4371	eukaryotic translation initiation factor 3, subunit I pseudogene
chr16	95950494	95950797	304	*	Peak_244|Height_77.8324|Summit_95950638	1000	Distal Intergenic	16	95924014	95942656	18643	1	23872	uc008ace.2	26480	ENSMUSG00000022895	Ets2	E26 avian leukemia oncogene 2, 3' domain
chr15	95943754	95944034	281	*	Peak_245|Height_105.359|Summit_95943906	1000	Distal Intergenic	15	95903769	95909984	6216	2	402773	uc011zyh.1	-33770	ENSMUSG00000078925	D030018L15Rik	nuclear receptor coactivator 2 pseudogene
chr3	95937209	95937539	331	*	Peak_246|Height_137.631|Summit_95937403	1000	Intron (uc008qma.1/229603, intron 2 of 12)	3	95909215	95965052	55838	1	229603	uc008qmc.1	27994	ENSMUSG00000038495	Otud7b	OTU domain containing 7B
chr1	95931786	95932088	303	*	Peak_247|Height_70.239|Summit_95931942	1000	Downstream (2-3kb)	1	95917070	95924907	7838	1	241159	uc011wpt.1	14716	ENSMUSG00000034000	Neu4	sialidase 4
chr3	95869510	95869777	268	*	Peak_248|Height_72.1374|Summit_95869636	1000	Distal Intergenic	3	95849014	95862378	13365	2	22365	uc008qlz.1	-7132	ENSMUSG00000015747	Vps45	vacuolar protein sorting 45
chr15	95864570	95864881	312	*	Peak_249|Height_114.85|Summit_95864695	1000	Distal Intergenic	15	95903768	95909983	6216	2	402773	uc007xjy.1	45102	ENSMUSG00000078925	D030018L15Rik	nuclear receptor coactivator 2 pseudogene
chr15	95861800	95862157	358	*	Peak_250|Height_118.647|Summit_95862041	1000	Distal Intergenic	15	95903768	95909983	6216	2	402773	uc007xjy.1	47826	ENSMUSG00000078925	D030018L15Rik	nuclear receptor coactivator 2 pseudogene
chr15	95806946	95807335	390	*	Peak_251|Height_169.903|Summit_95807101	1000	Distal Intergenic	15	95903768	95909983	6216	2	402773	uc007xjy.1	102648	ENSMUSG00000078925	D030018L15Rik	nuclear receptor coactivator 2 pseudogene
chr3	95792981	95793262	282	*	Peak_252|Height_106.308|Summit_95793138	1000	Exon (uc008qlx.1/67220, exon 6 of 6)	3	95792763	95799762	7000	2	67220	uc008qlx.1	6500	ENSMUSG00000015745	Plekho1	pleckstrin homology domain containing, family O member 1
chr3	95761165	95761474	310	*	Peak_253|Height_73.0866|Summit_95761330	1000	Distal Intergenic	3	95733180	95751310	18131	1	66471	uc008qlv.2	27985	ENSMUSG00000015749	Anp32e	acidic (leucine-rich) nuclear phosphoprotein 32 family, member E
chr3	95733877	95734050	174	*	Peak_254|Height_76.8833|Summit_95734029	1000	Promoter	3	95733180	95751310	18131	1	66471	uc008qlv.2	697	ENSMUSG00000015749	Anp32e	acidic (leucine-rich) nuclear phosphoprotein 32 family, member E
chr9	95714427	95714702	276	*	Peak_255|Height_83.5275|Summit_95714611	1000	Intron (uc009rbk.2/102502, intron 1 of 15)	9	95653061	95745698	92638	2	102502	uc009rbk.2	30996	ENSMUSG00000049493	Pls1	plastin 1 (I-isoform)
chr9	95714104	95714424	321	*	Peak_256|Height_133.834|Summit_95714259	1000	Intron (uc009rbk.2/102502, intron 1 of 15)	9	95653061	95745698	92638	2	102502	uc009rbk.2	31274	ENSMUSG00000049493	Pls1	plastin 1 (I-isoform)
chr4	9570736	9570991	256	*	Peak_257|Height_132.885|Summit_9570862	1000	Promoter	4	9502409	9570864	68456	2	65973	uc008ryj.2	0	ENSMUSG00000028207	Asph	aspartate-beta-hydroxylase
chr10	95701489	95701938	450	*	Peak_258|Height_118.647|Summit_95701623	1000	Distal Intergenic	10	95403297	95508152	104856	1	216238	uc007gwv.1	298192	ENSMUSG00000036499	Eea1	early endosome antigen 1
chr11	95659848	95660189	342	*	Peak_259|Height_165.157|Summit_95660053	1000	Intron (uc007lap.1/237928, intron 5 of 6)	11	95685814	95693454	7641	1	237928	uc007las.2	-25625	ENSMUSG00000050860	Phospho1	phosphatase, orphan 1
chr16	95654374	95654736	363	*	Peak_260|Height_114.85|Summit_95654570	1000	Intron (uc008abz.1/13876, intron 1 of 9)	16	95581811	95680930	99120	2	13876	uc008abz.1	26194	ENSMUSG00000040732	Erg	ETS transcription factor
chr15	95634626	95635033	408	*	Peak_261|Height_340.754|Summit_95634883	1000	Intron (uc007xju.1/105722, intron 1 of 19)	15	95621274	95805182	183909	1	105722	uc011zyg.1	13352	ENSMUSG00000064210	Ano6	anoctamin 6
chr15	95632742	95633024	283	*	Peak_262|Height_72.1374|Summit_95632894	1000	Intron (uc007xju.1/105722, intron 1 of 19)	15	95621274	95805182	183909	1	105722	uc011zyg.1	11468	ENSMUSG00000064210	Ano6	anoctamin 6
chr4	95614698	95614977	280	*	Peak_263|Height_112.952|Summit_95614834	1000	Distal Intergenic	4	95634070	95666228	32159	1	77963	uc008tta.1	-19093	ENSMUSG00000028572	Hook1	hook microtubule tethering protein 1
chr10	95538520	95538786	267	*	Peak_264|Height_79.7308|Summit_95538651	1000	Distal Intergenic	10	95403297	95508152	104856	1	216238	uc007gwv.1	135223	ENSMUSG00000036499	Eea1	early endosome antigen 1
chr4	95528365	95528573	209	*	Peak_265|Height_76.8833|Summit_95528477	1000	Intron (uc008tsw.2/75578, intron 11 of 12)	4	95516273	95593630	77358	1	75578	uc012dhd.1	12092	ENSMUSG00000028573	Fggy	FGGY carbohydrate kinase domain containing
chr4	95527829	95528178	350	*	Peak_266|Height_156.614|Summit_95527983	1000	Intron (uc008tsw.2/75578, intron 11 of 12)	4	95516273	95593630	77358	1	75578	uc012dhd.1	11556	ENSMUSG00000028573	Fggy	FGGY carbohydrate kinase domain containing
chr3	95511525	95511747	223	*	Peak_267|Height_77.8324|Summit_95511654	1000	Distal Intergenic	3	95480127	95491781	11655	2	229595	uc008qkn.1	-19744	ENSMUSG00000015850	Adamtsl4	ADAMTS-like 4
chr3	95500270	95500685	416	*	Peak_268|Height_86.375|Summit_95500484	1000	Distal Intergenic	3	95480127	95491781	11655	2	229595	uc008qkn.1	-8489	ENSMUSG00000015850	Adamtsl4	ADAMTS-like 4
chr3	95492089	95492384	296	*	Peak_269|Height_153.767|Summit_95492241	1000	Promoter	3	95480127	95491781	11655	2	229595	uc008qkn.1	-308	ENSMUSG00000015850	Adamtsl4	ADAMTS-like 4
chr3	95466290	95466543	254	*	Peak_270|Height_97.7651|Summit_95466417	1000	3' UTR	3	95462643	95467101	4459	1	17210	uc008qkl.1	3647	ENSMUSG00000038612	Mcl1	myeloid cell leukemia sequence 1
chr7	95458130	95458402	273	*	Peak_271|Height_82.5783|Summit_95458257	1000	Exon (uc009ifu.2/13032, exon 7 of 7)	7	95426603	95459385	32783	1	13032	uc009ifu.2	31527	ENSMUSG00000030560	Ctsc	cathepsin C
chr12	95434674	95434878	205	*	Peak_272|Height_74.0357|Summit_95434776	1000	Distal Intergenic	12	96930436	97023423	92988	1	399558	uc007olc.2	-1495558	ENSMUSG00000047414	Flrt2	fibronectin leucine rich transmembrane protein 2
chr12	95393729	95394046	318	*	Peak_273|Height_194.581|Summit_95393875	1000	Distal Intergenic	12	96930436	97023423	92988	1	399558	uc007olc.2	-1536390	ENSMUSG00000047414	Flrt2	fibronectin leucine rich transmembrane protein 2
chr8	95374235	95374546	312	*	Peak_274|Height_70.239|Summit_95374400	1000	Intron (uc009mue.1/17390, intron 12 of 12)	8	95379249	95393957	14709	1	270084	uc009muf.1	-4703	ENSMUSG00000033192	Lpcat2	lysophosphatidylcholine acyltransferase 2
chr7	95347427	95347830	404	*	Peak_275|Height_112.952|Summit_95347579	1000	Distal Intergenic	7	95426603	95439900	13298	1	13032	uc009ift.2	-78773	ENSMUSG00000030560	Ctsc	cathepsin C
chr10	95346803	95347064	262	*	Peak_276|Height_119.596|Summit_95346947	1000	Distal Intergenic	10	95403297	95465637	62341	1	216238	uc011xmf.1	-56233	ENSMUSG00000036499	Eea1	early endosome antigen 1
chr4	95331103	95331471	369	*	Peak_277|Height_313.228|Summit_95331263	1000	Intron (uc008tsw.2/75578, intron 3 of 12)	4	95246112	95488816	242705	1	75578	uc008tsx.2	84991	ENSMUSG00000028573	Fggy	FGGY carbohydrate kinase domain containing
chr4	95330301	95330698	398	*	Peak_278|Height_91.1209|Summit_95330503	1000	Intron (uc008tsw.2/75578, intron 3 of 12)	4	95246112	95488816	242705	1	75578	uc008tsx.2	84189	ENSMUSG00000028573	Fggy	FGGY carbohydrate kinase domain containing
chr4	95325498	95325797	300	*	Peak_279|Height_96.816|Summit_95325637	1000	Intron (uc008tsw.2/75578, intron 3 of 12)	4	95246112	95488816	242705	1	75578	uc008tsx.2	79386	ENSMUSG00000028573	Fggy	FGGY carbohydrate kinase domain containing
chr12	95309365	95309701	337	*	Peak_280|Height_117.698|Summit_95309530	1000	Distal Intergenic	12	96930436	97023423	92988	1	399558	uc007olc.2	-1620735	ENSMUSG00000047414	Flrt2	fibronectin leucine rich transmembrane protein 2
chr4	95303897	95304129	233	*	Peak_281|Height_100.613|Summit_95304001	1000	Intron (uc008tsw.2/75578, intron 3 of 12)	4	95246112	95488816	242705	1	75578	uc008tsx.2	57785	ENSMUSG00000028573	Fggy	FGGY carbohydrate kinase domain containing
chr3	9528520	9528742	223	*	Peak_282|Height_88.2734|Summit_9528620	1000	Intron (uc012cng.1/170753, intron 1 of 9)	3	9427010	9565299	138290	2	170753	uc012cng.1	36557	ENSMUSG00000040209	Zfp704	zinc finger protein 704
chr3	9523687	9523936	250	*	Peak_283|Height_102.511|Summit_9523818	1000	Intron (uc012cng.1/170753, intron 1 of 9)	3	9427010	9565299	138290	2	170753	uc012cng.1	41363	ENSMUSG00000040209	Zfp704	zinc finger protein 704
chr17	95230543	95230687	145	*	Peak_284|Height_74.0357|Summit_95230619	1000	Intron (uc008dwr.1/72139, intron 1 of 4)	17	95214079	95233788	19710	2	72139	uc008dwt.2	3101	ENSMUSG00000071302	2610044O15Rik8	RIKEN cDNA 2610044O15 gene
chr10	95222813	95223126	314	*	Peak_285|Height_101.562|Summit_95222947	1000	Intron (uc007gws.1/uc007gws.1, intron 1 of 5)	10	95403297	95465637	62341	1	216238	uc011xmf.1	-180171	ENSMUSG00000036499	Eea1	early endosome antigen 1
chr10	95216024	95216621	598	*	Peak_286|Height_219.26|Summit_95216425	1000	Intron (uc007gws.1/uc007gws.1, intron 1 of 5)	10	95403297	95465637	62341	1	216238	uc011xmf.1	-186676	ENSMUSG00000036499	Eea1	early endosome antigen 1
chr10	95204267	95204537	271	*	Peak_287|Height_79.7308|Summit_95204398	1000	Distal Intergenic	10	95009641	95026801	17161	2	71207	uc007gwp.2	-177466	ENSMUSG00000020029	Nudt4	nudix (nucleoside diphosphate linked moiety X)-type motif 4
chr10	95192645	95192905	261	*	Peak_288|Height_100.613|Summit_95192768	1000	Distal Intergenic	10	95009641	95026801	17161	2	71207	uc007gwp.2	-165844	ENSMUSG00000020029	Nudt4	nudix (nucleoside diphosphate linked moiety X)-type motif 4
chr10	95164801	95165065	265	*	Peak_289|Height_73.0866|Summit_95164955	1000	Distal Intergenic	10	95009641	95026801	17161	2	71207	uc007gwp.2	-138000	ENSMUSG00000020029	Nudt4	nudix (nucleoside diphosphate linked moiety X)-type motif 4
chr4	95150242	95150539	298	*	Peak_290|Height_91.1209|Summit_95150415	1000	Intron (uc008tsu.1/uc008tsu.1, intron 1 of 2)	4	95224198	95593630	369433	1	75578	uc008tsw.2	-73659	ENSMUSG00000028573	Fggy	FGGY carbohydrate kinase domain containing
chr11	95122631	95122899	269	*	Peak_291|Height_71.1882|Summit_95122777	1000	Promoter	11	95122843	95130575	7733	1	93670	uc007lac.1	0	ENSMUSG00000020872	Tac4	tachykinin 4
chr10	95103993	95104247	255	*	Peak_292|Height_83.5275|Summit_95104118	1000	Distal Intergenic	10	95009641	95026801	17161	2	71207	uc007gwp.2	-77192	ENSMUSG00000020029	Nudt4	nudix (nucleoside diphosphate linked moiety X)-type motif 4
chr3	95097471	95097879	409	*	Peak_293|Height_77.8324|Summit_95097760	1000	Exon (uc008qjd.2/75007, exon 7 of 10)	3	95095908	95100086	4179	1	75007	uc008qjf.2	1563	ENSMUSG00000038712	Mindy1	MINDY lysine 48 deubiquitinase 1
chr3	95081317	95081617	301	*	Peak_294|Height_70.239|Summit_95081491	1000	Intron (uc008qiz.1/229589, intron 1 of 7)	3	95085768	95088779	3012	1	75007	uc008qja.1	-4151	ENSMUSG00000038712	Mindy1	MINDY lysine 48 deubiquitinase 1
chr3	95079203	95079603	401	*	Peak_295|Height_92.0701|Summit_95079349	1000	Intron (uc008qiz.1/229589, intron 1 of 7)	3	95085768	95088779	3012	1	75007	uc008qja.1	-6165	ENSMUSG00000038712	Mindy1	MINDY lysine 48 deubiquitinase 1
chr10	95067719	95068014	296	*	Peak_296|Height_167.055|Summit_95067872	1000	Distal Intergenic	10	95009641	95026801	17161	2	71207	uc007gwp.2	-40918	ENSMUSG00000020029	Nudt4	nudix (nucleoside diphosphate linked moiety X)-type motif 4
chr4	95062583	95062874	292	*	Peak_297|Height_111.054|Summit_95062731	1000	Distal Intergenic	4	95224198	95593630	369433	1	75578	uc008tsw.2	-161324	ENSMUSG00000028573	Fggy	FGGY carbohydrate kinase domain containing
chr10	95030331	95030568	238	*	Peak_298|Height_95.8668|Summit_95030444	1000	Distal Intergenic	10	95009641	95026801	17161	2	71207	uc007gwp.2	-3530	ENSMUSG00000020029	Nudt4	nudix (nucleoside diphosphate linked moiety X)-type motif 4
chr10	95007755	95008032	278	*	Peak_299|Height_72.1374|Summit_95007858	1000	3' UTR	10	95021865	95021955	91	2	100526463	uc011xme.1	13923	ENSMUSG00000092867	Mir3058	microRNA 3058
chr16	94977969	94978315	347	*	Peak_300|Height_104.409|Summit_94978148	1000	Intron (uc008abk.1/16522, intron 4 of 4)	16	94890412	94901128	10717	1	13548	uc008abi.1	87557	ENSMUSG00000022897	Dyrk1a	dual-specificity tyrosine-(Y)-phosphorylation regulated kinase 1a
chr6	94974291	94974601	311	*	Peak_301|Height_103.46|Summit_94974476	1000	Distal Intergenic	6	95067900	95079781	11882	1	243574	uc009czw.2	-93299	ENSMUSG00000030031	Kbtbd8	kelch repeat and BTB (POZ) domain containing 8
chr13	94955161	94955378	218	*	Peak_302|Height_78.7816|Summit_94955261	1000	Intron (uc007rlp.1/218454, intron 3 of 3)	13	94943947	94965364	21418	1	218454	uc007rlq.1	11214	ENSMUSG00000045312	Lhfpl2	lipoma HMGIC fusion partner-like 2
chr8	94944554	94944837	284	*	Peak_303|Height_90.1717|Summit_94944704	1000	Distal Intergenic	8	94881695	94885355	3661	1	54352	uc009mub.1	62859	ENSMUSG00000031737	Irx5	Iroquois homeobox 5
chr10	94933858	94934186	329	*	Peak_304|Height_118.647|Summit_94934039	1000	Distal Intergenic	10	94943440	94964561	21122	2	67270	uc007gwi.1	30375	ENSMUSG00000062981	Mrpl42	mitochondrial ribosomal protein L42
chr3	94933037	94933641	605	*	Peak_305|Height_188.886|Summit_94933239	1000	3' UTR	3	94933641	94937934	4294	2	69269	uc012ctq.1	4293	ENSMUSG00000092607	Scnm1	sodium channel modifier 1
chr10	94928301	94928616	316	*	Peak_306|Height_266.718|Summit_94928458	1000	Distal Intergenic	10	94943440	94964561	21122	2	67270	uc007gwi.1	35945	ENSMUSG00000062981	Mrpl42	mitochondrial ribosomal protein L42
chr13	94886647	94887057	411	*	Peak_307|Height_112.952|Summit_94886805	1000	Intron (uc007rlp.1/218454, intron 1 of 3)	13	94943947	94965364	21418	1	218454	uc007rlq.1	-56890	ENSMUSG00000045312	Lhfpl2	lipoma HMGIC fusion partner-like 2
chr6	94871811	94872102	292	*	Peak_308|Height_81.6291|Summit_94871928	1000	Intron (uc009czv.1/uc009czv.1, intron 4 of 4)	6	95067900	95079781	11882	1	243574	uc009czw.2	-195798	ENSMUSG00000030031	Kbtbd8	kelch repeat and BTB (POZ) domain containing 8
chr10	94859887	94860121	235	*	Peak_309|Height_86.375|Summit_94860039	1000	Intron (uc007gwf.2/216233, intron 1 of 4)	10	94847996	94875743	27748	2	216233	uc007gwf.2	15622	ENSMUSG00000020027	Socs2	suppressor of cytokine signaling 2
chr11	94852101	94852332	232	*	Peak_310|Height_75.9341|Summit_94852195	1000	Promoter	11	94852526	94868212	15687	1	217124	uc007kzr.2	-194	ENSMUSG00000038976	Ppp1r9b	protein phosphatase 1, regulatory subunit 9B
chr3	94842747	94843076	330	*	Peak_311|Height_182.242|Summit_94842895	1000	Intron (uc008qhr.1/19185, intron 1 of 9)	3	94836627	94846467	9841	2	19185	uc008qhr.1	3391	ENSMUSG00000005625	Psmd4	proteasome (prosome, macropain) 26S subunit, non-ATPase, 4
chr4	94825396	94825638	243	*	Peak_312|Height_100.613|Summit_94825506	1000	Intron (uc008tss.1/uc008tss.1, intron 3 of 4)	4	94715727	94718913	3187	2	16476	uc008tsq.2	-106483	ENSMUSG00000052684	Jun	jun proto-oncogene
chr4	94824818	94825049	232	*	Peak_313|Height_74.9849|Summit_94824928	1000	Intron (uc008tss.1/uc008tss.1, intron 3 of 4)	4	94715727	94718913	3187	2	16476	uc008tsq.2	-105905	ENSMUSG00000052684	Jun	jun proto-oncogene
chr3	94793419	94793642	224	*	Peak_314|Height_84.4767|Summit_94793524	1000	Intron (uc008qhl.2/107650, intron 2 of 10)	3	94778653	94810765	32113	1	107650	uc008qhn.2	14766	ENSMUSG00000038861	Pi4kb	phosphatidylinositol 4-kinase beta
chr10	94784673	94785098	426	*	Peak_315|Height_75.9341|Summit_94784919	1000	Promoter	10	94637380	94785599	148220	2	12905	uc007gwa.1	501	ENSMUSG00000045867	Cradd	CASP2 and RIPK1 domain containing adaptor with death domain
chr3	94778597	94778839	243	*	Peak_316|Height_81.6291|Summit_94778732	1000	Promoter	3	94778653	94810765	32113	1	107650	uc008qhl.2	0	ENSMUSG00000038861	Pi4kb	phosphatidylinositol 4-kinase beta
chr8	94776541	94777157	617	*	Peak_317|Height_164.207|Summit_94776952	1000	Distal Intergenic	8	94849937	94880019	30083	2	71296	uc009mua.1	102862	ENSMUSG00000031736	Crnde	colorectal neoplasia differentially expressed (non-protein coding)
chr9	94776348	94776657	310	*	Peak_319|Height_72.1374|Summit_94776533	1000	Intron (uc009ray.2/331004, intron 6 of 15)	9	94570311	95130871	560561	1	331004	uc009ray.2	206037	ENSMUSG00000031129	Slc9a9	solute carrier family 9 (sodium/hydrogen exchanger), member 9
chr13	94766764	94767115	352	*	Peak_320|Height_133.834|Summit_94766949	1000	Distal Intergenic	13	94827751	94965364	137614	1	218454	uc007rlp.1	-60636	ENSMUSG00000045312	Lhfpl2	lipoma HMGIC fusion partner-like 2
chr10	94764881	94765129	249	*	Peak_321|Height_76.8833|Summit_94765021	1000	Intron (uc007gwa.1/12905, intron 1 of 1)	10	94637380	94785599	148220	2	12905	uc007gwa.1	20470	ENSMUSG00000045867	Cradd	CASP2 and RIPK1 domain containing adaptor with death domain
chr16	94740613	94740924	312	*	Peak_323|Height_84.4767|Summit_94740818	1000	Intron (uc008abe.2/13185, intron 1 of 7)	16	94719331	94748236	28906	2	13185	uc008abe.2	7312	ENSMUSG00000022898	Vps26c	VPS26 endosomal protein sorting factor C
chr16	94694655	94694891	237	*	Peak_324|Height_82.5783|Summit_94694772	1000	Distal Intergenic	16	94664078	94683955	19878	1	22129	uc008abd.1	30577	ENSMUSG00000040785	Ttc3	tetratricopeptide repeat domain 3
chr16	94693910	94694406	497	*	Peak_325|Height_78.7816|Summit_94694100	1000	Distal Intergenic	16	94664078	94683955	19878	1	22129	uc008abd.1	29832	ENSMUSG00000040785	Ttc3	tetratricopeptide repeat domain 3
chr16	94689192	94689823	632	*	Peak_326|Height_137.631|Summit_94689436	1000	3' UTR	16	94664078	94683955	19878	1	22129	uc008abd.1	25114	ENSMUSG00000040785	Ttc3	tetratricopeptide repeat domain 3
chr1	94679165	94679500	336	*	Peak_327|Height_81.6291|Summit_94679402	1000	Distal Intergenic	1	94728263	94756773	28511	1	14733	uc007cbs.1	-48763	ENSMUSG00000034220	Gpc1	glypican 1
chr1	94671314	94671594	281	*	Peak_328|Height_125.291|Summit_94671465	1000	Distal Intergenic	1	94728263	94756773	28511	1	14733	uc007cbs.1	-56669	ENSMUSG00000034220	Gpc1	glypican 1
chr10	94645101	94645321	221	*	Peak_329|Height_81.6291|Summit_94645211	1000	Intron (uc007gwa.1/12905, intron 1 of 1)	10	94637380	94785599	148220	2	12905	uc007gwa.1	140278	ENSMUSG00000045867	Cradd	CASP2 and RIPK1 domain containing adaptor with death domain
chr3	94612832	94613112	281	*	Peak_330|Height_110.104|Summit_94612976	1000	Distal Intergenic	3	94579150	94590437	11288	2	70737	uc012ctp.1	-22395	ENSMUSG00000068876	Cgn	cingulin
chr6	94609855	94610418	564	*	Peak_331|Height_153.767|Summit_94610131	1000	Intron (uc009czu.1/16206, intron 2 of 18)	6	94554523	94650139	95617	2	16206	uc009czu.1	39721	ENSMUSG00000030029	Lrig1	leucine-rich repeats and immunoglobulin-like domains 1
chr15	94606983	94607297	315	*	Peak_332|Height_109.155|Summit_94607156	1000	Intron (uc007xjn.1/320709, intron 3 of 7)	15	94459616	94926528	466913	1	320709	uc007xjn.1	147367	ENSMUSG00000063296	Tmem117	transmembrane protein 117
chr13	94606609	94606873	265	*	Peak_333|Height_70.239|Summit_94606738	1000	Intron (uc011zcv.1/11881, intron 4 of 5)	13	94541634	94712971	171338	1	11881	uc007rlo.1	64975	ENSMUSG00000042082	Arsb	arylsulfatase B
chr6	94605539	94605801	263	*	Peak_334|Height_87.3242|Summit_94605674	1000	Intron (uc009czu.1/16206, intron 2 of 18)	6	94554523	94650139	95617	2	16206	uc009czu.1	44338	ENSMUSG00000030029	Lrig1	leucine-rich repeats and immunoglobulin-like domains 1
chr16	94601040	94601330	291	*	Peak_335|Height_149.021|Summit_94601179	1000	Intron (uc008aaq.1/22129, intron 1 of 10)	16	94605479	94672766	67288	1	22129	uc012aiu.1	-4149	ENSMUSG00000040785	Ttc3	tetratricopeptide repeat domain 3
chr1	94600443	94600863	421	*	Peak_336|Height_129.088|Summit_94600706	1000	Distal Intergenic	1	94540795	94545418	4624	2	260301	uc007cbr.1	-55025	ENSMUSG00000044055	Otos	otospiralin
chr6	94587284	94587590	307	*	Peak_337|Height_77.8324|Summit_94587376	1000	Intron (uc009czu.1/16206, intron 3 of 18)	6	94554523	94650139	95617	2	16206	uc009czu.1	62549	ENSMUSG00000030029	Lrig1	leucine-rich repeats and immunoglobulin-like domains 1
chr6	94586956	94587282	327	*	Peak_338|Height_79.7308|Summit_94587155	1000	Intron (uc009czu.1/16206, intron 3 of 18)	6	94554523	94650139	95617	2	16206	uc009czu.1	62857	ENSMUSG00000030029	Lrig1	leucine-rich repeats and immunoglobulin-like domains 1
chr16	94529649	94529926	278	*	Peak_339|Height_115.799|Summit_94529803	1000	Distal Intergenic	16	94451176	94511893	60718	2	110948	uc008aai.1	-17756	ENSMUSG00000040820	Hlcs	holocarboxylase synthetase (biotin- [propriony-Coenzyme A-carboxylase (ATP-hydrolysing)] ligase)
chrX	94523296	94523539	244	*	Peak_340|Height_81.6291|Summit_94523430	1000	Distal Intergenic	20	94529180	94572548	43369	2	245527	uc009tus.2	49009	ENSMUSG00000034457	Eda2r	ectodysplasin A2 receptor
chr4	94504564	94504915	352	*	Peak_341|Height_77.8324|Summit_94504792	1000	Intron (uc008tsj.1/21687, intron 12 of 22)	4	94573984	94595501	21518	2	67753	uc008tsm.1	90586	ENSMUSG00000028575	Eqtn	equatorin, sperm acrosome associated
chr9	94478372	94478661	290	*	Peak_342|Height_128.139|Summit_94478519	1000	Distal Intergenic	9	94418283	94438500	20218	2	68861	uc009rax.1	-39872	ENSMUSG00000045414	Dipk2a	divergent protein kinase domain 2A
chr6	94472726	94472997	272	*	Peak_343|Height_80.68|Summit_94472862	1000	Intron (uc009czr.2/67582, intron 3 of 9)	6	94467495	94554646	87152	1	67582	uc012epk.1	5231	ENSMUSG00000045100	Slc25a26	solute carrier family 25 (mitochondrial carrier, phosphate carrier), member 26
chr15	94464978	94465324	347	*	Peak_344|Height_299.94|Summit_94465150	1000	Intron (uc007xjm.1/320709, intron 1 of 2)	15	94459616	94926528	466913	1	320709	uc007xjn.1	5362	ENSMUSG00000063296	Tmem117	transmembrane protein 117
chr11	94446459	94446679	221	*	Peak_345|Height_70.239|Summit_94446569	1000	Intron (uc007kzc.1/264895, intron 1 of 15)	11	94418416	94463100	44685	2	264895	uc007kzc.1	16421	ENSMUSG00000076435	Acsf2	acyl-CoA synthetase family member 2
chr8	94432761	94433195	435	*	Peak_346|Height_158.512|Summit_94433026	1000	Distal Intergenic	8	94322424	94325273	2850	2	16373	uc009msv.1	-107488	ENSMUSG00000031734	Irx3	Iroquois related homeobox 3
chr16	94431282	94431648	367	*	Peak_347|Height_72.1374|Summit_94431433	1000	Intron (uc008aag.1/110948, intron 5 of 9)	16	94350912	94509533	158622	2	110948	uc008aag.1	77885	ENSMUSG00000040820	Hlcs	holocarboxylase synthetase (biotin- [propriony-Coenzyme A-carboxylase (ATP-hydrolysing)] ligase)
chr16	94413020	94413297	278	*	Peak_348|Height_84.4767|Summit_94413168	1000	Intron (uc008aag.1/110948, intron 5 of 9)	16	94344209	94345579	1371	1	20465	uc008aaf.1	68811	ENSMUSG00000062713	Sim2	single-minded family bHLH transcription factor 2
chr6	94294078	94294546	469	*	Peak_349|Height_99.6635|Summit_94294379	1000	Distal Intergenic	6	94000262	94233898	233637	2	14924	uc009czq.1	-60180	ENSMUSG00000045095	Magi1	membrane associated guanylate kinase, WW and PDZ domain containing 1
chr1	94277473	94277747	275	*	Peak_350|Height_105.359|Summit_94277595	1000	Distal Intergenic	1	94336296	94370335	34040	2	67273	uc007cbh.1	92588	ENSMUSG00000026260	Ndufa10	NADH:ubiquinone oxidoreductase subunit A10
chr3	94277389	94277790	402	*	Peak_351|Height_90.1717|Summit_94277583	1000	Promoter	3	94268907	94277513	8607	2	66353	uc008qgk.1	0	ENSMUSG00000028139	Riiad1	regulatory subunit of type II PKA R-subunit (RIIa) domain containing 1
chr15	94261347	94261821	475	*	Peak_352|Height_123.393|Summit_94261660	1000	Distal Intergenic	15	94181863	94234781	52919	2	223838	uc007xjg.2	-26566	ENSMUSG00000022449	Adamts20	a disintegrin-like and metallopeptidase (reprolysin type) with thrombospondin type 1 motif, 20
chr1	94244963	94245227	265	*	Peak_353|Height_138.58|Summit_94245107	1000	Distal Intergenic	1	94336296	94370335	34040	2	67273	uc007cbh.1	125108	ENSMUSG00000026260	Ndufa10	NADH:ubiquinone oxidoreductase subunit A10
chr1	94240275	94240771	497	*	Peak_354|Height_202.174|Summit_94240611	1000	Distal Intergenic	1	94336296	94370335	34040	2	67273	uc007cbh.1	129564	ENSMUSG00000026260	Ndufa10	NADH:ubiquinone oxidoreductase subunit A10
chr6	94186710	94186974	265	*	Peak_355|Height_93.9684|Summit_94186827	1000	Intron (uc009czj.1/14924, intron 1 of 23)	6	93625449	94233898	608450	2	14924	uc009czj.1	46924	ENSMUSG00000045095	Magi1	membrane associated guanylate kinase, WW and PDZ domain containing 1
chr8	94135343	94135597	255	*	Peak_356|Height_81.6291|Summit_94135450	1000	Intron (uc009mst.2/26383, intron 8 of 8)	8	94322424	94325273	2850	2	16373	uc009msu.1	189676	ENSMUSG00000031734	Irx3	Iroquois related homeobox 3
chr1	94111891	94112168	278	*	Peak_357|Height_78.7816|Summit_94112064	1000	Distal Intergenic	1	93829332	94076918	247587	2	208727	uc007cbg.1	-34973	ENSMUSG00000026313	Hdac4	histone deacetylase 4
chr11	94093145	94093379	235	*	Peak_358|Height_83.5275|Summit_94093235	1000	Distal Intergenic	11	94097266	94103893	6628	2	278507	uc007kyg.2	10514	ENSMUSG00000044177	Wfikkn2	WAP, follistatin/kazal, immunoglobulin, kunitz and netrin domain containing 2
chr13	94077730	94078044	315	*	Peak_359|Height_76.8833|Summit_94077893	1000	Promoter	13	94077989	94174917	96929	1	26556	uc007rle.2	0	ENSMUSG00000007617	Homer1	homer scaffolding protein 1
chr13	94074708	94075004	297	*	Peak_360|Height_85.4258|Summit_94074878	1000	Promoter	13	94074450	94174917	100468	1	26556	uc007rld.2	258	ENSMUSG00000007617	Homer1	homer scaffolding protein 1
chr11	94073184	94073467	284	*	Peak_361|Height_113.901|Summit_94073321	1000	Promoter	11	94072768	94076806	4039	1	22057	uc007kyf.1	416	ENSMUSG00000037573	Tob1	transducer of ErbB-2.1
chr2	94059549	94059831	283	*	Peak_362|Height_107.257|Summit_94059714	1000	Distal Intergenic	2	94081521	94081610	90	2	723953	uc012bzz.1	21779	ENSMUSG00000065511	Mir129-2	microRNA 129-2
chr11	94050832	94051177	346	*	Peak_363|Height_97.7651|Summit_94051016	1000	Distal Intergenic	11	94072768	94076806	4039	1	22057	uc007kyf.1	-21591	ENSMUSG00000037573	Tob1	transducer of ErbB-2.1
chr9	94041060	94041303	244	*	Peak_364|Height_95.8668|Summit_94041195	1000	Distal Intergenic	9	94418283	94438500	20218	2	68861	uc009rax.1	397197	ENSMUSG00000045414	Dipk2a	divergent protein kinase domain 2A
chr2	9403407	9403669	263	*	Peak_365|Height_137.631|Summit_9403552	1000	Distal Intergenic	2	9778705	9800227	21523	2	14462	uc008ihe.1	396558	ENSMUSG00000015619	Gata3	GATA binding protein 3
chr10	94028250	94028609	360	*	Peak_366|Height_92.0701|Summit_94028352	1000	Intron (uc007gvt.2/319880, intron 1 of 3)	10	94038002	94053699	15698	1	319880	uc011xma.1	-9393	ENSMUSG00000020023	Tmcc3	transmembrane and coiled coil domains 3
chr11	94000201	94000488	288	*	Peak_367|Height_82.5783|Summit_94000362	1000	Distal Intergenic	11	93984131	93987399	3269	1	70834	uc007kye.1	16070	ENSMUSG00000020859	Spag9	sperm associated antigen 9
chr1	93996262	93996481	220	*	Peak_368|Height_79.7308|Summit_93996364	1000	Intron (uc007cbf.1/208727, intron 1 of 25)	1	93829332	94045071	215740	2	208727	uc007cbf.1	48590	ENSMUSG00000026313	Hdac4	histone deacetylase 4
chr11	93995843	93996251	409	*	Peak_369|Height_129.088|Summit_93996055	1000	Distal Intergenic	11	93984131	93987399	3269	1	70834	uc007kye.1	11712	ENSMUSG00000020859	Spag9	sperm associated antigen 9
chr8	93969919	93970244	326	*	Peak_370|Height_121.495|Summit_93970091	1000	Intron (uc009msr.2/26383, intron 4 of 6)	8	93837424	94192332	354909	1	26383	uc009mst.2	132495	ENSMUSG00000055932	Fto	fat mass and obesity associated
chr8	93967832	93968111	280	*	Peak_371|Height_130.037|Summit_93967976	1000	3' UTR	8	93837424	94192332	354909	1	26383	uc009mst.2	130408	ENSMUSG00000055932	Fto	fat mass and obesity associated
chr8	93919550	93919837	288	*	Peak_372|Height_71.1882|Summit_93919760	1000	Intron (uc009msq.2/26383, intron 1 of 3)	8	93837424	94192332	354909	1	26383	uc009mst.2	82126	ENSMUSG00000055932	Fto	fat mass and obesity associated
chr13	93905546	93905825	280	*	Peak_373|Height_94.9176|Summit_93905694	1000	Intron (uc007rky.2/76469, intron 1 of 12)	13	93810670	93914679	104010	2	76469	uc007rky.2	8854	ENSMUSG00000047419	Cmya5	cardiomyopathy associated 5
chr8	93899865	93900192	328	*	Peak_374|Height_85.4258|Summit_93900040	1000	Intron (uc009msq.2/26383, intron 1 of 3)	8	93837424	94192332	354909	1	26383	uc009mst.2	62441	ENSMUSG00000055932	Fto	fat mass and obesity associated
chr8	93899535	93899863	329	*	Peak_375|Height_80.68|Summit_93899741	1000	Intron (uc009msq.2/26383, intron 1 of 3)	8	93837424	94192332	354909	1	26383	uc009mst.2	62111	ENSMUSG00000055932	Fto	fat mass and obesity associated
chr1	93882331	93882581	251	*	Peak_376|Height_84.4767|Summit_93882448	1000	Intron (uc007cbe.1/208727, intron 5 of 22)	1	93829332	93903432	74101	2	208727	uc007cbe.1	20851	ENSMUSG00000026313	Hdac4	histone deacetylase 4
chr2	93870823	93871119	297	*	Peak_377|Height_136.681|Summit_93870969	1000	Downstream (1-2kb)	2	93820791	93850887	30097	2	69113	uc008lgn.1	-19936	ENSMUSG00000040174	Alkbh3	alkB homolog 3, alpha-ketoglutarate-dependent dioxygenase
chr16	93819543	93819814	272	*	Peak_379|Height_145.224|Summit_93819677	1000	Distal Intergenic	16	93832366	93845599	13234	1	338467	uc007zzz.2	-12552	ENSMUSG00000039456	Morc3	microrchidia 3
chr13	93792181	93792464	284	*	Peak_381|Height_133.834|Summit_93792335	1000	Distal Intergenic	13	93843259	93844710	1452	1	100502942	uc011zcu.1	-50795	ENSMUSG00000114382	Gm4814	predicted gene 4814
chr16	93773501	93773811	311	*	Peak_382|Height_181.293|Summit_93773650	1000	Intron (uc007zzv.1/70028, intron 20 of 36)	16	93763403	93810833	47431	1	70028	uc007zzx.1	10098	ENSMUSG00000022946	Dop1b	DOP1 leucine zipper like protein B
chr13	93770749	93771093	345	*	Peak_383|Height_71.1882|Summit_93770913	1000	Distal Intergenic	13	93843259	93844710	1452	1	100502942	uc011zcu.1	-72166	ENSMUSG00000114382	Gm4814	predicted gene 4814
chr13	93760295	93760560	266	*	Peak_384|Height_77.8324|Summit_93760415	1000	Distal Intergenic	13	93843259	93844710	1452	1	100502942	uc011zcu.1	-82699	ENSMUSG00000114382	Gm4814	predicted gene 4814
chr15	93752323	93752604	282	*	Peak_385|Height_146.173|Summit_93752459	1000	Distal Intergenic	15	93329545	93426322	96778	2	106042	uc007xjb.1	-326001	ENSMUSG00000036158	Prickle1	prickle planar cell polarity protein 1
chr2	93749862	93750161	300	*	Peak_386|Height_93.0193|Summit_93750051	1000	Distal Intergenic	2	93695520	93709260	13741	2	381411	uc008lgl.1	-40602	ENSMUSG00000075023	Accsl	1-aminocyclopropane-1-carboxylate synthase (non-functional)-like
chr13	9374270	9374619	350	*	Peak_387|Height_185.089|Summit_9374451	1000	Intron (uc007pkt.2/208440, intron 1 of 35)	13	9275771	9668172	392402	1	208440	uc007pkv.2	98499	ENSMUSG00000048264	Dip2c	disco interacting protein 2 homolog C
chr2	93743041	93743555	515	*	Peak_388|Height_118.647|Summit_93743240	1000	Distal Intergenic	2	93695520	93709260	13741	2	381411	uc008lgl.1	-33781	ENSMUSG00000075023	Accsl	1-aminocyclopropane-1-carboxylate synthase (non-functional)-like
chr15	93683723	93684011	289	*	Peak_389|Height_87.3242|Summit_93683876	1000	Distal Intergenic	15	93329545	93426322	96778	2	106042	uc007xjb.1	-257401	ENSMUSG00000036158	Prickle1	prickle planar cell polarity protein 1
chr13	93652293	93652602	310	*	Peak_390|Height_77.8324|Summit_93652474	1000	Distal Intergenic	13	93614742	93628185	13444	1	382793	uc011zct.1	37551	ENSMUSG00000021704	Mtx3	metaxin 3
chr2	93615206	93615479	274	*	Peak_391|Height_164.207|Summit_93615329	1000	Intron (uc008lge.2/14043, intron 8 of 11)	2	93653556	93661838	8283	2	14043	uc008lgi.1	46359	ENSMUSG00000027198	Ext2	exostosin glycosyltransferase 2
chr2	93608094	93608319	226	*	Peak_392|Height_84.4767|Summit_93608202	1000	Intron (uc008lge.2/14043, intron 8 of 11)	2	93653556	93661838	8283	2	14043	uc008lgi.1	53519	ENSMUSG00000027198	Ext2	exostosin glycosyltransferase 2
chr14	93595471	93595751	281	*	Peak_393|Height_94.9176|Summit_93595625	1000	Intron (uc007uul.1/211712, intron 2 of 2)	14	93412920	94287580	874661	2	211712	uc007uul.1	691829	ENSMUSG00000055421	Pcdh9	protocadherin 9
chr5	93568438	93568658	221	*	Peak_394|Height_84.4767|Summit_93568578	1000	Exon (uc008ydx.1/52398, exon 2 of 9)	5	93577413	93586728	9316	1	52398	uc008yeb.1	-8755	ENSMUSG00000058013	Septin11	septin 11
chr1	93567547	93568072	526	*	Peak_395|Height_136.681|Summit_93567713	1000	Distal Intergenic	1	93437657	93456167	18511	1	65247	uc007cbc.1	129890	ENSMUSG00000026311	Asb1	ankyrin repeat and SOCS box-containing 1
chr5	93565615	93565886	272	*	Peak_396|Height_82.5783|Summit_93565783	1000	Intron (uc008ydx.1/52398, intron 1 of 8)	5	93577413	93586728	9316	1	52398	uc008yeb.1	-11527	ENSMUSG00000058013	Septin11	septin 11
chr16	93552949	93553510	562	*	Peak_397|Height_122.444|Summit_93553345	1000	Distal Intergenic	16	93583706	93604060	20355	2	224440	uc007zzq.2	50550	ENSMUSG00000022948	Setd4	SET domain containing 4
chr15	93545988	93546239	252	*	Peak_398|Height_112.952|Summit_93546130	1000	Distal Intergenic	15	93329545	93426322	96778	2	106042	uc007xjb.1	-119666	ENSMUSG00000036158	Prickle1	prickle planar cell polarity protein 1
chr4	9354130	9354580	451	*	Peak_399|Height_74.9849|Summit_9354421	1000	Intron (uc008rye.2/74438, intron 4 of 5)	4	9196464	9378838	182375	1	74438	uc008rye.2	157666	ENSMUSG00000041216	Clvs1	clavesin 1
chr5	93543475	93544033	559	*	Peak_400|Height_112.952|Summit_93543828	1000	Intron (uc008ydx.1/52398, intron 1 of 8)	5	93522483	93605471	82989	1	52398	uc008yea.1	20992	ENSMUSG00000058013	Septin11	septin 11
chr5	93534502	93534817	316	*	Peak_401|Height_188.886|Summit_93534649	1000	Intron (uc008ydx.1/52398, intron 1 of 8)	5	93522483	93605471	82989	1	52398	uc008yea.1	12019	ENSMUSG00000058013	Septin11	septin 11
chr16	93533504	93533815	312	*	Peak_402|Height_84.4767|Summit_93533654	1000	Distal Intergenic	16	93583706	93604060	20355	2	224440	uc007zzq.2	70245	ENSMUSG00000022948	Setd4	SET domain containing 4
chr13	9349977	9350318	342	*	Peak_403|Height_130.986|Summit_9350130	1000	Intron (uc007pkt.2/208440, intron 1 of 35)	13	9275771	9668172	392402	1	208440	uc007pkv.2	74206	ENSMUSG00000048264	Dip2c	disco interacting protein 2 homolog C
chr8	93425579	93425830	252	*	Peak_404|Height_99.6635|Summit_93425725	1000	Intron (uc009msf.2/109151, intron 2 of 39)	8	93456148	93578407	122260	1	109151	uc009msi.2	-30318	ENSMUSG00000056608	Chd9	chromodomain helicase DNA binding protein 9
chr16	93422423	93422768	346	*	Peak_405|Height_155.665|Summit_93422609	1000	Distal Intergenic	16	93369965	93370061	97	1	791074	uc012aio.1	52458	ENSMUSG00000076457	Mir802	microRNA 802
chr13	93418987	93419321	335	*	Peak_406|Height_108.206|Summit_93419130	1000	Intron (uc007rks.1/218442, intron 1 of 4)	13	93381093	93481901	100809	1	218442	uc007rkt.1	37894	ENSMUSG00000021703	Serinc5	serine incorporator 5
chr13	93417765	93418102	338	*	Peak_407|Height_77.8324|Summit_93417921	1000	Intron (uc007rks.1/218442, intron 1 of 4)	13	93381093	93481901	100809	1	218442	uc007rkt.1	36672	ENSMUSG00000021703	Serinc5	serine incorporator 5
chr10	93400901	93401191	291	*	Peak_408|Height_167.055|Summit_93401041	1000	Distal Intergenic	10	93426513	93426608	96	2	723908	uc011xly.1	25417	ENSMUSG00000065607	Mir331	microRNA 331
chr8	93400709	93401043	335	*	Peak_409|Height_111.054|Summit_93400893	1000	Intron (uc009msf.2/109151, intron 2 of 39)	8	93352734	93578407	225674	1	109151	uc009msf.2	47975	ENSMUSG00000056608	Chd9	chromodomain helicase DNA binding protein 9
chr10	93381289	93381675	387	*	Peak_410|Height_109.155|Summit_93381545	1000	Distal Intergenic	10	93352786	93359838	7053	2	56307	uc007gvf.1	-21451	ENSMUSG00000036112	Metap2	methionine aminopeptidase 2
chr3	93372908	93373250	343	*	Peak_411|Height_136.681|Summit_93373097	1000	Distal Intergenic	3	93359039	93368567	9529	1	20194	uc008qfk.1	13869	ENSMUSG00000041959	S100a10	S100 calcium binding protein A10 (calpactin)
chr6	93366114	93366335	222	*	Peak_412|Height_74.9849|Summit_93366262	1000	Distal Intergenic	6	92890576	93222971	332396	1	330385	uc012eph.1	475538	ENSMUSG00000097462	9530026P05Rik	RIKEN cDNA 9530026P05 gene
chr16	93328786	93329135	350	*	Peak_413|Height_122.444|Summit_93328970	1000	Distal Intergenic	16	93369965	93370061	97	1	791074	uc012aio.1	-40830	ENSMUSG00000076457	Mir802	microRNA 802
chr3	93324877	93325089	213	*	Peak_414|Height_80.68|Summit_93325016	1000	Promoter	3	93324418	93330210	5793	1	20195	uc008qfj.1	459	ENSMUSG00000027907	S100a11	S100 calcium binding protein A11
chr1	93310642	93310915	274	*	Peak_415|Height_141.427|Summit_93310768	1000	Promoter	1	93308062	93309799	1738	2	55927	uc007cat.2	-843	ENSMUSG00000067071	Hes6	hairy and enhancer of split 6
chr1	93301618	93301860	243	*	Peak_416|Height_85.4258|Summit_93301733	1000	Promoter	1	93301457	93302606	1150	2	67086	uc007cas.2	746	ENSMUSG00000100253	1700020N18Rik	RIKEN cDNA 1700020N18 gene
chr2	93301312	93301631	320	*	Peak_417|Height_115.799|Summit_93301472	1000	Intron (uc008lgb.1/uc008lgb.1, intron 2 of 4)	2	93259269	93302653	43385	2	12521	uc008lfx.1	1022	ENSMUSG00000027215	Cd82	CD82 antigen
chr2	93296319	93296708	390	*	Peak_418|Height_185.089|Summit_93296533	1000	Exon (uc008lga.1/uc008lga.1, exon 3 of 3)	2	93259269	93302653	43385	2	12521	uc008lfx.1	5945	ENSMUSG00000027215	Cd82	CD82 antigen
chr2	93291794	93292075	282	*	Peak_419|Height_101.562|Summit_93291940	1000	Intron (uc008lfx.1/12521, intron 1 of 9)	2	93259269	93302653	43385	2	12521	uc008lfx.1	10578	ENSMUSG00000027215	Cd82	CD82 antigen
chr1	93275741	93275990	250	*	Peak_420|Height_82.5783|Summit_93275879	1000	Intron (uc007cak.1/67444, intron 9 of 11)	1	93263007	93270794	7788	1	227358	uc007caj.1	12734	ENSMUSG00000047443	Erfe	erythroferrone
chr16	93239525	93239841	317	*	Peak_421|Height_77.8324|Summit_93239647	1000	Distal Intergenic	16	93369965	93370061	97	1	791074	uc012aio.1	-130124	ENSMUSG00000076457	Mir802	microRNA 802
chr15	93227720	93227962	243	*	Peak_422|Height_82.5783|Summit_93227839	1000	Promoter	15	93216544	93228721	12178	2	67197	uc007xiu.1	759	ENSMUSG00000022635	Zcrb1	zinc finger CCHC-type and RNA binding motif 1
chr16	93193572	93193868	297	*	Peak_423|Height_92.0701|Summit_93193728	1000	Distal Intergenic	16	93369965	93370061	97	1	791074	uc012aio.1	-176097	ENSMUSG00000076457	Mir802	microRNA 802
chr6	93185120	93185354	235	*	Peak_424|Height_114.85|Summit_93185258	1000	Intron (uc009czg.2/330385, intron 3 of 9)	6	92890576	93222971	332396	1	330385	uc012eph.1	294544	ENSMUSG00000097462	9530026P05Rik	RIKEN cDNA 9530026P05 gene
chr5	93171665	93171931	267	*	Peak_425|Height_121.495|Summit_93171801	1000	Intron (uc008ydt.1/27428, intron 1 of 10)	5	93217477	93217588	112	2	100316841	uc012dyw.1	45657	ENSMUSG00000089268	Mir1961	microRNA 1961
chr5	93129260	93129476	217	*	Peak_426|Height_76.8833|Summit_93129384	1000	Intron (uc008ydt.1/27428, intron 1 of 10)	5	93112461	93394785	282325	1	27428	uc012dyv.1	16799	ENSMUSG00000029381	Shroom3	shroom family member 3
chr1	93127794	93128105	312	*	Peak_427|Height_172.75|Summit_93127947	1000	Distal Intergenic	1	93146896	93182602	35707	1	67921	uc007bzy.1	-18791	ENSMUSG00000034343	Ube2f	ubiquitin-conjugating enzyme E2F (putative)
chr1	93113387	93113889	503	*	Peak_428|Height_140.478|Summit_93113589	1000	Intron (uc007bzx.2/51801, intron 2 of 2)	1	93146896	93182602	35707	1	67921	uc007bzy.1	-33007	ENSMUSG00000034343	Ube2f	ubiquitin-conjugating enzyme E2F (putative)
chr16	93107380	93107800	421	*	Peak_429|Height_249.633|Summit_93107617	1000	Distal Intergenic	16	93369965	93370061	97	1	791074	uc012aio.1	-262165	ENSMUSG00000076457	Mir802	microRNA 802
chr1	93102265	93102583	319	*	Peak_430|Height_80.68|Summit_93102396	1000	Intron (uc007bzw.2/51801, intron 2 of 2)	1	93076399	93121773	45375	1	51801	uc007bzx.2	25866	ENSMUSG00000034353	Ramp1	receptor (calcitonin) activity modifying protein 1
chr1	93097699	93098008	310	*	Peak_431|Height_122.444|Summit_93097855	1000	Intron (uc007bzw.2/51801, intron 2 of 2)	1	93076399	93121773	45375	1	51801	uc007bzx.2	21300	ENSMUSG00000034353	Ramp1	receptor (calcitonin) activity modifying protein 1
chr10	93056719	93057025	307	*	Peak_432|Height_151.868|Summit_93056854	1000	Distal Intergenic	10	93045774	93052403	6630	2	69878	uc007guw.2	-4316	ENSMUSG00000020018	Snrpf	small nuclear ribonucleoprotein polypeptide F
chr5	93024110	93024387	278	*	Peak_434|Height_93.0193|Summit_93024258	1000	Distal Intergenic	5	93032077	93033847	1771	1	52331	uc008ydo.1	-7690	ENSMUSG00000047963	Stbd1	starch binding domain 1
chr16	93006804	93007265	462	*	Peak_435|Height_84.4767|Summit_93007046	1000	Distal Intergenic	16	92601711	92826311	224601	2	12394	uc007zzk.2	-180493	ENSMUSG00000022952	Runx1	runt related transcription factor 1
chr12	92984338	92984734	397	*	Peak_436|Height_91.1209|Summit_92984580	1000	Intron (uc007okt.2/108800, intron 1 of 6)	12	92973494	93009610	36117	2	108800	uc007okw.1	24876	ENSMUSG00000020961	Ston2	stonin 2
chr16	92983187	92983539	353	*	Peak_437|Height_76.8833|Summit_92983382	1000	Distal Intergenic	16	92601711	92826311	224601	2	12394	uc007zzk.2	-156876	ENSMUSG00000022952	Runx1	runt related transcription factor 1
chr16	92975172	92975568	397	*	Peak_438|Height_168.953|Summit_92975357	1000	Distal Intergenic	16	92601711	92826311	224601	2	12394	uc007zzk.2	-148861	ENSMUSG00000022952	Runx1	runt related transcription factor 1
chr1	92973533	92973795	263	*	Peak_439|Height_80.68|Summit_92973650	1000	Exon (uc007bzp.2/16978, exon 4 of 13)	1	92950021	93025521	75501	1	16978	uc011wpe.1	23512	ENSMUSG00000026305	Lrrfip1	leucine rich repeat (in FLII) interacting protein 1
chr1	92961734	92962130	397	*	Peak_440|Height_154.716|Summit_92961984	1000	Intron (uc007bzp.2/16978, intron 1 of 12)	1	92950021	93025521	75501	1	16978	uc011wpe.1	11713	ENSMUSG00000026305	Lrrfip1	leucine rich repeat (in FLII) interacting protein 1
chr16	92961674	92961995	322	*	Peak_441|Height_75.9341|Summit_92961869	1000	Distal Intergenic	16	92601711	92826311	224601	2	12394	uc007zzk.2	-135363	ENSMUSG00000022952	Runx1	runt related transcription factor 1
chr16	92961022	92961298	277	*	Peak_442|Height_169.903|Summit_92961148	1000	Distal Intergenic	16	92601711	92826311	224601	2	12394	uc007zzk.2	-134711	ENSMUSG00000022952	Runx1	runt related transcription factor 1
chr1	92950558	92950838	281	*	Peak_444|Height_90.1717|Summit_92950684	1000	Promoter	1	92950021	93025521	75501	1	16978	uc011wpe.1	537	ENSMUSG00000026305	Lrrfip1	leucine rich repeat (in FLII) interacting protein 1
chr6	92946619	92946893	275	*	Peak_445|Height_78.7816|Summit_92946771	1000	Intron (uc012epf.1/330385, intron 1 of 2)	6	92890576	93222971	332396	1	330385	uc012eph.1	56043	ENSMUSG00000097462	9530026P05Rik	RIKEN cDNA 9530026P05 gene
chr12	92932770	92932999	230	*	Peak_446|Height_74.9849|Summit_92932895	1000	Intron (uc007okt.2/108800, intron 4 of 6)	12	92921018	92924553	3536	2	108800	uc007oku.1	-8217	ENSMUSG00000020961	Ston2	stonin 2
chr1	92919212	92919492	281	*	Peak_447|Height_105.359|Summit_92919367	1000	Intron (uc007bzp.2/16978, intron 1 of 12)	1	92895304	93025521	130218	1	16978	uc007bzq.2	23908	ENSMUSG00000026305	Lrrfip1	leucine rich repeat (in FLII) interacting protein 1
chr1	92898513	92898774	262	*	Peak_448|Height_108.206|Summit_92898642	1000	Intron (uc007bzp.2/16978, intron 1 of 12)	1	92895304	93025521	130218	1	16978	uc007bzq.2	3209	ENSMUSG00000026305	Lrrfip1	leucine rich repeat (in FLII) interacting protein 1
chr18	9289651	9289985	335	*	Peak_449|Height_109.155|Summit_9289807	1000	Distal Intergenic	18	9278605	9282807	4203	2	225152	uc008eah.1	-6844	ENSMUSG00000036855	Gjd4	gap junction protein, delta 4
chr13	92865453	92865739	287	*	Peak_450|Height_82.5783|Summit_92865593	1000	Intron (uc007rke.2/19418, intron 1 of 23)	13	92020012	92901449	881438	2	19418	uc007rke.2	35710	ENSMUSG00000021708	Rasgrf2	RAS protein-specific guanine nucleotide-releasing factor 2
chr6	92855952	92856227	276	*	Peak_451|Height_74.9849|Summit_92856103	1000	Distal Intergenic	6	92722693	92851435	128743	2	101401	uc009czb.2	-4517	ENSMUSG00000030022	Adamts9	a disintegrin-like and metallopeptidase (reprolysin type) with thrombospondin type 1 motif, 9
chr15	92840973	92841280	308	*	Peak_452|Height_99.6635|Summit_92841128	1000	Distal Intergenic	15	93070173	93105515	35343	2	223827	uc007xiq.1	264235	ENSMUSG00000036197	Gxylt1	glucoside xylosyltransferase 1
chr16	92836584	92836864	281	*	Peak_453|Height_101.562|Summit_92836737	1000	Distal Intergenic	16	92601711	92826311	224601	2	12394	uc007zzk.2	-10273	ENSMUSG00000022952	Runx1	runt related transcription factor 1
chr5	92797433	92797851	419	*	Peak_454|Height_165.157|Summit_92797614	1000	Intron (uc008ycw.1/109979, intron 1 of 2)	5	92788571	92792303	3733	2	56066	uc008ydb.1	-5130	ENSMUSG00000060183	Cxcl11	chemokine (C-X-C motif) ligand 11
chr15	92794603	92794898	296	*	Peak_455|Height_143.326|Summit_92794747	1000	Distal Intergenic	15	93070173	93105515	35343	2	223827	uc007xiq.1	310617	ENSMUSG00000036197	Gxylt1	glucoside xylosyltransferase 1
chr16	92794504	92794797	294	*	Peak_456|Height_88.2734|Summit_92794632	1000	Intron (uc007zzj.2/12394, intron 2 of 7)	16	92601711	92826311	224601	2	12394	uc007zzj.2	31514	ENSMUSG00000022952	Runx1	runt related transcription factor 1
chr16	92791965	92792238	274	*	Peak_457|Height_75.9341|Summit_92792133	1000	Intron (uc007zzj.2/12394, intron 2 of 7)	16	92601711	92826311	224601	2	12394	uc007zzj.2	34073	ENSMUSG00000022952	Runx1	runt related transcription factor 1
chr5	92738841	92739145	305	*	Peak_459|Height_108.206|Summit_92739007	1000	Promoter	5	92713036	92739050	26015	2	231452	uc008yct.1	0	ENSMUSG00000029415	Sdad1	SDA1 domain containing 1
chr10	92732284	92732705	422	*	Peak_460|Height_140.478|Summit_92732504	1000	Intron (uc011xlr.1/13713, intron 1 of 4)	10	92710161	92747722	37562	2	13713	uc011xlr.1	15017	ENSMUSG00000008398	Elk3	ELK3, member of ETS oncogene family
chr6	92699450	92699752	303	*	Peak_461|Height_78.7816|Summit_92699594	1000	Distal Intergenic	6	92320886	92656178	335293	2	243548	uc009cza.2	-43272	ENSMUSG00000030020	Prickle2	prickle planar cell polarity protein 2
chr16	92696924	92697338	415	*	Peak_462|Height_118.647|Summit_92697129	1000	Promoter	16	92687234	92697570	10337	2	12394	uc007zzl.1	232	ENSMUSG00000022952	Runx1	runt related transcription factor 1
chr16	92684131	92684455	325	*	Peak_463|Height_84.4767|Summit_92684317	1000	Intron (uc007zzi.2/12394, intron 2 of 5)	16	92687234	92697570	10337	2	12394	uc007zzl.1	13115	ENSMUSG00000022952	Runx1	runt related transcription factor 1
chr16	92654174	92654444	271	*	Peak_465|Height_78.7816|Summit_92654307	1000	Intron (uc007zzi.2/12394, intron 3 of 5)	16	92687234	92697570	10337	2	12394	uc007zzl.1	43126	ENSMUSG00000022952	Runx1	runt related transcription factor 1
chr5	92635198	92635428	231	*	Peak_466|Height_78.7816|Summit_92635309	1000	Distal Intergenic	5	92638921	92644434	5514	2	57425	uc012dyn.1	9006	ENSMUSG00000029409	U90926	cDNA sequence U90926
chr4	9263245	9263470	226	*	Peak_467|Height_100.613|Summit_9263355	1000	Intron (uc008ryd.2/74438, intron 2 of 2)	4	9196464	9378838	182375	1	74438	uc008rye.2	66781	ENSMUSG00000041216	Clvs1	clavesin 1
chr16	92610014	92610290	277	*	Peak_468|Height_153.767|Summit_92610163	1000	Intron (uc007zzi.2/12394, intron 5 of 5)	16	92687234	92697570	10337	2	12394	uc007zzl.1	87280	ENSMUSG00000022952	Runx1	runt related transcription factor 1
chr1	92603062	92603382	321	*	Peak_469|Height_93.9684|Summit_92603174	1000	Distal Intergenic	1	92500000	92509916	9917	1	108679	uc007bzi.1	103062	ENSMUSG00000034432	Cops8	COP9 signalosome subunit 8
chr6	92532724	92532925	202	*	Peak_470|Height_71.1882|Summit_92532808	1000	Intron (uc009cza.2/243548, intron 2 of 8)	6	92320886	92517360	196475	2	243548	uc009cyz.2	-15364	ENSMUSG00000030020	Prickle2	prickle planar cell polarity protein 2
chr3	9251095	9251258	164	*	Peak_471|Height_226.853|Summit_9251223	1000	Promoter	3	9250567	9285332	34766	1	229055	uc008ooy.2	528	ENSMUSG00000069114	Zbtb10	zinc finger and BTB domain containing 10
chr3	92495655	92496201	547	*	Peak_472|Height_140.478|Summit_92496047	1000	Distal Intergenic	3	92489421	92491132	1712	2	69611	uc008qem.1	-4523	ENSMUSG00000103243	Lce1d	late cornified envelope 1D
chr12	9248744	9249039	296	*	Peak_473|Height_238.243|Summit_9248891	1000	Distal Intergenic	12	9036803	9043203	6401	1	75516	uc007nam.1	211941	ENSMUSG00000066637	Ttc32	tetratricopeptide repeat domain 32
chr12	9247673	9247939	267	*	Peak_474|Height_108.206|Summit_9247809	1000	Distal Intergenic	12	9036803	9043203	6401	1	75516	uc007nam.1	210870	ENSMUSG00000066637	Ttc32	tetratricopeptide repeat domain 32
chr16	9247632	9247856	225	*	Peak_475|Height_87.3242|Summit_9247745	1000	Distal Intergenic	16	8850298	8852435	2138	1	69053	uc007ydb.1	397334	ENSMUSG00000022507	1810013L24Rik	RIKEN cDNA 1810013L24 gene
chr9	92435398	92435688	291	*	Peak_476|Height_130.986|Summit_92435539	1000	Exon (uc009rat.2/78575, exon 1 of 1)	9	92437061	92503265	66205	1	26432	uc009rau.2	-1373	ENSMUSG00000032374	Plod2	procollagen lysine, 2-oxoglutarate 5-dioxygenase 2
chr1	92410120	92410469	350	*	Peak_477|Height_72.1374|Summit_92410321	1000	Distal Intergenic	1	92500000	92509916	9917	1	108679	uc007bzi.1	-89531	ENSMUSG00000034432	Cops8	COP9 signalosome subunit 8
chr17	9239658	9239964	307	*	Peak_478|Height_89.2225|Summit_9239801	1000	Distal Intergenic	17	9181198	9201184	19987	1	66931	uc008ajx.2	58460	ENSMUSG00000023873	1700010I14Rik	RIKEN cDNA 1700010I14 gene
chr9	9239227	9239484	258	*	Peak_479|Height_99.6635|Summit_9239370	1000	Promoter	9	9011238	9239013	227776	2	71544	uc009odp.2	-214	ENSMUSG00000050730	Arhgap42	Rho GTPase activating protein 42
chr12	92353142	92353501	360	*	Peak_480|Height_103.46|Summit_92353345	1000	Intron (uc011ypv.1/75216, intron 6 of 12)	12	92236932	92268518	31587	2	75216	uc007okj.1	-84624	ENSMUSG00000061533	Cep128	centrosomal protein 128
chr1	92338134	92338378	245	*	Peak_481|Height_75.9341|Summit_92338268	1000	Distal Intergenic	1	92500000	92509916	9917	1	108679	uc007bzi.1	-161622	ENSMUSG00000034432	Cops8	COP9 signalosome subunit 8
chr12	92308992	92309373	382	*	Peak_482|Height_93.9684|Summit_92309246	1000	Intron (uc011ypv.1/75216, intron 7 of 12)	12	92236932	92268518	31587	2	75216	uc007okj.1	-40474	ENSMUSG00000061533	Cep128	centrosomal protein 128
chr17	9224739	9225200	462	*	Peak_483|Height_90.1717|Summit_9224915	1000	Distal Intergenic	17	9181198	9201184	19987	1	66931	uc008ajx.2	43541	ENSMUSG00000023873	1700010I14Rik	RIKEN cDNA 1700010I14 gene
chr2	92232531	92232876	346	*	Peak_484|Height_130.986|Summit_92232724	1000	Promoter	2	92223833	92232840	9008	2	19099	uc008kxv.2	0	ENSMUSG00000027223	Mapk8ip1	mitogen-activated protein kinase 8 interacting protein 1
chr5	92219562	92219880	319	*	Peak_485|Height_88.2734|Summit_92219729	1000	Distal Intergenic	5	92391415	92395624	4210	1	381650	uc008ybz.1	-171535	ENSMUSG00000102644	Thap6	THAP domain containing 6
chr12	92184638	92185052	415	*	Peak_486|Height_171.801|Summit_92184864	1000	Intron (uc007okh.1/uc007okh.1, intron 1 of 4)	12	92236932	92268518	31587	2	75216	uc007oki.1	83466	ENSMUSG00000061533	Cep128	centrosomal protein 128
chr6	92164787	92165209	423	*	Peak_487|Height_72.1374|Summit_92165084	1000	Promoter	6	92136706	92164805	28100	2	78287	uc009cyv.1	0	ENSMUSG00000014550	Rbsn	rabenosyn, RAB effector
chr16	92102418	92102652	235	*	Peak_488|Height_74.0357|Summit_92102532	1000	Intron (uc007zyu.1/121022, intron 2 of 2)	16	92058567	92087718	29152	1	53881	uc007zyt.2	43851	ENSMUSG00000089774	Slc5a3	solute carrier family 5 (inositol transporters), member 3
chr12	92093730	92094004	275	*	Peak_489|Height_131.935|Summit_92093853	1000	Intron (uc007okh.1/uc007okh.1, intron 3 of 4)	12	91962992	91976878	13887	2	13371	uc007okf.1	-116852	ENSMUSG00000007682	Dio2	deiodinase, iodothyronine, type II
chr1	92059045	92059432	388	*	Peak_490|Height_85.4258|Summit_92059278	1000	Distal Intergenic	1	91938707	92049976	111270	2	74918	uc007bzg.2	-9069	ENSMUSG00000026301	Iqca	IQ motif containing with AAA domain
chr13	92017627	92017904	278	*	Peak_491|Height_115.799|Summit_92017768	1000	Downstream (2-3kb)	13	91992992	92016490	23499	2	76722	uc007rkc.1	-1137	ENSMUSG00000021622	Ckmt2	creatine kinase, mitochondrial 2
chr5	92016755	92017045	291	*	Peak_492|Height_128.139|Summit_92016889	1000	Intron (uc008ybw.1/231440, intron 1 of 3)	5	91946726	92053022	106297	1	231440	uc008ybw.1	70029	ENSMUSG00000034981	Parm1	prostate androgen-regulated mucin-like protein 1
chr13	92016384	92016636	253	*	Peak_493|Height_98.7143|Summit_92016501	1000	Promoter	13	91992992	92016490	23499	2	76722	uc007rkc.1	0	ENSMUSG00000021622	Ckmt2	creatine kinase, mitochondrial 2
chr13	91991840	91992156	317	*	Peak_494|Height_104.409|Summit_91992017	1000	Downstream (<1kb)	13	91992992	92016490	23499	2	76722	uc007rkc.1	24334	ENSMUSG00000021622	Ckmt2	creatine kinase, mitochondrial 2
chr1	91947836	91948108	273	*	Peak_495|Height_83.5275|Summit_91947971	1000	Intron (uc007bzf.2/74918, intron 9 of 11)	1	91849253	91911152	61900	2	208372	uc011wpb.1	-36684	ENSMUSG00000067081	Asb18	ankyrin repeat and SOCS box-containing 18
chr16	91847853	91848138	286	*	Peak_496|Height_79.7308|Summit_91847991	1000	Intron (uc007zyi.2/16443, intron 19 of 28)	16	91842873	91853293	10421	1	16443	uc007zyn.1	4980	ENSMUSG00000022957	Itsn1	intersectin 1 (SH3 domain protein 1A)
chr16	91840903	91841297	395	*	Peak_497|Height_155.665|Summit_91841106	1000	Intron (uc007zyi.2/16443, intron 18 of 28)	16	91839861	91853293	13433	1	16443	uc007zym.1	1042	ENSMUSG00000022957	Itsn1	intersectin 1 (SH3 domain protein 1A)
chr16	91840628	91840901	274	*	Peak_498|Height_115.799|Summit_91840759	1000	Promoter	16	91839861	91853293	13433	1	16443	uc007zym.1	767	ENSMUSG00000022957	Itsn1	intersectin 1 (SH3 domain protein 1A)
chr16	91805150	91805474	325	*	Peak_499|Height_186.039|Summit_91805301	1000	Intron (uc007zyh.1/16443, intron 7 of 15)	16	91784308	91828578	44271	1	16443	uc012ail.1	20842	ENSMUSG00000022957	Itsn1	intersectin 1 (SH3 domain protein 1A)
chr2	91793723	91793965	243	*	Peak_500|Height_72.1374|Summit_91793852	1000	Intron (uc008kxc.2/104418, intron 1 of 30)	2	91772979	91790505	17527	2	104418	uc008kxb.2	-3218	ENSMUSG00000040479	Dgkz	diacylglycerol kinase zeta
chr2	91787832	91788236	405	*	Peak_501|Height_150.919|Summit_91787981	1000	Intron (uc008kxb.2/104418, intron 1 of 31)	2	91780762	91786543	5782	2	104418	uc008kxe.1	-1289	ENSMUSG00000040479	Dgkz	diacylglycerol kinase zeta
chr16	91762730	91762994	265	*	Peak_502|Height_110.104|Summit_91762895	1000	Intron (uc007zyh.1/16443, intron 1 of 15)	16	91782406	91803376	20971	1	16443	uc007zyk.1	-19412	ENSMUSG00000022957	Itsn1	intersectin 1 (SH3 domain protein 1A)
chr3	9173669	9174024	356	*	Peak_503|Height_77.8324|Summit_9173782	1000	Distal Intergenic	3	9250567	9285332	34766	1	229055	uc008ooy.2	-76543	ENSMUSG00000069114	Zbtb10	zinc finger and BTB domain containing 10
chr9	91693354	91693612	259	*	Peak_504|Height_93.9684|Summit_91693491	1000	Distal Intergenic	9	92087774	92104536	16763	1	331000	uc012gyj.1	-394162	NA	NA	NA
chr7	91685466	91685750	285	*	Peak_505|Height_121.495|Summit_91685635	1000	Intron (uc009iei.1/uc009iei.1, intron 1 of 2)	7	91733670	91754452	20783	2	14085	uc009iej.2	68702	ENSMUSG00000030630	Fah	fumarylacetoacetate hydrolase
chr13	91659659	91659991	333	*	Peak_506|Height_187.937|Summit_91659823	1000	Intron (uc007rjt.2/66970, intron 1 of 3)	13	91664190	91665612	1423	1	66970	uc007rjx.1	-4199	ENSMUSG00000003992	Ssbp2	single-stranded DNA binding protein 2
chr14	9164799	9165255	457	*	Peak_507|Height_189.835|Summit_9164946	1000	Distal Intergenic	14	9128792	9150079	21288	2	268709	uc007sfc.1	-14720	ENSMUSG00000021750	Fam107a	family with sequence similarity 107, member A
chr14	9163928	9164328	401	*	Peak_508|Height_116.749|Summit_9164144	1000	Distal Intergenic	14	9128792	9150079	21288	2	268709	uc007sfc.1	-13849	ENSMUSG00000021750	Fam107a	family with sequence similarity 107, member A
chr13	91634600	91634870	271	*	Peak_509|Height_101.562|Summit_91634735	1000	Intron (uc007rjt.2/66970, intron 1 of 3)	13	91664190	91665612	1423	1	66970	uc007rjx.1	-29320	ENSMUSG00000003992	Ssbp2	single-stranded DNA binding protein 2
chr1	91622231	91622471	241	*	Peak_510|Height_85.4258|Summit_91622343	1000	Intron (uc007byw.1/347722, intron 9 of 17)	1	91662881	91731163	68283	1	347722	uc011wpa.1	-40410	ENSMUSG00000055013	Agap1	ArfGAP with GTPase domain, ankyrin repeat and PH domain 1
chr6	91612458	91612732	275	*	Peak_511|Height_73.0866|Summit_91612607	1000	Distal Intergenic	6	91634061	91676925	42865	1	21366	uc009cyg.2	-21329	ENSMUSG00000030096	Slc6a6	solute carrier family 6 (neurotransmitter transporter, taurine), member 6
chr1	91602649	91602909	261	*	Peak_512|Height_80.68|Summit_91602784	1000	Intron (uc007byw.1/347722, intron 9 of 17)	1	91577660	91580467	2808	2	74403	uc007bza.2	-22182	NA	4933400F21Rik	RIKEN cDNA 4933400F21 gene
chr14	9159810	9160310	501	*	Peak_513|Height_105.359|Summit_9159968	1000	Distal Intergenic	14	9128792	9150079	21288	2	268709	uc007sfc.1	-9731	ENSMUSG00000021750	Fam107a	family with sequence similarity 107, member A
chr6	91597317	91597702	386	*	Peak_514|Height_130.986|Summit_91597520	1000	Distal Intergenic	6	91634061	91676925	42865	1	21366	uc009cyg.2	-36359	ENSMUSG00000030096	Slc6a6	solute carrier family 6 (neurotransmitter transporter, taurine), member 6
chr6	91571552	91571791	240	*	Peak_515|Height_70.239|Summit_91571684	1000	Distal Intergenic	6	91634061	91676925	42865	1	21366	uc009cyg.2	-62270	ENSMUSG00000030096	Slc6a6	solute carrier family 6 (neurotransmitter transporter, taurine), member 6
chr6	91569974	91570359	386	*	Peak_516|Height_131.935|Summit_91570114	1000	Distal Intergenic	6	91634061	91676925	42865	1	21366	uc009cyg.2	-63702	ENSMUSG00000030096	Slc6a6	solute carrier family 6 (neurotransmitter transporter, taurine), member 6
chr6	91569645	91569971	327	*	Peak_517|Height_73.0866|Summit_91569851	1000	Distal Intergenic	6	91634061	91676925	42865	1	21366	uc009cyg.2	-64090	ENSMUSG00000030096	Slc6a6	solute carrier family 6 (neurotransmitter transporter, taurine), member 6
chr6	91567466	91568026	561	*	Peak_518|Height_92.0701|Summit_91567897	1000	Distal Intergenic	6	91634061	91676925	42865	1	21366	uc009cyg.2	-66035	ENSMUSG00000030096	Slc6a6	solute carrier family 6 (neurotransmitter transporter, taurine), member 6
chr6	91502717	91503062	346	*	Peak_520|Height_91.1209|Summit_91502837	1000	Distal Intergenic	6	91466029	91472614	6586	1	67678	uc009cye.1	36688	ENSMUSG00000034192	Lsm3	LSM3 homolog, U6 small nuclear RNA and mRNA degradation associated
chr13	91499798	91500089	292	*	Peak_521|Height_85.4258|Summit_91499931	1000	Distal Intergenic	13	91600702	91704815	104114	1	66970	uc007rjt.2	-100613	ENSMUSG00000003992	Ssbp2	single-stranded DNA binding protein 2
chr1	91499526	91499841	316	*	Peak_522|Height_97.7651|Summit_91499710	1000	Intron (uc007byw.1/347722, intron 1 of 17)	1	91524328	91791857	267530	1	347722	uc007byy.1	-24487	ENSMUSG00000055013	Agap1	ArfGAP with GTPase domain, ankyrin repeat and PH domain 1
chr19	9148242	9148518	277	*	Peak_523|Height_77.8324|Summit_9148398	1000	Intron (uc008gok.1/66395, intron 5 of 5)	19	9158132	9162446	4315	2	22287	uc008gom.1	13928	ENSMUSG00000024653	Scgb1a1	secretoglobin, family 1A, member 1 (uteroglobin)
chr6	91483410	91483628	219	*	Peak_524|Height_72.1374|Summit_91483537	1000	Distal Intergenic	6	91466029	91472614	6586	1	67678	uc009cye.1	17381	ENSMUSG00000034192	Lsm3	LSM3 homolog, U6 small nuclear RNA and mRNA degradation associated
chr2	91473520	91474022	503	*	Peak_525|Height_148.071|Summit_91473667	1000	Intron (uc008kwg.1/14061, intron 4 of 13)	2	91465477	91476571	11095	2	14061	uc008kwg.1	2549	ENSMUSG00000027249	F2	coagulation factor II
chr1	91467405	91467801	397	*	Peak_526|Height_118.647|Summit_91467662	1000	Intron (uc007byw.1/347722, intron 1 of 17)	1	91524328	91791857	267530	1	347722	uc007byy.1	-56527	ENSMUSG00000055013	Agap1	ArfGAP with GTPase domain, ankyrin repeat and PH domain 1
chr2	91456480	91456873	394	*	Peak_527|Height_99.6635|Summit_91456636	1000	Exon (uc008kwd.1/75786, exon 41 of 43)	2	91447594	91460822	13229	1	75786	uc008kwf.1	8886	ENSMUSG00000040549	Ckap5	cytoskeleton associated protein 5
chr17	9144509	9144767	259	*	Peak_528|Height_162.309|Summit_9144654	1000	Intron (uc008ajr.1/23984, intron 13 of 22)	17	9181198	9198128	16931	1	66931	uc008ajv.2	-36431	ENSMUSG00000023873	1700010I14Rik	RIKEN cDNA 1700010I14 gene
chr1	91435102	91435555	454	*	Peak_529|Height_131.935|Summit_91435292	1000	Intron (uc007byw.1/347722, intron 1 of 17)	1	91351386	91791857	440472	1	347722	uc007byx.1	83716	ENSMUSG00000055013	Agap1	ArfGAP with GTPase domain, ankyrin repeat and PH domain 1
chr16	91428573	91428996	424	*	Peak_530|Height_98.7143|Summit_91428753	1000	Distal Intergenic	16	91406480	91426079	19600	1	16155	uc007zxk.2	22093	ENSMUSG00000022969	Il10rb	interleukin 10 receptor, beta
chr1	91405858	91406071	214	*	Peak_531|Height_74.0357|Summit_91405982	1000	Intron (uc007byw.1/347722, intron 1 of 17)	1	91351386	91791857	440472	1	347722	uc007byx.1	54472	ENSMUSG00000055013	Agap1	ArfGAP with GTPase domain, ankyrin repeat and PH domain 1
chr14	9137665	9138034	370	*	Peak_532|Height_74.9849|Summit_9137923	1000	Intron (uc007sfa.1/268709, intron 1 of 3)	14	9128792	9142290	13499	2	268709	uc007sfa.1	4256	ENSMUSG00000021750	Fam107a	family with sequence similarity 107, member A
chr9	91357299	91357610	312	*	Peak_533|Height_77.8324|Summit_91357448	1000	Distal Intergenic	9	91273037	91284186	11150	1	22774	uc009ral.1	84262	ENSMUSG00000036972	Zic4	zinc finger protein of the cerebellum 4
chr12	91310338	91310569	232	*	Peak_534|Height_75.9341|Summit_91310473	1000	Intron (uc007oka.1/18191, intron 14 of 18)	12	91050923	91571883	520961	1	18191	uc007oke.1	259415	ENSMUSG00000066392	Nrxn3	neurexin III
chr2	91300938	91301305	368	*	Peak_535|Height_235.396|Summit_91301101	1000	Intron (uc008kvw.2/228357, intron 1 of 11)	2	91297688	91354058	56371	1	228357	uc008kvx.2	3250	ENSMUSG00000027253	Lrp4	low density lipoprotein receptor-related protein 4
chr12	91299515	91299842	328	*	Peak_536|Height_99.6635|Summit_91299723	1000	Intron (uc007oka.1/18191, intron 14 of 18)	12	91050923	91571883	520961	1	18191	uc007oke.1	248592	ENSMUSG00000066392	Nrxn3	neurexin III
chr2	91293002	91293361	360	*	Peak_537|Height_127.19|Summit_91293206	1000	Distal Intergenic	2	91297688	91321026	23339	1	228357	uc008kvw.2	-4327	ENSMUSG00000027253	Lrp4	low density lipoprotein receptor-related protein 4
chr7	91291654	91291941	288	*	Peak_538|Height_94.9176|Summit_91291811	1000	Intron (uc009ied.2/70178, intron 1 of 2)	7	91257866	91300403	42538	2	70178	uc009ied.2	8462	ENSMUSG00000038459	Abhd17c	abhydrolase domain containing 17C
chr9	9126941	9127284	344	*	Peak_539|Height_153.767|Summit_9127125	1000	Intron (uc012gnz.1/71544, intron 3 of 22)	9	8994953	9239013	244061	2	71544	uc012gnz.1	111729	ENSMUSG00000050730	Arhgap42	Rho GTPase activating protein 42
chr14	9126758	9127061	304	*	Peak_540|Height_128.139|Summit_9126920	1000	Downstream (1-2kb)	14	9128792	9142290	13499	2	268709	uc007sfa.1	15229	ENSMUSG00000021750	Fam107a	family with sequence similarity 107, member A
chr2	91248209	91248472	264	*	Peak_541|Height_129.088|Summit_91248342	1000	Intron (uc008kvs.1/228356, intron 2 of 8)	2	91113397	91284799	171403	2	228356	uc008kvs.1	36327	ENSMUSG00000040591	1110051M20Rik	RIKEN cDNA 1110051M20 gene
chr7	91217565	91217877	313	*	Peak_542|Height_140.478|Summit_91217738	1000	Intron (uc009idz.2/80982, intron 1 of 28)	7	91081367	91235015	153649	2	80982	uc009idz.2	17138	ENSMUSG00000052353	Cemip	cell migration inducing protein, hyaluronan binding
chr8	91192573	91192876	304	*	Peak_543|Height_84.4767|Summit_91192722	1000	Intron (uc009mrr.1/257632, intron 4 of 12)	8	91176764	91189412	12649	1	257632	uc009mrs.1	15809	ENSMUSG00000055994	Nod2	nucleotide-binding oligomerization domain containing 2
chr8	91179208	91179580	373	*	Peak_544|Height_90.1717|Summit_91179405	1000	Intron (uc009mrq.1/257632, intron 2 of 3)	8	91176764	91189412	12649	1	257632	uc009mrs.1	2444	ENSMUSG00000055994	Nod2	nucleotide-binding oligomerization domain containing 2
chr2	91170727	91170951	225	*	Peak_545|Height_74.0357|Summit_91170837	1000	Intron (uc008kvs.1/228356, intron 3 of 8)	2	91105272	91117528	12257	1	77038	uc008kvr.2	65455	ENSMUSG00000027255	Arfgap2	ADP-ribosylation factor GTPase activating protein 2
chr2	91170267	91170525	259	*	Peak_546|Height_139.529|Summit_91170410	1000	Intron (uc008kvs.1/228356, intron 3 of 8)	2	91105272	91117528	12257	1	77038	uc008kvr.2	64995	ENSMUSG00000027255	Arfgap2	ADP-ribosylation factor GTPase activating protein 2
chr2	91136182	91136586	405	*	Peak_547|Height_95.8668|Summit_91136371	1000	Intron (uc008kvs.1/228356, intron 4 of 8)	2	91105272	91117528	12257	1	77038	uc008kvr.2	30910	ENSMUSG00000027255	Arfgap2	ADP-ribosylation factor GTPase activating protein 2
chr7	91134286	91134541	256	*	Peak_548|Height_74.9849|Summit_91134425	1000	Intron (uc009idz.2/80982, intron 9 of 28)	7	91098976	91124585	25610	2	80982	uc009ieb.1	-9701	ENSMUSG00000052353	Cemip	cell migration inducing protein, hyaluronan binding
chr1	91128387	91128656	270	*	Peak_550|Height_70.239|Summit_91128510	1000	Distal Intergenic	1	90967037	91050368	83332	1	98402	uc007byv.1	161350	ENSMUSG00000036206	Sh3bp4	SH3-domain binding protein 4
chr8	91101654	91102025	372	*	Peak_551|Height_88.2734|Summit_91101848	1000	Intron (uc009mro.2/93960, intron 4 of 9)	8	91051532	91118786	67255	1	93960	uc012gia.1	50122	ENSMUSG00000031661	Nkd1	naked cuticle 1
chr2	91083698	91083953	256	*	Peak_552|Height_96.816|Summit_91083818	1000	Distal Intergenic	2	91077303	91078514	1212	1	606735	uc008kvk.1	6395	NA	A330069E16Rik	RIKEN cDNA A330069E16 gene
chr19	9107973	9108413	441	*	Peak_553|Height_134.783|Summit_9108225	1000	Intron (uc008gok.1/66395, intron 4 of 5)	19	9074152	9151409	77258	1	66395	uc012bii.1	33821	ENSMUSG00000069833	Ahnak	AHNAK nucleoprotein (desmoyokin)
chr19	9107368	9107767	400	*	Peak_554|Height_113.901|Summit_9107546	1000	Intron (uc008gok.1/66395, intron 4 of 5)	19	9074152	9151409	77258	1	66395	uc012bii.1	33216	ENSMUSG00000069833	Ahnak	AHNAK nucleoprotein (desmoyokin)
chr9	9107305	9107653	349	*	Peak_555|Height_112.003|Summit_9107429	1000	Intron (uc012gnz.1/71544, intron 4 of 22)	9	8994953	9239013	244061	2	71544	uc012gnz.1	131360	ENSMUSG00000050730	Arhgap42	Rho GTPase activating protein 42
chr12	91069785	91070160	376	*	Peak_556|Height_112.003|Summit_91070011	1000	Intron (uc007oka.1/18191, intron 13 of 18)	12	91050923	91571883	520961	1	18191	uc007oke.1	18862	ENSMUSG00000066392	Nrxn3	neurexin III
chr12	91068834	91069238	405	*	Peak_557|Height_88.2734|Summit_91068968	1000	Intron (uc007oka.1/18191, intron 13 of 18)	12	91050923	91571883	520961	1	18191	uc007oke.1	17911	ENSMUSG00000066392	Nrxn3	neurexin III
chr12	91068029	91068388	360	*	Peak_558|Height_91.1209|Summit_91068245	1000	Intron (uc007oka.1/18191, intron 13 of 18)	12	91050923	91571883	520961	1	18191	uc007oke.1	17106	ENSMUSG00000066392	Nrxn3	neurexin III
chr12	91062046	91062335	290	*	Peak_559|Height_92.0701|Summit_91062190	1000	Intron (uc007oka.1/18191, intron 13 of 18)	12	91050923	91571883	520961	1	18191	uc007oke.1	11123	ENSMUSG00000066392	Nrxn3	neurexin III
chr1	91061310	91061589	280	*	Peak_560|Height_78.7816|Summit_91061455	1000	Distal Intergenic	1	90967037	91050368	83332	1	98402	uc007byv.1	94273	ENSMUSG00000036206	Sh3bp4	SH3-domain binding protein 4
chr13	91001700	91002192	493	*	Peak_561|Height_182.242|Summit_91002008	1000	Distal Intergenic	13	91023054	91044960	21907	2	435376	uc011zcl.1	42768	ENSMUSG00000078958	Atp6ap1l	ATPase, H+ transporting, lysosomal accessory protein 1-like
chr15	90983797	90984072	276	*	Peak_562|Height_149.021|Summit_90983940	1000	Intron (uc007xhx.1/26874, intron 8 of 9)	15	90976302	91022238	45937	2	26874	uc007xhx.1	38166	ENSMUSG00000055782	Abcd2	ATP-binding cassette, sub-family D (ALD), member 2
chr1	90983083	90983330	248	*	Peak_563|Height_113.901|Summit_90983197	1000	Intron (uc007byv.1/98402, intron 1 of 5)	1	90967037	91050368	83332	1	98402	uc007byv.1	16046	ENSMUSG00000036206	Sh3bp4	SH3-domain binding protein 4
chr1	90977459	90977853	395	*	Peak_564|Height_128.139|Summit_90977601	1000	Intron (uc007byv.1/98402, intron 1 of 5)	1	90967037	91050368	83332	1	98402	uc007byv.1	10422	ENSMUSG00000036206	Sh3bp4	SH3-domain binding protein 4
chr7	90962561	90962865	305	*	Peak_565|Height_131.935|Summit_90962701	1000	Distal Intergenic	7	90924127	90943349	19223	2	75556	uc012fof.1	-19212	ENSMUSG00000011154	Cfap161	cilia and flagella associated protein 161
chr13	90936536	90936775	240	*	Peak_566|Height_84.4767|Summit_90936656	1000	Distal Intergenic	13	91023054	91044960	21907	2	435376	uc011zcl.1	108185	ENSMUSG00000078958	Atp6ap1l	ATPase, H+ transporting, lysosomal accessory protein 1-like
chr15	90922875	90923175	301	*	Peak_567|Height_82.5783|Summit_90923049	1000	Distal Intergenic	15	90763707	90880379	116673	2	16564	uc007xhv.2	-42496	ENSMUSG00000022629	Kif21a	kinesin family member 21A
chr9	90899101	90899452	352	*	Peak_568|Height_201.225|Summit_90899252	1000	Distal Intergenic	9	91255183	91260612	5430	2	22771	uc009raf.1	361160	ENSMUSG00000032368	Zic1	zinc finger protein of the cerebellum 1
chr2	90898619	90898961	343	*	Peak_569|Height_94.9176|Summit_90898789	1000	Intron (uc008kuf.2/19182, intron 10 of 11)	2	90894173	90899595	5423	1	19182	uc008kuf.2	4446	ENSMUSG00000002102	Psmc3	proteasome (prosome, macropain) 26S subunit, ATPase 3
chr15	90896769	90897019	251	*	Peak_570|Height_74.0357|Summit_90896911	1000	Distal Intergenic	15	90763707	90880379	116673	2	16564	uc007xhv.2	-16390	ENSMUSG00000022629	Kif21a	kinesin family member 21A
chr1	90893144	90893414	271	*	Peak_571|Height_75.9341|Summit_90893272	1000	Distal Intergenic	1	90967037	91050368	83332	1	98402	uc007byv.1	-73623	ENSMUSG00000036206	Sh3bp4	SH3-domain binding protein 4
chr1	90891447	90891923	477	*	Peak_572|Height_151.868|Summit_90891653	1000	Distal Intergenic	1	90967037	91050368	83332	1	98402	uc007byv.1	-75114	ENSMUSG00000036206	Sh3bp4	SH3-domain binding protein 4
chr15	9087643	9087926	284	*	Peak_573|Height_87.3242|Summit_9087760	1000	Intron (uc007vfj.1/320506, intron 6 of 17)	15	9041742	9085180	43439	2	27401	uc007vfh.1	-2463	ENSMUSG00000054115	Skp2	S-phase kinase-associated protein 2
chr7	90874281	90874624	344	*	Peak_574|Height_73.0866|Summit_90874427	1000	Intron (uc009ids.1/16170, intron 1 of 18)	7	90791573	90884000	92428	2	16170	uc009ids.1	9376	ENSMUSG00000001741	Il16	interleukin 16
chr7	90865896	90866224	329	*	Peak_575|Height_194.581|Summit_90866052	1000	Intron (uc009ids.1/16170, intron 2 of 18)	7	90791573	90884000	92428	2	16170	uc009ids.1	17776	ENSMUSG00000001741	Il16	interleukin 16
chr16	90765370	90765640	271	*	Peak_576|Height_71.1882|Summit_90765518	1000	Intron (uc007zwm.2/207932, intron 30 of 38)	16	90738569	90750021	11453	1	77037	uc007zwl.1	26801	ENSMUSG00000039956	Mrap	melanocortin 2 receptor accessory protein
chr1	90706394	90706641	248	*	Peak_577|Height_73.0866|Summit_90706499	1000	Distal Intergenic	1	90594801	90598766	3966	2	320982	uc007byt.1	-107628	ENSMUSG00000049866	Arl4c	ADP-ribosylation factor-like 4C
chr10	90704362	90704719	358	*	Peak_578|Height_92.0701|Summit_90704570	1000	Distal Intergenic	10	90627677	90634327	6651	2	21917	uc007gtx.1	-70035	ENSMUSG00000019961	Tmpo	thymopoietin
chr10	90699629	90700022	394	*	Peak_579|Height_78.7816|Summit_90699774	1000	Distal Intergenic	10	90627677	90634327	6651	2	21917	uc007gtx.1	-65302	ENSMUSG00000019961	Tmpo	thymopoietin
chr5	9068998	9069300	303	*	Peak_580|Height_106.308|Summit_9069167	1000	Distal Intergenic	5	9100737	9118983	18247	1	652925	uc008wkv.1	-31437	ENSMUSG00000079659	Tmem243	transmembrane protein 243, mitochondrial
chr19	9062324	9062648	325	*	Peak_581|Height_110.104|Summit_9062494	1000	Distal Intergenic	19	9063774	9093685	29912	1	66395	uc008goj.1	-1126	ENSMUSG00000069833	Ahnak	AHNAK nucleoprotein (desmoyokin)
chr11	90575035	90575209	175	*	Peak_583|Height_109.155|Summit_90575077	1000	Distal Intergenic	11	90507005	90548915	41911	2	71943	uc011ycr.1	-26120	ENSMUSG00000020541	Tom1l1	target of myb1-like 1 (chicken)
chr4	9057351	9057583	233	*	Peak_584|Height_72.1374|Summit_9057471	1000	Distal Intergenic	4	9196464	9209419	12956	1	74438	uc008ryc.2	-138881	ENSMUSG00000041216	Clvs1	clavesin 1
chr19	9050882	9051356	475	*	Peak_585|Height_207.87|Summit_9051163	1000	Intron (uc008goi.1/67160, intron 7 of 9)	19	9041531	9052670	11140	1	67160	uc008goi.1	9351	ENSMUSG00000071644	Eef1g	eukaryotic translation elongation factor 1 gamma
chr2	90506411	90506636	226	*	Peak_586|Height_91.1209|Summit_90506529	1000	Distal Intergenic	2	90517372	90576485	59114	1	59015	uc008ksw.1	-10736	ENSMUSG00000051329	Nup160	nucleoporin 160
chr3	90477286	90477575	290	*	Peak_587|Height_80.68|Summit_90477416	1000	Distal Intergenic	3	90472993	90473956	964	1	20201	uc008qdd.1	4293	ENSMUSG00000056054	S100a8	S100 calcium binding protein A8 (calgranulin A)
chr2	90453219	90453476	258	*	Peak_589|Height_78.7816|Summit_90453372	1000	Distal Intergenic	2	90273046	90420804	147759	2	19271	uc008ksv.2	-32415	ENSMUSG00000025314	Ptprj	protein tyrosine phosphatase, receptor type, J
chr8	90451411	90451671	261	*	Peak_590|Height_74.0357|Summit_90451558	1000	Intron (uc009mqv.1/94187, intron 1 of 7)	8	90185709	90483494	297786	2	94187	uc009mqv.1	31823	ENSMUSG00000045333	Zfp423	zinc finger protein 423
chr13	90419027	90419345	319	*	Peak_592|Height_72.1374|Summit_90419153	1000	Distal Intergenic	13	90229272	90254526	25255	1	66074	uc007rjo.2	189755	ENSMUSG00000012422	Tmem167	transmembrane protein 167
chr10	90409412	90410095	684	*	Peak_593|Height_183.191|Summit_90409924	1000	Intron (uc011xlm.1/77531, intron 22 of 24)	10	90292588	90386347	93760	1	77531	uc007gtd.1	116824	ENSMUSG00000058589	Anks1b	ankyrin repeat and sterile alpha motif domain containing 1B
chr2	90406242	90406614	373	*	Peak_594|Height_142.376|Summit_90406414	1000	Intron (uc008ksv.2/19271, intron 1 of 23)	2	90273046	90420804	147759	2	19271	uc008ksv.2	14190	ENSMUSG00000025314	Ptprj	protein tyrosine phosphatase, receptor type, J
chr10	90404843	90405144	302	*	Peak_595|Height_132.885|Summit_90404988	1000	Intron (uc011xlm.1/77531, intron 22 of 24)	10	90292588	90386347	93760	1	77531	uc007gtd.1	112255	ENSMUSG00000058589	Anks1b	ankyrin repeat and sterile alpha motif domain containing 1B
chr10	90395767	90396082	316	*	Peak_596|Height_86.375|Summit_90395944	1000	Intron (uc011xlm.1/77531, intron 21 of 24)	10	90292588	90386347	93760	1	77531	uc007gtd.1	103179	ENSMUSG00000058589	Anks1b	ankyrin repeat and sterile alpha motif domain containing 1B
chr2	90384218	90384445	228	*	Peak_597|Height_81.6291|Summit_90384323	1000	Intron (uc008ksv.2/19271, intron 1 of 23)	2	90273046	90420804	147759	2	19271	uc008ksv.2	36359	ENSMUSG00000025314	Ptprj	protein tyrosine phosphatase, receptor type, J
chr3	90318714	90319000	287	*	Peak_598|Height_140.478|Summit_90318845	1000	Promoter	3	90318680	90328503	9824	1	20196	uc008qcu.1	34	ENSMUSG00000042312	S100a13	S100 calcium binding protein A13
chr8	90311348	90311545	198	*	Peak_599|Height_73.0866|Summit_90311444	1000	Intron (uc009mqv.1/94187, intron 3 of 7)	8	90185709	90483494	297786	2	94187	uc009mqv.1	171949	ENSMUSG00000045333	Zfp423	zinc finger protein 423
chr5	90273462	90273725	264	*	Peak_600|Height_136.681|Summit_90273604	1000	Intron (uc008yaq.2/330119, intron 3 of 21)	5	90102866	90312359	209494	2	330119	uc008yaq.2	38634	ENSMUSG00000043635	Adamts3	a disintegrin-like and metallopeptidase (reprolysin type) with thrombospondin type 1 motif, 3
chr16	90266881	90267120	240	*	Peak_601|Height_131.935|Summit_90267001	1000	Intron (uc007zwb.1/224432, intron 1 of 19)	16	90242571	90260547	17977	2	224432	uc007zwf.1	-6334	ENSMUSG00000022983	Scaf4	SR-related CTD-associated factor 4
chr7	90242482	90242772	291	*	Peak_602|Height_75.9341|Summit_90242607	1000	Distal Intergenic	7	90015843	90020086	4244	1	108797	uc009idj.2	226639	ENSMUSG00000057706	Mex3b	mex3 RNA binding family member B
chr8	90239920	90240214	295	*	Peak_603|Height_95.8668|Summit_90240092	1000	Intron (uc009mqv.1/94187, intron 5 of 7)	8	90087806	90113096	25291	1	330820	uc009mqt.1	152114	ENSMUSG00000069971	4933402J07Rik	RIKEN cDNA 4933402J07 gene
chr14	90225820	90226161	342	*	Peak_604|Height_71.1882|Summit_90226013	1000	Distal Intergenic	14	90296031	90299254	3224	1	328451	uc007uui.2	-69870	NA	Gm5088	poly(A)-binding protein, cytoplasmic pseudogene
chr14	90225598	90225818	221	*	Peak_605|Height_86.375|Summit_90225699	1000	Distal Intergenic	14	90296031	90299254	3224	1	328451	uc007uui.2	-70213	NA	Gm5088	poly(A)-binding protein, cytoplasmic pseudogene
chr4	9008846	9009090	245	*	Peak_606|Height_80.68|Summit_9008980	1000	Distal Intergenic	4	9196464	9209419	12956	1	74438	uc008ryc.2	-187374	ENSMUSG00000041216	Clvs1	clavesin 1
chr9	90078880	90079171	292	*	Peak_607|Height_74.0357|Summit_90079019	1000	Intron (uc009raa.1/108153, intron 8 of 18)	9	90069310	90094940	25631	1	108153	uc012gyi.1	9570	ENSMUSG00000032363	Adamts7	a disintegrin-like and metallopeptidase (reprolysin type) with thrombospondin type 1 motif, 7
chr9	90078106	90078365	260	*	Peak_608|Height_75.9341|Summit_90078236	1000	Intron (uc009raa.1/108153, intron 8 of 18)	9	90069310	90094940	25631	1	108153	uc012gyi.1	8796	ENSMUSG00000032363	Adamts7	a disintegrin-like and metallopeptidase (reprolysin type) with thrombospondin type 1 motif, 7
chr6	90050610	90051013	404	*	Peak_609|Height_100.613|Summit_90050761	1000	Distal Intergenic	6	90057269	90058201	933	1	113852	uc009cwu.1	-6256	ENSMUSG00000094553	Vmn1r50	vomeronasal 1 receptor 50
chr8	90038029	90038347	319	*	Peak_610|Height_77.8324|Summit_90038221	1000	Intron (uc009mqs.1/100040294, intron 1 of 3)	8	89996711	90049453	52743	1	100040294	uc009mqs.1	41318	ENSMUSG00000097248	Gm2694	predicted gene 2694
chr8	90037701	90038027	327	*	Peak_611|Height_73.0866|Summit_90037817	1000	Intron (uc009mqs.1/100040294, intron 1 of 3)	8	89996711	90049453	52743	1	100040294	uc009mqs.1	40990	ENSMUSG00000097248	Gm2694	predicted gene 2694
chr14	89957181	89957386	206	*	Peak_612|Height_74.0357|Summit_89957260	1000	Distal Intergenic	14	90296031	90299254	3224	1	328451	uc007uui.2	-338645	NA	Gm5088	poly(A)-binding protein, cytoplasmic pseudogene
chr3	89899051	89899440	390	*	Peak_614|Height_102.511|Summit_89899289	1000	Intron (uc008qbg.1/59069, intron 8 of 8)	3	89908054	89971908	63855	1	77595	uc008qbk.2	-8614	ENSMUSG00000027939	Nup210l	nucleoporin 210-like
chr3	89881108	89881647	540	*	Peak_615|Height_92.0701|Summit_89881481	1000	Intron (uc008qbf.1/59069, intron 2 of 8)	3	89883587	89891989	8403	1	59069	uc008qbh.1	-1940	ENSMUSG00000027940	Tpm3	tropomyosin 3, gamma
chr11	89876620	89876947	328	*	Peak_616|Height_84.4767|Summit_89876736	1000	Distal Intergenic	11	89844731	89864208	19478	2	18559	uc011ycp.1	-12412	ENSMUSG00000020553	Pctp	phosphatidylcholine transfer protein
chr3	89873519	89873885	367	*	Peak_617|Height_93.0193|Summit_89873733	1000	Promoter	3	89873942	89874021	80	1	100124481	uc012csr.1	-57	ENSMUSG00000077996	Mir190b	microRNA 190b
chr3	89868407	89868687	281	*	Peak_618|Height_135.732|Summit_89868549	1000	Exon (uc008qbe.2/73545, exon 3 of 4)	3	89866718	89872269	5552	1	73545	uc008qbe.2	1689	ENSMUSG00000118506	1700094D03Rik	RIKEN cDNA 1700094D03 gene
chr4	8984797	8985325	529	*	Peak_619|Height_202.174|Summit_8985033	1000	Distal Intergenic	4	8783818	8793956	10139	1	320790	uc012daj.1	200979	ENSMUSG00000041235	Chd7	chromodomain helicase DNA binding protein 7
chr3	89841457	89841878	422	*	Peak_620|Height_80.68|Summit_89841696	1000	Intron (uc008qal.2/74383, intron 6 of 28)	3	89824169	89832299	8131	2	74383	uc008qay.1	-9158	ENSMUSG00000042520	Ubap2l	ubiquitin-associated protein 2-like
chr6	89813141	89813468	328	*	Peak_621|Height_81.6291|Summit_89813335	1000	Distal Intergenic	6	89819507	89820448	942	2	113847	uc009cwn.1	6980	ENSMUSG00000068231	Vmn1r43	vomeronasal 1 receptor 43
chr9	89801527	89801839	313	*	Peak_622|Height_155.665|Summit_89801683	1000	Distal Intergenic	9	89804613	89810685	6073	1	19417	uc009qzr.1	-2774	ENSMUSG00000032356	Rasgrf1	RAS protein-specific guanine nucleotide-releasing factor 1
chr11	89733670	89733936	267	*	Peak_624|Height_75.9341|Summit_89733796	1000	Distal Intergenic	11	89844731	89864208	19478	2	18559	uc007kwl.1	130272	ENSMUSG00000020553	Pctp	phosphatidylcholine transfer protein
chr11	89717731	89718078	348	*	Peak_625|Height_213.565|Summit_89717919	1000	Distal Intergenic	11	89844731	89864208	19478	2	18559	uc007kwl.1	146130	ENSMUSG00000020553	Pctp	phosphatidylcholine transfer protein
chr3	89716522	89716784	263	*	Peak_626|Height_86.375|Summit_89716637	1000	Promoter	3	89673246	89717084	43839	2	16194	uc008qaf.1	300	ENSMUSG00000027947	Il6ra	interleukin 6 receptor, alpha
chr3	8970412	8970746	335	*	Peak_627|Height_71.1882|Summit_8970567	1000	Intron (uc008oot.1/21985, intron 1 of 6)	3	8929436	8964054	34619	2	21985	uc008oos.1	-6358	ENSMUSG00000027506	Tpd52	tumor protein D52
chr7	89682348	89682731	384	*	Peak_628|Height_71.1882|Summit_89682614	1000	Intron (uc009ida.2/269959, intron 15 of 29)	7	89781470	89797038	15569	2	330577	uc009idb.1	114307	ENSMUSG00000038570	Saxo2	stabilizer of axonemal microtubules 2
chr10	89575444	89575697	254	*	Peak_629|Height_122.444|Summit_89575554	1000	Intron (uc011xlm.1/77531, intron 8 of 24)	10	89336254	90435729	1099476	1	77531	uc011xlm.1	239190	ENSMUSG00000058589	Anks1b	ankyrin repeat and sterile alpha motif domain containing 1B
chr3	8956957	8957182	226	*	Peak_630|Height_71.1882|Summit_8957060	1000	Intron (uc008oor.1/21985, intron 1 of 7)	3	8929436	8964054	34619	2	21985	uc008oor.1	6872	ENSMUSG00000027506	Tpd52	tumor protein D52
chr6	89510894	89511165	272	*	Peak_631|Height_95.8668|Summit_89511043	1000	Intron (uc009cwh.2/66098, intron 4 of 7)	6	89333140	89545646	212507	2	66098	uc009cwh.2	34481	ENSMUSG00000030086	Chchd6	coiled-coil-helix-coiled-coil-helix domain containing 6
chr11	89467683	89468030	348	*	Peak_632|Height_211.666|Summit_89467846	1000	Distal Intergenic	11	89282400	89399869	117470	2	382543	uc007kwj.1	-67814	ENSMUSG00000047773	Ankfn1	ankyrin-repeat and fibronectin type III domain containing 1
chr5	89410551	89411103	553	*	Peak_633|Height_105.359|Summit_89410696	1000	Intron (uc008yaj.2/54403, intron 3 of 24)	5	89457159	89668681	211523	1	54403	uc012dyd.1	-46056	ENSMUSG00000060961	Slc4a4	solute carrier family 4 (anion exchanger), member 4
chr5	89398003	89398383	381	*	Peak_634|Height_174.648|Summit_89398142	1000	Intron (uc008yaj.2/54403, intron 3 of 24)	5	89457159	89668681	211523	1	54403	uc012dyd.1	-58776	ENSMUSG00000060961	Slc4a4	solute carrier family 4 (anion exchanger), member 4
chr3	89397302	89397929	628	*	Peak_635|Height_111.054|Summit_89397605	1000	Intron (uc012cso.1/140493, intron 2 of 7)	3	89466555	89476416	9862	1	140493	uc012csp.1	-68626	ENSMUSG00000000794	Kcnn3	potassium intermediate/small conductance calcium-activated channel, subfamily N, member 3
chr3	89382706	89383184	479	*	Peak_636|Height_128.139|Summit_89382828	1000	Intron (uc012cso.1/140493, intron 2 of 7)	3	89324086	89476416	152331	1	140493	uc012cso.1	58620	ENSMUSG00000000794	Kcnn3	potassium intermediate/small conductance calcium-activated channel, subfamily N, member 3
chr8	89332795	89333170	376	*	Peak_637|Height_84.4767|Summit_89333044	1000	Distal Intergenic	8	89365038	89386009	20972	2	80750	uc012ghw.1	52839	ENSMUSG00000031652	N4bp1	NEDD4 binding protein 1
chr3	89326461	89326833	373	*	Peak_638|Height_119.596|Summit_89326647	1000	Intron (uc012cso.1/140493, intron 1 of 7)	3	89324086	89476416	152331	1	140493	uc012cso.1	2375	ENSMUSG00000000794	Kcnn3	potassium intermediate/small conductance calcium-activated channel, subfamily N, member 3
chr8	89322012	89322410	399	*	Peak_639|Height_148.071|Summit_89322268	1000	Distal Intergenic	8	89247837	89269905	22069	2	20437	uc009mqn.2	-52107	ENSMUSG00000036840	Siah1a	siah E3 ubiquitin protein ligase 1A
chr3	89312212	89312440	229	*	Peak_640|Height_87.3242|Summit_89312321	1000	Distal Intergenic	3	89324086	89476416	152331	1	140493	uc012cso.1	-11646	ENSMUSG00000000794	Kcnn3	potassium intermediate/small conductance calcium-activated channel, subfamily N, member 3
chr11	89302045	89302399	355	*	Peak_641|Height_89.2225|Summit_89302266	1000	Exon (uc007kwj.1/382543, exon 11 of 15)	11	89251537	89280262	28726	2	214604	uc007kwi.1	-21783	NA	NA	NA
chr3	8929592	8930000	409	*	Peak_642|Height_130.037|Summit_8929770	1000	3' UTR	3	8802146	8923857	121712	2	66230	uc008ooq.2	-5735	ENSMUSG00000040269	Mrps28	mitochondrial ribosomal protein S28
chr12	8928202	8928424	223	*	Peak_643|Height_81.6291|Summit_8928338	1000	Promoter	12	8928113	8945547	17435	1	17775	uc007naf.1	89	ENSMUSG00000020585	Laptm4a	lysosomal-associated protein transmembrane 4A
chr1	89270618	89270939	322	*	Peak_644|Height_74.9849|Summit_89270761	1000	Exon (uc011won.1/227331, exon 6 of 18)	1	89282859	89291304	8446	2	100040591	uc007bwu.2	20365	ENSMUSG00000079436	Kcnj13	potassium inwardly-rectifying channel, subfamily J, member 13
chr15	89256209	89256473	265	*	Peak_645|Height_72.1374|Summit_89256351	1000	Promoter	15	89246836	89256293	9458	2	12895	uc007xgr.1	0	ENSMUSG00000078937	Cpt1b	carnitine palmitoyltransferase 1b, muscle
chr6	89189339	89189651	313	*	Peak_646|Height_92.0701|Summit_89189470	1000	Distal Intergenic	6	89162191	89166173	3983	2	330379	uc009cwe.2	-23166	NA	Gm839	predicted gene 839
chr11	89175844	89176150	307	*	Peak_647|Height_75.9341|Summit_89176010	1000	Distal Intergenic	11	89161952	89163873	1922	2	18121	uc007kwh.2	-11971	ENSMUSG00000048616	Nog	noggin
chr18	89130485	89130770	286	*	Peak_648|Height_193.632|Summit_89130622	1000	Distal Intergenic	18	89141182	89181571	40390	1	246102	uc008fvi.1	-10412	ENSMUSG00000023066	Rttn	rotatin
chr4	89112798	89113144	347	*	Peak_649|Height_115.799|Summit_89112956	1000	Intron (uc008toj.1/uc008toj.1, intron 5 of 9)	4	88952198	88956941	4744	2	12579	uc008tok.2	-155857	ENSMUSG00000073802	Cdkn2b	cyclin dependent kinase inhibitor 2B
chr1	89102023	89102429	407	*	Peak_650|Height_330.313|Summit_89102239	1000	Promoter	1	89102386	89108410	6025	1	11449	uc007bwh.1	0	ENSMUSG00000026253	Chrng	cholinergic receptor, nicotinic, gamma polypeptide
chr11	89091192	89091412	221	*	Peak_651|Height_77.8324|Summit_89091276	1000	Distal Intergenic	11	89161952	89163873	1922	2	18121	uc007kwh.2	72461	ENSMUSG00000048616	Nog	noggin
chr5	89087542	89087827	286	*	Peak_652|Height_111.054|Summit_89087686	1000	Downstream (<1kb)	5	89088262	89104605	16344	2	231413	uc008yab.1	16778	ENSMUSG00000044221	Grsf1	G-rich RNA sequence binding factor 1
chr1	89086936	89087306	371	*	Peak_653|Height_189.835|Summit_89087157	1000	Promoter	1	89087227	89096645	9419	1	11447	uc007bwf.1	0	ENSMUSG00000026251	Chrnd	cholinergic receptor, nicotinic, delta polypeptide
chr18	89086601	89086857	257	*	Peak_654|Height_112.952|Summit_89086734	1000	Distal Intergenic	18	89037272	89063599	26328	2	54607	uc008fvh.1	-23002	ENSMUSG00000056153	Socs6	suppressor of cytokine signaling 6
chr12	8903873	8904326	454	*	Peak_655|Height_90.1717|Summit_8904071	1000	Distal Intergenic	12	8928113	8945547	17435	1	17775	uc007naf.1	-23787	ENSMUSG00000020585	Laptm4a	lysosomal-associated protein transmembrane 4A
chr7	88999391	88999753	363	*	Peak_656|Height_130.037|Summit_88999570	1000	Distal Intergenic	7	89003908	89018763	14856	1	107769	uc009ico.2	-4155	ENSMUSG00000038623	Tm6sf1	transmembrane 6 superfamily member 1
chr7	88989769	88990093	325	*	Peak_657|Height_312.279|Summit_88989924	1000	Distal Intergenic	7	89003908	89018763	14856	1	107769	uc009ico.2	-13815	ENSMUSG00000038623	Tm6sf1	transmembrane 6 superfamily member 1
chr13	88968041	88968475	435	*	Peak_658|Height_109.155|Summit_88968322	1000	Exon (uc011zcj.1/13612, exon 2 of 2)	13	88961077	89462830	501754	1	13612	uc007rje.2	6964	ENSMUSG00000034488	Edil3	EGF-like repeats and discoidin I-like domains 3
chr18	88967939	88968246	308	*	Peak_659|Height_184.14|Summit_88968087	1000	Intron (uc008fve.1/54607, intron 2 of 6)	18	88857459	89063599	206141	2	54607	uc008fve.1	95353	ENSMUSG00000056153	Socs6	suppressor of cytokine signaling 6
chr11	88964577	88964892	316	*	Peak_660|Height_120.545|Summit_88964733	1000	Distal Intergenic	11	88935155	88954378	19224	1	217071	uc007kwg.1	29422	ENSMUSG00000072553	Gm525	predicted gene 525
chr11	88962285	88962587	303	*	Peak_661|Height_99.6635|Summit_88962445	1000	Distal Intergenic	11	88935155	88954378	19224	1	217071	uc007kwg.1	27130	ENSMUSG00000072553	Gm525	predicted gene 525
chr11	88959393	88959766	374	*	Peak_662|Height_112.952|Summit_88959598	1000	Distal Intergenic	11	88935155	88954378	19224	1	217071	uc007kwg.1	24238	ENSMUSG00000072553	Gm525	predicted gene 525
chr11	88945868	88946218	351	*	Peak_663|Height_116.749|Summit_88946096	1000	Intron (uc007kwg.1/217071, intron 2 of 3)	11	88935155	88954378	19224	1	217071	uc007kwg.1	10713	ENSMUSG00000072553	Gm525	predicted gene 525
chr10	88945052	88945320	269	*	Peak_664|Height_71.1882|Summit_88945185	1000	Intron (uc007gsf.2/20186, intron 3 of 8)	10	88916979	88969403	52425	2	20186	uc007gsf.2	24083	ENSMUSG00000047638	Nr1h4	nuclear receptor subfamily 1, group H, member 4
chr13	88926986	88927265	280	*	Peak_665|Height_119.596|Summit_88927110	1000	Distal Intergenic	13	88961077	88969496	8420	1	13612	uc011zcj.1	-33812	ENSMUSG00000034488	Edil3	EGF-like repeats and discoidin I-like domains 3
chr10	88825572	88826008	437	*	Peak_666|Height_74.9849|Summit_88825759	1000	Distal Intergenic	10	88871568	88906712	35145	2	237436	uc007gsd.1	80704	ENSMUSG00000074802	Gas2l3	growth arrest-specific 2 like 3
chr6	88808473	88808726	254	*	Peak_667|Height_90.1717|Summit_88808591	1000	Intron (uc009cvu.2/319655, intron 2 of 7)	6	88796962	88798837	1876	2	319655	uc009cvv.1	-9636	ENSMUSG00000033152	Podxl2	podocalyxin-like 2
chr15	88781684	88782060	377	*	Peak_668|Height_73.0866|Summit_88781938	1000	Intron (uc007xes.2/239591, intron 1 of 12)	15	88720941	88784848	63908	2	239591	uc007xes.2	2788	ENSMUSG00000022388	Ttll8	tubulin tyrosine ligase-like family, member 8
chr4	88774056	88774345	290	*	Peak_669|Height_205.022|Summit_88774203	1000	Distal Intergenic	4	88783274	88826994	43721	1	66902	uc008tof.2	-8929	ENSMUSG00000062937	Mtap	methylthioadenosine phosphorylase
chr15	88773330	88773663	334	*	Peak_670|Height_71.1882|Summit_88773534	1000	Intron (uc007xes.2/239591, intron 1 of 12)	15	88720941	88784848	63908	2	239591	uc007xes.2	11185	ENSMUSG00000022388	Ttll8	tubulin tyrosine ligase-like family, member 8
chr11	88763984	88764332	349	*	Peak_671|Height_130.037|Summit_88764170	1000	Distal Intergenic	11	88692106	88725900	33795	2	11640	uc007kvw.1	-38084	ENSMUSG00000018428	Akap1	A kinase (PRKA) anchor protein 1
chr11	88743334	88743557	224	*	Peak_672|Height_75.9341|Summit_88743461	1000	Distal Intergenic	11	88692106	88725900	33795	2	11640	uc007kvw.1	-17434	ENSMUSG00000018428	Akap1	A kinase (PRKA) anchor protein 1
chr4	8872226	8872657	432	*	Peak_673|Height_172.75|Summit_8872469	1000	Distal Intergenic	4	8783818	8793956	10139	1	320790	uc012daj.1	88408	ENSMUSG00000041235	Chd7	chromodomain helicase DNA binding protein 7
chr7	88711770	88712086	317	*	Peak_674|Height_113.901|Summit_88711922	1000	Promoter	7	88679240	88711867	32628	2	244091	uc009icd.1	0	ENSMUSG00000038663	Fsd2	fibronectin type III and SPRY domain containing 2
chr6	88703676	88703949	274	*	Peak_675|Height_124.342|Summit_88703802	1000	Intron (uc009cvo.2/23945, intron 2 of 7)	6	88674698	88778354	103657	1	23945	uc009cvr.2	28978	ENSMUSG00000033174	Mgll	monoglyceride lipase
chr4	88699618	88699932	315	*	Peak_676|Height_86.375|Summit_88699807	1000	Intron (uc008toe.2/100040617, intron 1 of 2)	4	88696211	88730514	34304	1	100040617	uc008toe.2	3407	ENSMUSG00000085183	Wincr1	WNT induced non-coding RNA 1
chr4	88686923	88687249	327	*	Peak_677|Height_151.868|Summit_88687071	1000	Distal Intergenic	4	88696211	88730514	34304	1	100040617	uc008toe.2	-8962	ENSMUSG00000085183	Wincr1	WNT induced non-coding RNA 1
chr4	88686749	88686920	172	*	Peak_678|Height_84.4767|Summit_88686852	1000	Distal Intergenic	4	88696211	88730514	34304	1	100040617	uc008toe.2	-9291	ENSMUSG00000085183	Wincr1	WNT induced non-coding RNA 1
chr4	88684176	88684397	222	*	Peak_680|Height_76.8833|Summit_88684262	1000	Distal Intergenic	4	88696211	88730514	34304	1	100040617	uc008toe.2	-11814	ENSMUSG00000085183	Wincr1	WNT induced non-coding RNA 1
chr7	88668355	88668625	271	*	Peak_681|Height_75.9341|Summit_88668492	1000	Distal Intergenic	7	88673678	88676384	2707	1	100316717	uc009icc.1	-5053	ENSMUSG00000104618	Mir1839	microRNA 1839
chr4	8866363	8866715	353	*	Peak_682|Height_98.7143|Summit_8866571	1000	Distal Intergenic	4	8783818	8793956	10139	1	320790	uc012daj.1	82545	ENSMUSG00000041235	Chd7	chromodomain helicase DNA binding protein 7
chr1	88654688	88655039	352	*	Peak_683|Height_125.291|Summit_88654834	1000	Intron (uc011wol.1/208718, intron 4 of 10)	1	88600379	88946672	346294	1	208718	uc007bvw.2	54309	ENSMUSG00000053333	Dis3l2	DIS3 like 3'-5' exoribonuclease 2
chr1	88650999	88651482	484	*	Peak_684|Height_117.698|Summit_88651124	1000	Intron (uc011wol.1/208718, intron 4 of 10)	1	88600379	88946672	346294	1	208718	uc007bvw.2	50620	ENSMUSG00000053333	Dis3l2	DIS3 like 3'-5' exoribonuclease 2
chr7	88634665	88634904	240	*	Peak_685|Height_78.7816|Summit_88634768	1000	Intron (uc009iby.1/11775, intron 1 of 25)	7	88605285	88638811	33527	2	11775	uc009iby.1	3907	ENSMUSG00000062444	Ap3b2	adaptor-related protein complex 3, beta 2 subunit
chr11	88619598	88619909	312	*	Peak_686|Height_138.58|Summit_88619734	1000	Distal Intergenic	11	88291466	88579581	288116	2	76626	uc007kvo.2	-40017	ENSMUSG00000069769	Msi2	musashi RNA-binding protein 2
chr4	88586726	88586968	243	*	Peak_687|Height_70.239|Summit_88586866	1000	Distal Intergenic	4	88556461	88556566	106	2	723895	uc012dgx.1	-30160	ENSMUSG00000065408	Mir31	microRNA 31
chr15	88581746	88582014	269	*	Peak_688|Height_101.562|Summit_88581887	1000	Promoter	15	88582141	88614946	32806	1	223773	uc007xem.1	-127	ENSMUSG00000034333	Zbed4	zinc finger, BED type containing 4
chr11	88571179	88571425	247	*	Peak_689|Height_93.0193|Summit_88571296	1000	Intron (uc007kvl.2/76626, intron 5 of 13)	11	88547268	88579581	32314	2	100504473	uc007kvq.2	8156	NA	NA	NA
chr11	88566007	88566336	330	*	Peak_690|Height_123.393|Summit_88566133	1000	Intron (uc007kvl.2/76626, intron 5 of 13)	11	88547268	88579581	32314	2	100504473	uc007kvq.2	13245	NA	NA	NA
chr12	88560327	88560590	264	*	Peak_691|Height_105.359|Summit_88560471	1000	Downstream (1-2kb)	12	88562073	88579551	17479	2	71275	uc007oio.1	18961	ENSMUSG00000072919	Noxred1	NADP+ dependent oxidoreductase domain containing 1
chr11	88481485	88481806	322	*	Peak_692|Height_101.562|Summit_88481619	1000	Intron (uc007kvp.1/uc007kvp.1, intron 1 of 2)	11	88547268	88579581	32314	2	100504473	uc007kvq.2	97775	NA	NA	NA
chr11	88466518	88466910	393	*	Peak_693|Height_150.919|Summit_88466745	1000	Intron (uc007kvl.2/76626, intron 5 of 13)	11	88547268	88579581	32314	2	100504473	uc007kvq.2	112671	NA	NA	NA
chr1	88454414	88454830	417	*	Peak_694|Height_395.806|Summit_88454611	1000	Intron (uc007bvq.1/18582, intron 1 of 4)	1	88439590	88479076	39487	2	18582	uc007bvq.1	24246	ENSMUSG00000026239	Pde6d	phosphodiesterase 6D, cGMP-specific, rod, delta
chr1	88451877	88452114	238	*	Peak_695|Height_110.104|Summit_88452002	1000	Intron (uc007bvq.1/18582, intron 1 of 4)	1	88439590	88479076	39487	2	18582	uc007bvq.1	26962	ENSMUSG00000026239	Pde6d	phosphodiesterase 6D, cGMP-specific, rod, delta
chr9	88442516	88442966	451	*	Peak_696|Height_294.245|Summit_88442791	1000	Promoter	9	88442858	88465924	23067	1	71640	uc009qyu.2	0	ENSMUSG00000032425	Zfp949	zinc finger protein 949
chr3	88433827	88434278	452	*	Peak_697|Height_169.903|Summit_88434001	1000	Promoter	3	88433419	88444626	11208	1	16800	uc008pwa.1	408	ENSMUSG00000028059	Arhgef2	rho/rac guanine nucleotide exchange factor (GEF) 2
chr1	88421922	88422479	558	*	Peak_698|Height_162.309|Summit_88422062	1000	Promoter	1	88423311	88427273	3963	1	19231	uc007bvp.1	-832	ENSMUSG00000026238	Ptma	prothymosin alpha
chr3	88419791	88420099	309	*	Peak_699|Height_178.445|Summit_88419950	1000	Promoter	3	88420129	88446548	26420	1	16800	uc008pvu.2	-30	ENSMUSG00000028059	Arhgef2	rho/rac guanine nucleotide exchange factor (GEF) 2
chr3	88411308	88411591	284	*	Peak_700|Height_81.6291|Summit_88411445	1000	Distal Intergenic	3	88420129	88446548	26420	1	16800	uc008pvu.2	-8538	ENSMUSG00000028059	Arhgef2	rho/rac guanine nucleotide exchange factor (GEF) 2
chr11	88408360	88408631	272	*	Peak_701|Height_79.7308|Summit_88408497	1000	Intron (uc007kvl.2/76626, intron 5 of 13)	11	88547268	88579581	32314	2	100504473	uc007kvq.2	170950	NA	NA	NA
chr12	88407478	88407695	218	*	Peak_702|Height_70.239|Summit_88407595	1000	Intron (uc007oif.1/217733, intron 8 of 25)	12	88438481	88443489	5009	2	64242	uc007oii.1	35794	ENSMUSG00000021032	Ngb	neuroglobin
chr7	88405491	88405926	436	*	Peak_703|Height_71.1882|Summit_88405785	1000	Intron (uc009ibt.1/18584, intron 1 of 21)	7	88358690	88478508	119819	1	18584	uc009ibt.1	46801	ENSMUSG00000025584	Pde8a	phosphodiesterase 8A
chr3	88394886	88395339	454	*	Peak_704|Height_104.409|Summit_88395026	1000	Distal Intergenic	3	88383593	88392335	8743	1	66256	uc008pvt.1	11293	ENSMUSG00000041355	Ssr2	signal sequence receptor, beta
chr3	88394143	88394436	294	*	Peak_705|Height_79.7308|Summit_88394300	1000	Distal Intergenic	3	88383593	88392335	8743	1	66256	uc008pvt.1	10550	ENSMUSG00000041355	Ssr2	signal sequence receptor, beta
chr11	88373053	88373429	377	*	Peak_706|Height_290.448|Summit_88373271	1000	Intron (uc007kvl.2/76626, intron 6 of 13)	11	88152884	88180423	27540	2	76626	uc007kvk.1	-192630	ENSMUSG00000069769	Msi2	musashi RNA-binding protein 2
chr11	88370886	88371301	416	*	Peak_707|Height_151.868|Summit_88371108	1000	Intron (uc007kvl.2/76626, intron 6 of 13)	11	88152884	88180423	27540	2	76626	uc007kvk.1	-190463	ENSMUSG00000069769	Msi2	musashi RNA-binding protein 2
chr11	88370564	88370884	321	*	Peak_708|Height_177.496|Summit_88370719	1000	Intron (uc007kvl.2/76626, intron 6 of 13)	11	88152884	88180423	27540	2	76626	uc007kvk.1	-190141	ENSMUSG00000069769	Msi2	musashi RNA-binding protein 2
chr1	88367108	88367471	364	*	Peak_709|Height_120.545|Summit_88367255	1000	Distal Intergenic	1	88322904	88324624	1721	1	71863	uc007bvo.2	44204	ENSMUSG00000036574	Tex44	testis expressed 44
chr1	88366469	88366724	256	*	Peak_710|Height_119.596|Summit_88366600	1000	Distal Intergenic	1	88322904	88324624	1721	1	71863	uc007bvo.2	43565	ENSMUSG00000036574	Tex44	testis expressed 44
chr4	88360896	88361352	457	*	Peak_711|Height_168.953|Summit_88361143	1000	Downstream (2-3kb)	4	88364196	88368412	4217	2	242521	uc008tnk.1	7060	ENSMUSG00000070923	Klhl9	kelch-like 9
chr1	88337284	88337571	288	*	Peak_712|Height_81.6291|Summit_88337446	1000	Distal Intergenic	1	88322904	88324624	1721	1	71863	uc007bvo.2	14380	ENSMUSG00000036574	Tex44	testis expressed 44
chr1	88331855	88332131	277	*	Peak_713|Height_119.596|Summit_88331988	1000	Distal Intergenic	1	88322904	88324624	1721	1	71863	uc007bvo.2	8951	ENSMUSG00000036574	Tex44	testis expressed 44
chr3	8830922	8831208	287	*	Peak_714|Height_71.1882|Summit_8831088	1000	Intron (uc008ooq.2/66230, intron 2 of 2)	3	8802146	8923857	121712	2	66230	uc008ooq.2	92649	ENSMUSG00000040269	Mrps28	mitochondrial ribosomal protein S28
chr11	88302227	88302501	275	*	Peak_715|Height_106.308|Summit_88302380	1000	Intron (uc007kvl.2/76626, intron 6 of 13)	11	88152884	88180423	27540	2	76626	uc007kvk.1	-121804	ENSMUSG00000069769	Msi2	musashi RNA-binding protein 2
chr6	88296830	88297079	250	*	Peak_716|Height_79.7308|Summit_88296941	1000	Intron (uc009cvg.1/65967, intron 4 of 6)	6	88207328	88396533	189206	2	65967	uc009cvg.1	99454	ENSMUSG00000033216	Eefsec	eukaryotic elongation factor, selenocysteine-tRNA-specific
chr1	88273842	88274170	329	*	Peak_718|Height_101.562|Summit_88274048	1000	Distal Intergenic	1	88282900	88284716	1817	2	14767	uc007bvn.1	10546	ENSMUSG00000026237	Nmur1	neuromedin U receptor 1
chr1	88273578	88273839	262	*	Peak_719|Height_72.1374|Summit_88273682	1000	Distal Intergenic	1	88282900	88284716	1817	2	14767	uc007bvn.1	10877	ENSMUSG00000026237	Nmur1	neuromedin U receptor 1
chr11	88259749	88260007	259	*	Peak_720|Height_77.8324|Summit_88259874	1000	Intron (uc007kvl.2/76626, intron 7 of 13)	11	88152884	88180423	27540	2	76626	uc007kvk.1	-79326	ENSMUSG00000069769	Msi2	musashi RNA-binding protein 2
chr9	88234772	88235075	304	*	Peak_721|Height_152.817|Summit_88234914	1000	Intron (uc009qyi.2/23959, intron 1 of 5)	9	88222447	88266927	44481	1	23959	uc009qyj.2	12325	ENSMUSG00000032420	Nt5e	5' nucleotidase, ecto
chr12	88233186	88233439	254	*	Peak_722|Height_73.0866|Summit_88233294	1000	Distal Intergenic	12	88221653	88225764	4112	2	238330	uc007oia.2	-7422	ENSMUSG00000034168	Irf2bpl	interferon regulatory factor 2 binding protein-like
chr3	88231222	88231617	396	*	Peak_723|Height_229.701|Summit_88231398	1000	Distal Intergenic	3	88214418	88229061	14644	2	229517	uc008pvf.2	-2161	ENSMUSG00000050144	Slc25a44	solute carrier family 25, member 44
chr7	88227556	88227815	260	*	Peak_724|Height_83.5275|Summit_88227698	1000	Intron (uc009ibr.1/116904, intron 5 of 13)	7	88237033	88250498	13466	1	116904	uc012fnt.1	-9218	ENSMUSG00000038763	Alpk3	alpha-kinase 3
chr7	88219334	88219749	416	*	Peak_725|Height_161.36|Summit_88219622	1000	Intron (uc009ibr.1/116904, intron 3 of 13)	7	88202486	88250498	48013	1	116904	uc009ibr.1	16848	ENSMUSG00000038763	Alpk3	alpha-kinase 3
chr7	88217216	88217458	243	*	Peak_726|Height_74.9849|Summit_88217340	1000	Intron (uc009ibr.1/116904, intron 3 of 13)	7	88202486	88250498	48013	1	116904	uc009ibr.1	14730	ENSMUSG00000038763	Alpk3	alpha-kinase 3
chr9	88174652	88174878	227	*	Peak_727|Height_91.1209|Summit_88174786	1000	Distal Intergenic	9	88222447	88262682	40236	1	23959	uc009qyi.2	-47569	ENSMUSG00000032420	Nt5e	5' nucleotidase, ecto
chr17	88170098	88170376	279	*	Peak_728|Height_128.139|Summit_88170234	1000	Intron (uc008dvc.1/210741, intron 1 of 1)	17	88145161	88197334	52174	2	210741	uc008dvc.1	26958	ENSMUSG00000050138	Kcnk12	potassium channel, subfamily K, member 12
chr12	88167939	88168315	377	*	Peak_729|Height_76.8833|Summit_88168170	1000	Distal Intergenic	12	88221653	88225764	4112	2	238330	uc007oia.2	57449	ENSMUSG00000034168	Irf2bpl	interferon regulatory factor 2 binding protein-like
chr4	88160429	88160700	272	*	Peak_730|Height_77.8324|Summit_88160570	1000	Distal Intergenic	4	88167929	88168698	770	2	15977	uc008tmz.1	7998	ENSMUSG00000048806	Ifnb1	interferon beta 1, fibroblast
chr12	88143212	88143497	286	*	Peak_731|Height_204.073|Summit_88143351	1000	Distal Intergenic	12	88075319	88104745	29427	1	627607	uc011ypk.1	67893	ENSMUSG00000059114	Lrrc74a	leucine rich repeat containing 74A
chr4	88108946	88109242	297	*	Peak_732|Height_105.359|Summit_88109127	1000	Distal Intergenic	4	88058834	88084830	25997	2	66775	uc008tmy.2	-24116	ENSMUSG00000028497	Hacd4	3-hydroxyacyl-CoA dehydratase 4
chr11	88102208	88102523	316	*	Peak_733|Height_87.3242|Summit_88102394	1000	Distal Intergenic	11	88107545	88108763	1219	1	74297	uc011ych.1	-5022	ENSMUSG00000034031	Ccdc182	coiled-coil domain containing 182
chr10	88097655	88098001	347	*	Peak_734|Height_109.155|Summit_88097850	1000	Distal Intergenic	10	87981028	88067897	86870	2	109272	uc007gru.2	-29758	ENSMUSG00000020061	Mybpc1	myosin binding protein C, slow-type
chr1	88097231	88097515	285	*	Peak_735|Height_96.816|Summit_88097367	1000	Intron (uc007bvc.1/78795, intron 16 of 18)	1	88053485	88149066	95582	1	78795	uc007bvj.1	43746	ENSMUSG00000062590	Armc9	armadillo repeat containing 9
chr10	88094295	88094633	339	*	Peak_736|Height_133.834|Summit_88094441	1000	Distal Intergenic	10	87981028	88067897	86870	2	109272	uc007gru.2	-26398	ENSMUSG00000020061	Mybpc1	myosin binding protein C, slow-type
chr10	88067726	88068029	304	*	Peak_737|Height_192.683|Summit_88067870	1000	Promoter	10	87981028	88067897	86870	2	109272	uc007grt.2	0	ENSMUSG00000020061	Mybpc1	myosin binding protein C, slow-type
chr10	88053777	88054171	395	*	Peak_738|Height_71.1882|Summit_88053916	1000	Intron (uc007grt.2/109272, intron 1 of 28)	10	87981028	88067897	86870	2	109272	uc007grt.2	13726	ENSMUSG00000020061	Mybpc1	myosin binding protein C, slow-type
chr15	8804364	8804631	268	*	Peak_739|Height_86.375|Summit_8804489	1000	Distal Intergenic	15	8918119	8997082	78964	1	223332	uc007vfb.1	-113488	ENSMUSG00000048424	Ranbp3l	RAN binding protein 3-like
chr8	88028653	88029082	430	*	Peak_740|Height_115.799|Summit_88028953	1000	Intron (uc009mpx.1/108682, intron 3 of 10)	8	88016516	88051457	34942	1	108682	uc009mpy.1	12137	ENSMUSG00000031700	Gpt2	glutamic pyruvate transaminase (alanine aminotransferase) 2
chr8	88026983	88027371	389	*	Peak_741|Height_92.0701|Summit_88027182	1000	5' UTR	8	88016516	88051457	34942	1	108682	uc009mpy.1	10467	ENSMUSG00000031700	Gpt2	glutamic pyruvate transaminase (alanine aminotransferase) 2
chr8	88015992	88016239	248	*	Peak_742|Height_71.1882|Summit_88016131	1000	Promoter	8	88016516	88048733	32218	1	108682	uc009mpx.1	-277	ENSMUSG00000031700	Gpt2	glutamic pyruvate transaminase (alanine aminotransferase) 2
chr12	88013021	88013307	287	*	Peak_743|Height_109.155|Summit_88013149	1000	Distal Intergenic	12	88019650	88036631	16982	1	238328	uc007ohx.2	-6343	ENSMUSG00000021256	Vash1	vasohibin 1
chr12	87988204	87988422	219	*	Peak_744|Height_78.7816|Summit_87988315	1000	Distal Intergenic	12	88019650	88036631	16982	1	238328	uc007ohx.2	-31228	ENSMUSG00000021256	Vash1	vasohibin 1
chr11	87978607	87978876	270	*	Peak_745|Height_74.9849|Summit_87978719	1000	Intron (uc007kvg.2/103841, intron 1 of 5)	11	87975763	88007642	31880	1	103841	uc011ycf.1	2844	ENSMUSG00000018378	Cuedc1	CUE domain containing 1
chr11	87978314	87978605	292	*	Peak_746|Height_76.8833|Summit_87978449	1000	Intron (uc007kvg.2/103841, intron 1 of 5)	11	87975763	88007642	31880	1	103841	uc011ycf.1	2551	ENSMUSG00000018378	Cuedc1	CUE domain containing 1
chr11	87977859	87978113	255	*	Peak_747|Height_73.0866|Summit_87977961	1000	Intron (uc007kvg.2/103841, intron 1 of 5)	11	87975763	88007642	31880	1	103841	uc011ycf.1	2096	ENSMUSG00000018378	Cuedc1	CUE domain containing 1
chr11	87972938	87973226	289	*	Peak_748|Height_136.681|Summit_87973076	1000	Intron (uc007kvg.2/103841, intron 1 of 5)	11	87975763	88007642	31880	1	103841	uc011ycf.1	-2537	ENSMUSG00000018378	Cuedc1	CUE domain containing 1
chr12	87953236	87953531	296	*	Peak_749|Height_95.8668|Summit_87953389	1000	Distal Intergenic	12	88019650	88036631	16982	1	238328	uc007ohx.2	-66119	ENSMUSG00000021256	Vash1	vasohibin 1
chr9	87925699	87925957	259	*	Peak_750|Height_80.68|Summit_87925814	1000	Distal Intergenic	9	88222447	88262682	40236	1	23959	uc009qyi.2	-296490	ENSMUSG00000032420	Nt5e	5' nucleotidase, ecto
chr7	87919133	87919418	286	*	Peak_751|Height_95.8668|Summit_87919275	1000	Intron (uc009ibc.2/29875, intron 2 of 37)	7	87856469	87948217	91749	2	29875	uc009ibc.2	28799	ENSMUSG00000030536	Iqgap1	IQ motif containing GTPase activating protein 1
chr8	87904617	87905062	446	*	Peak_752|Height_307.533|Summit_87904776	1000	Promoter	8	87848828	87904877	56050	2	213435	uc009mpt.1	0	ENSMUSG00000031698	Mylk3	myosin light chain kinase 3
chr9	87863383	87863646	264	*	Peak_753|Height_108.206|Summit_87863512	1000	Distal Intergenic	9	87597635	87626095	28461	2	76365	uc009qyh.2	-237288	ENSMUSG00000032419	Tbx18	T-box18
chr10	87843543	87844006	464	*	Peak_754|Height_135.732|Summit_87843771	1000	Intron (uc007grk.1/432486, intron 2 of 13)	10	87842157	87910074	67918	1	432486	uc011xlg.1	1386	ENSMUSG00000035311	Gnptab	N-acetylglucosamine-1-phosphate transferase, alpha and beta subunits
chr12	87839713	87839959	247	*	Peak_756|Height_80.68|Summit_87839843	1000	Intron (uc007oht.2/26380, intron 3 of 6)	12	87811067	87862578	51512	1	26380	uc007ohw.2	28646	ENSMUSG00000021255	Esrrb	estrogen related receptor, beta
chr4	87830234	87830561	328	*	Peak_757|Height_134.783|Summit_87830420	1000	Intron (uc008tmu.1/230393, intron 9 of 43)	4	87767944	87768029	86	1	735282	uc012dgv.1	62290	ENSMUSG00000070077	Mir491	microRNA 491
chr17	87827802	87828035	234	*	Peak_758|Height_96.816|Summit_87827928	1000	Promoter	17	87788911	87827081	38171	2	75467	uc008duw.2	-721	ENSMUSG00000036557	Stpg4	sperm tail PG rich repeat containing 4
chr14	87827573	87827914	342	*	Peak_759|Height_78.7816|Summit_87827693	1000	Intron (uc007uuf.2/219249, intron 1 of 11)	14	87816390	87945315	128926	1	219249	uc011zpb.1	11183	ENSMUSG00000022019	Tdrd3	tudor domain containing 3
chr6	87825036	87825426	391	*	Peak_760|Height_185.089|Summit_87825250	1000	Distal Intergenic	6	87837934	87840753	2820	1	54161	uc009cuf.1	-12508	ENSMUSG00000030058	Copg1	coatomer protein complex, subunit gamma 1
chr6	87823144	87823491	348	*	Peak_761|Height_100.613|Summit_87823294	1000	Distal Intergenic	6	87837934	87840753	2820	1	54161	uc009cuf.1	-14443	ENSMUSG00000030058	Copg1	coatomer protein complex, subunit gamma 1
chr6	87818927	87819151	225	*	Peak_762|Height_88.2734|Summit_87819061	1000	Distal Intergenic	6	87792609	87801100	8492	2	12785	uc009cue.2	-17827	ENSMUSG00000030057	Cnbp	cellular nucleic acid binding protein
chr17	87804860	87805189	330	*	Peak_763|Height_87.3242|Summit_87805014	1000	Intron (uc008duw.2/75467, intron 5 of 6)	17	87788911	87827081	38171	2	75467	uc008duw.2	21892	ENSMUSG00000036557	Stpg4	sperm tail PG rich repeat containing 4
chr7	87800748	87801026	279	*	Peak_764|Height_81.6291|Summit_87800903	1000	Intron (uc009iaz.1/70461, intron 2 of 14)	7	87731518	87833763	102246	2	70461	uc009iaz.1	32737	ENSMUSG00000030527	Crtc3	CREB regulated transcription coactivator 3
chr17	87776458	87776781	324	*	Peak_765|Height_140.478|Summit_87776629	1000	Intron (uc008duv.2/225049, intron 19 of 19)	17	87788911	87827081	38171	2	75467	uc008duw.2	50300	ENSMUSG00000036557	Stpg4	sperm tail PG rich repeat containing 4
chr10	87764625	87764905	281	*	Peak_766|Height_74.9849|Summit_87764749	1000	Distal Intergenic	10	87785549	87791893	6345	2	71712	uc007gri.1	26988	ENSMUSG00000020057	Dram1	DNA-damage regulated autophagy modulator 1
chr17	87750546	87751129	584	*	Peak_768|Height_75.9341|Summit_87750868	1000	Intron (uc008duu.1/225049, intron 15 of 18)	17	87682226	87781110	98885	1	225049	uc008duv.2	68320	ENSMUSG00000036918	Ttc7	tetratricopeptide repeat domain 7
chr17	87749836	87750062	227	*	Peak_769|Height_70.239|Summit_87749958	1000	Intron (uc008duu.1/225049, intron 15 of 18)	17	87682226	87781110	98885	1	225049	uc008duv.2	67610	ENSMUSG00000036918	Ttc7	tetratricopeptide repeat domain 7
chr12	87712698	87713023	326	*	Peak_770|Height_97.7651|Summit_87712855	1000	Intron (uc007oht.2/26380, intron 1 of 6)	12	87702067	87862578	160512	1	26380	uc007oht.2	10631	ENSMUSG00000021255	Esrrb	estrogen related receptor, beta
chr1	87662757	87663101	345	*	Peak_771|Height_112.952|Summit_87662898	1000	Distal Intergenic	1	87690022	87692048	2027	1	12283	uc007bul.2	-26921	ENSMUSG00000036707	Cab39	calcium binding protein 39
chr4	87661251	87661552	302	*	Peak_772|Height_97.7651|Summit_87661380	1000	Intron (uc008tmp.1/70122, intron 2 of 10)	4	87483323	87678717	195395	2	70122	uc008tmr.1	17165	ENSMUSG00000028496	Mllt3	myeloid/lymphoid or mixed-lineage leukemia; translocated to, 3
chr1	87654270	87654707	438	*	Peak_773|Height_108.206|Summit_87654486	1000	Distal Intergenic	1	87613658	87633181	19524	2	319997	uc011wod.1	-21089	ENSMUSG00000052760	A630001G21Rik	RIKEN cDNA A630001G21 gene
chr7	87606863	87607178	316	*	Peak_774|Height_130.986|Summit_87607046	1000	Intron (uc009iaw.2/12144, intron 19 of 21)	7	87534080	87550317	16238	2	18550	uc009iav.1	-56546	ENSMUSG00000030530	Furin	furin (paired basic amino acid cleaving enzyme)
chr14	87576185	87576504	320	*	Peak_775|Height_132.885|Summit_87576364	1000	Distal Intergenic	14	87475546	87540921	65376	2	56419	uc007uue.1	-35264	ENSMUSG00000022021	Diaph3	diaphanous related formin 3
chr16	87575852	87576276	425	*	Peak_776|Height_235.396|Summit_87576114	1000	Intron (uc012ahq.1/224419, intron 3 of 4)	16	87553575	87595581	42007	1	224419	uc012ahq.1	22277	ENSMUSG00000025610	Map3k7cl	Map3k7 C-terminal like
chr15	8756367	8756769	403	*	Peak_777|Height_200.276|Summit_8756584	1000	Distal Intergenic	15	8657610	8660807	3198	2	20512	uc007vfa.2	-95560	ENSMUSG00000005360	Slc1a3	solute carrier family 1 (glial high affinity glutamate transporter), member 3
chr11	87550239	87550489	251	*	Peak_778|Height_83.5275|Summit_87550354	1000	Promoter	11	87551067	87557119	6053	1	20922	uc007kuj.1	-578	ENSMUSG00000020485	Supt4a	SPT4A, DSIF elongation factor subunit
chr17	87524073	87524365	293	*	Peak_779|Height_78.7816|Summit_87524224	1000	Intron (uc008dup.1/56468, intron 2 of 2)	17	87507019	87536925	29907	1	56468	uc008duq.1	17054	ENSMUSG00000037104	Socs5	suppressor of cytokine signaling 5
chr15	87522440	87522678	239	*	Peak_780|Height_89.2225|Summit_87522570	1000	Intron (uc007xee.1/106014, intron 2 of 3)	15	87455660	87589794	134135	1	106014	uc007xef.1	66780	ENSMUSG00000054863	Tafa5	TAFA chemokine like family member 5
chr15	87509229	87509563	335	*	Peak_781|Height_93.9684|Summit_87509416	1000	Intron (uc007xee.1/106014, intron 1 of 3)	15	87455660	87589794	134135	1	106014	uc007xef.1	53569	ENSMUSG00000054863	Tafa5	TAFA chemokine like family member 5
chr12	87498851	87499128	278	*	Peak_782|Height_118.647|Summit_87498976	1000	Intron (uc007oho.2/76411, intron 4 of 7)	12	87423511	87503409	79899	1	76411	uc007ohp.2	75340	ENSMUSG00000007867	Ift43	intraflagellar transport 43
chr7	87491090	87491348	259	*	Peak_783|Height_71.1882|Summit_87491198	1000	Distal Intergenic	7	87488023	87490983	2961	1	68695	uc009ian.1	3067	ENSMUSG00000030532	Hddc3	HD domain containing 3
chr10	87462699	87462993	295	*	Peak_784|Height_98.7143|Summit_87462853	1000	Distal Intergenic	10	87429416	87430762	1347	1	22172	uc007grb.1	33283	NA	Tyms-ps	thymidylate synthase, pseudogene
chr15	87459030	87459310	281	*	Peak_785|Height_81.6291|Summit_87459179	1000	Intron (uc007xee.1/106014, intron 1 of 3)	15	87455660	87589794	134135	1	106014	uc007xef.1	3370	ENSMUSG00000054863	Tafa5	TAFA chemokine like family member 5
chr4	87452164	87452555	392	*	Peak_786|Height_130.986|Summit_87452426	1000	Promoter	4	87415829	87452218	36390	2	70122	uc008tmo.1	0	ENSMUSG00000028496	Mllt3	myeloid/lymphoid or mixed-lineage leukemia; translocated to, 3
chr12	87441657	87441948	292	*	Peak_787|Height_112.952|Summit_87441805	1000	Intron (uc007oho.2/76411, intron 2 of 7)	12	87423511	87503409	79899	1	76411	uc007ohp.2	18146	ENSMUSG00000007867	Ift43	intraflagellar transport 43
chr11	87436720	87436954	235	*	Peak_788|Height_107.257|Summit_87436859	1000	Intron (uc007kuc.1/327992, intron 2 of 5)	11	87430666	87473044	42379	1	327992	uc007kuc.1	6054	ENSMUSG00000070345	Hsf5	heat shock transcription factor family member 5
chr4	87411651	87411986	336	*	Peak_789|Height_212.615|Summit_87411802	1000	Distal Intergenic	4	87415829	87435297	19469	2	70122	uc008tmn.1	23311	ENSMUSG00000028496	Mllt3	myeloid/lymphoid or mixed-lineage leukemia; translocated to, 3
chr17	87386190	87386502	313	*	Peak_790|Height_134.783|Summit_87386355	1000	Intron (uc008dum.1/104215, intron 2 of 4)	17	87362451	87399409	36959	1	104215	uc008dum.1	23739	ENSMUSG00000024143	Rhoq	ras homolog family member Q
chr12	87379984	87380296	313	*	Peak_791|Height_108.206|Summit_87380175	1000	Intron (uc007ohj.2/320244, intron 33 of 33)	12	87397693	87419991	22299	2	21809	uc007ohn.2	39695	ENSMUSG00000021253	Tgfb3	transforming growth factor, beta 3
chr12	87378370	87378709	340	*	Peak_792|Height_122.444|Summit_87378500	1000	Intron (uc007ohj.2/320244, intron 33 of 33)	12	87397693	87419991	22299	2	21809	uc007ohn.2	41282	ENSMUSG00000021253	Tgfb3	transforming growth factor, beta 3
chr12	87377162	87377693	532	*	Peak_793|Height_139.529|Summit_87377457	1000	Intron (uc007ohj.2/320244, intron 33 of 33)	12	87397693	87419991	22299	2	21809	uc007ohn.2	42298	ENSMUSG00000021253	Tgfb3	transforming growth factor, beta 3
chr17	87367217	87367738	522	*	Peak_794|Height_143.326|Summit_87367367	1000	Intron (uc008dum.1/104215, intron 2 of 4)	17	87362451	87399409	36959	1	104215	uc008dum.1	4766	ENSMUSG00000024143	Rhoq	ras homolog family member Q
chr12	87363991	87364333	343	*	Peak_795|Height_81.6291|Summit_87364191	1000	Intron (uc007ohj.2/320244, intron 32 of 33)	12	87397693	87419991	22299	2	21809	uc007ohn.2	55658	ENSMUSG00000021253	Tgfb3	transforming growth factor, beta 3
chr8	87361047	87361366	320	*	Peak_796|Height_184.14|Summit_87361201	1000	3' UTR	8	87358551	87364540	5990	2	19358	uc009mnk.1	3174	ENSMUSG00000003813	Rad23a	RAD23 homolog A, nucleotide excision repair protein
chr12	87300840	87301169	330	*	Peak_797|Height_101.562|Summit_87300980	1000	Intron (uc007ohj.2/320244, intron 29 of 33)	12	87280276	87402843	122568	1	320244	uc007ohm.1	20564	ENSMUSG00000012609	Ttll5	tubulin tyrosine ligase-like family, member 5
chr8	87269494	87269783	290	*	Peak_798|Height_84.4767|Summit_87269630	1000	Intron (uc009mnc.1/18032, intron 2 of 10)	8	87231498	87298268	66771	2	18032	uc009mnc.1	28485	ENSMUSG00000001911	Nfix	nuclear factor I/X
chr3	8717479	8717932	454	*	Peak_799|Height_173.699|Summit_8717736	1000	Distal Intergenic	3	8663359	8667038	3680	2	15213	uc008oop.1	-50441	ENSMUSG00000040289	Hey1	hairy/enhancer-of-split related with YRPW motif 1
chr16	8715912	8716202	291	*	Peak_800|Height_105.359|Summit_8716061	1000	Intron (uc007ycw.1/252870, intron 2 of 30)	16	8696273	8698943	2671	2	252870	uc007ycy.1	-16969	ENSMUSG00000022710	Usp7	ubiquitin specific peptidase 7
chr17	87071528	87071887	360	*	Peak_801|Height_93.9684|Summit_87071701	1000	Distal Intergenic	17	87153204	87232750	79547	1	13819	uc008duj.2	-81317	ENSMUSG00000024140	Epas1	endothelial PAS domain protein 1
chr12	87041168	87041575	408	*	Peak_802|Height_108.206|Summit_87041421	1000	Intron (uc007ohd.1/53314, intron 2 of 2)	12	87027670	87050037	22368	1	53314	uc007ohd.1	13498	ENSMUSG00000034266	Batf	basic leucine zipper transcription factor, ATF-like
chr6	87024996	87025289	294	*	Peak_803|Height_82.5783|Summit_87025147	1000	Intron (uc009csz.2/14583, intron 12 of 18)	6	87054740	87062997	8258	1	52372	uc009ctb.2	-29451	ENSMUSG00000090891	D6Ertd527e	DNA segment, Chr 6, ERATO Doi 527, expressed
chr9	86944259	86944595	337	*	Peak_804|Height_192.683|Summit_86944458	1000	Intron (uc009qyc.2/266690, intron 10 of 15)	9	86935217	86972609	37393	1	266690	uc009qyf.2	9042	ENSMUSG00000032872	Cyb5r4	cytochrome b5 reductase 4
chr12	86943202	86943435	234	*	Peak_805|Height_71.1882|Summit_86943301	1000	Intron (uc007ohb.1/81703, intron 1 of 3)	12	86940366	86980828	40463	1	81703	uc007ohc.1	2836	ENSMUSG00000034271	Jdp2	Jun dimerization protein 2
chr12	86915827	86916104	278	*	Peak_806|Height_136.681|Summit_86915973	1000	Distal Intergenic	12	86940055	86980828	40774	1	81703	uc007ohb.1	-23951	ENSMUSG00000034271	Jdp2	Jun dimerization protein 2
chr12	86911198	86911494	297	*	Peak_807|Height_82.5783|Summit_86911302	1000	Distal Intergenic	12	86940055	86980828	40774	1	81703	uc007ohb.1	-28561	ENSMUSG00000034271	Jdp2	Jun dimerization protein 2
chr9	86894826	86895202	377	*	Peak_808|Height_146.173|Summit_86894972	1000	Distal Intergenic	9	86910372	86914751	4380	1	382089	uc009qya.1	-15170	ENSMUSG00000047897	Ripply2	ripply transcriptional repressor 2
chr6	86889684	86890129	446	*	Peak_809|Height_96.816|Summit_86889840	1000	Intron (uc009csr.1/269774, intron 4 of 8)	6	86959830	86978455	18626	1	56748	uc009csv.2	-69701	ENSMUSG00000029993	Nfu1	NFU1 iron-sulfur cluster scaffold
chr12	86864924	86865383	460	*	Peak_810|Height_230.65|Summit_86865194	1000	Distal Intergenic	12	86814851	86818219	3369	1	14281	uc007oha.1	50073	ENSMUSG00000021250	Fos	FBJ osteosarcoma oncogene
chr6	86836202	86836443	242	*	Peak_811|Height_111.054|Summit_86836349	1000	Intron (uc009csr.1/269774, intron 1 of 8)	6	86799636	86875126	75491	1	269774	uc009csu.1	36566	ENSMUSG00000057230	Aak1	AP2 associated kinase 1
chr12	86803284	86803514	231	*	Peak_812|Height_84.4767|Summit_86803412	1000	Distal Intergenic	12	86814851	86818219	3369	1	14281	uc007oha.1	-11337	ENSMUSG00000021250	Fos	FBJ osteosarcoma oncogene
chr8	86788785	86789157	373	*	Peak_813|Height_122.444|Summit_86788942	1000	Intron (uc012ghi.1/67736, intron 1 of 7)	8	86781694	86790973	9280	2	67736	uc012ghi.1	1816	ENSMUSG00000004994	Ccdc130	coiled-coil domain containing 130
chr12	86787969	86788393	425	*	Peak_814|Height_174.648|Summit_86788121	1000	Distal Intergenic	12	86814851	86818219	3369	1	14281	uc007oha.1	-26458	ENSMUSG00000021250	Fos	FBJ osteosarcoma oncogene
chr11	86786717	86786995	279	*	Peak_815|Height_100.613|Summit_86786848	1000	Intron (uc007ktd.1/77864, intron 1 of 4)	11	86749927	86807264	57338	2	77864	uc007ktd.1	20269	ENSMUSG00000018427	Ypel2	yippee like 2
chr17	8677171	8677442	272	*	Peak_817|Height_100.613|Summit_8677325	1000	Distal Intergenic	17	8719666	9179513	459848	1	23984	uc008ajr.1	-42224	ENSMUSG00000023868	Pde10a	phosphodiesterase 10A
chr17	86769696	86769933	238	*	Peak_818|Height_72.1374|Summit_86769826	1000	Intron (uc008dug.2/18754, intron 2 of 14)	17	86567514	87057259	489746	1	18754	uc008duh.2	202182	ENSMUSG00000045038	Prkce	protein kinase C, epsilon
chr6	86754650	86754940	291	*	Peak_819|Height_113.901|Summit_86754801	1000	Distal Intergenic	6	86686834	86743578	56745	2	11746	uc009cso.2	-11072	ENSMUSG00000029994	Anxa4	annexin A4
chr6	86746505	86746875	371	*	Peak_820|Height_170.852|Summit_86746662	1000	Distal Intergenic	6	86686834	86743578	56745	2	11746	uc009cso.2	-2927	ENSMUSG00000029994	Anxa4	annexin A4
chr14	86729692	86729958	267	*	Peak_821|Height_79.7308|Summit_86729811	1000	Distal Intergenic	14	87056130	87189721	133592	2	56419	uc007uua.1	459763	ENSMUSG00000022021	Diaph3	diaphanous related formin 3
chr6	86722672	86722989	318	*	Peak_822|Height_144.275|Summit_86722845	1000	Intron (uc009csn.2/11746, intron 1 of 12)	6	86697465	86715904	18440	2	11746	uc009csp.1	-6768	ENSMUSG00000029994	Anxa4	annexin A4
chr5	86673954	86674253	300	*	Peak_823|Height_83.5275|Summit_86674096	1000	Intron (uc008xxn.1/435845, intron 5 of 9)	5	86660506	86718333	57828	2	435845	uc008xxn.1	44080	ENSMUSG00000061184	Tmprss11c	transmembrane protease, serine 11c
chr16	86659320	86659560	241	*	Peak_824|Height_70.239|Summit_86659461	1000	Distal Intergenic	16	87354430	87365907	11478	1	67768	uc007zub.1	-694870	ENSMUSG00000044442	N6amt1	N-6 adenine-specific DNA methyltransferase 1 (putative)
chr14	8664675	8664994	320	*	Peak_825|Height_136.681|Summit_8664853	1000	Intron (uc007sej.1/286940, intron 1 of 5)	14	8650471	8784101	133631	1	286940	uc007sek.1	14204	ENSMUSG00000025278	Flnb	filamin, beta
chr17	86609046	86609487	442	*	Peak_826|Height_129.088|Summit_86609294	1000	Intron (uc008dug.2/18754, intron 1 of 14)	17	86567514	87057259	489746	1	18754	uc008duh.2	41532	ENSMUSG00000045038	Prkce	protein kinase C, epsilon
chr3	86578880	86579236	357	*	Peak_827|Height_146.173|Summit_86579080	1000	Intron (uc008prh.1/80877, intron 54 of 54)	3	86590072	86597835	7764	2	70762	uc008prk.3	18599	ENSMUSG00000028078	Dclk2	doublecortin-like kinase 2
chr3	86572511	86572798	288	*	Peak_828|Height_113.901|Summit_86572654	1000	Intron (uc008prh.1/80877, intron 53 of 54)	3	86590072	86597835	7764	2	70762	uc008prk.3	25037	ENSMUSG00000028078	Dclk2	doublecortin-like kinase 2
chr11	86570812	86571362	551	*	Peak_829|Height_163.258|Summit_86571160	1000	Promoter	11	86508155	86570994	62840	2	67300	uc007kta.1	0	ENSMUSG00000047126	Cltc	clathrin, heavy polypeptide (Hc)
chr12	86568014	86568655	642	*	Peak_830|Height_222.107|Summit_86568384	1000	Distal Intergenic	12	86560463	86567578	7116	1	217715	uc007ogr.1	7551	ENSMUSG00000004788	Eif2b2	eukaryotic translation initiation factor 2B, subunit 2 beta
chr9	86552044	86552334	291	*	Peak_831|Height_190.784|Summit_86552199	1000	Intron (uc009qxr.2/17436, intron 3 of 13)	9	86474970	86581206	106237	2	17436	uc009qxr.2	28872	ENSMUSG00000032418	Me1	malic enzyme 1, NADP(+)-dependent, cytosolic
chr5	86542188	86542588	401	*	Peak_832|Height_85.4258|Summit_86542320	1000	Intron (uc008xxj.1/231380, intron 32 of 32)	5	86537410	86539914	2505	2	231380	uc008xxi.1	-2274	ENSMUSG00000035898	Uba6	ubiquitin-like modifier activating enzyme 6
chr9	86517754	86518043	290	*	Peak_833|Height_72.1374|Summit_86517907	1000	Intron (uc009qxr.2/17436, intron 6 of 13)	9	86465660	86468506	2847	1	69519	uc012gxs.1	52094	ENSMUSG00000032417	Rwdd2a	RWD domain containing 2A
chr8	86480871	86481407	537	*	Peak_834|Height_237.294|Summit_86481217	1000	Intron (uc009mlk.1/66929, intron 1 of 3)	8	86479593	86494094	14502	1	66929	uc009mlk.1	1278	ENSMUSG00000005470	Asf1b	anti-silencing function 1B histone chaperone
chr16	86461392	86461669	278	*	Peak_835|Height_125.291|Summit_86461543	1000	Distal Intergenic	16	85858402	85901370	42969	2	23794	uc007ztw.1	-560022	ENSMUSG00000022894	Adamts5	a disintegrin-like and metallopeptidase (reprolysin type) with thrombospondin type 1 motif, 5 (aggrecanase-2)
chr6	86447433	86447666	234	*	Peak_836|Height_78.7816|Summit_86447570	1000	Distal Intergenic	6	86474491	86476159	1669	2	23983	uc009csc.1	28493	ENSMUSG00000051695	Pcbp1	poly(rC) binding protein 1
chr6	86430097	86430351	255	*	Peak_837|Height_100.613|Summit_86430212	1000	Intron (uc009crz.1/uc009crz.1, intron 1 of 4)	6	86388686	86420381	31696	1	232196	uc009crw.2	41411	ENSMUSG00000046679	C87436	expressed sequence C87436
chr8	86427314	86427512	199	*	Peak_838|Height_77.8324|Summit_86427422	1000	Intron (uc009mlg.2/330814, intron 1 of 22)	8	86423997	86465853	41857	1	330814	uc009mlh.2	3317	ENSMUSG00000013033	Adgrl1	adhesion G protein-coupled receptor L1
chr16	86403924	86404170	247	*	Peak_839|Height_91.1209|Summit_86404038	1000	Distal Intergenic	16	85858402	85901370	42969	2	23794	uc007ztw.1	-502554	ENSMUSG00000022894	Adamts5	a disintegrin-like and metallopeptidase (reprolysin type) with thrombospondin type 1 motif, 5 (aggrecanase-2)
chr2	8628318	8628566	249	*	Peak_840|Height_91.1209|Summit_8628451	1000	Distal Intergenic	2	9778705	9800227	21523	2	14462	uc008ihe.1	1171661	ENSMUSG00000015619	Gata3	GATA binding protein 3
chr10	86277327	86277617	291	*	Peak_841|Height_74.0357|Summit_86277499	1000	Intron (uc007gqm.1/103466, intron 4 of 13)	10	86241750	86301134	59385	1	103466	uc007gqn.1	35577	ENSMUSG00000054027	Nt5dc3	5'-nucleotidase domain containing 3
chr8	86263919	86264293	375	*	Peak_842|Height_75.9341|Summit_86264096	1000	Promoter	8	86247150	86265210	18061	2	26364	uc009mlc.2	917	ENSMUSG00000002885	Adgre5	adhesion G protein-coupled receptor E5
chr4	86257987	86258274	288	*	Peak_843|Height_77.8324|Summit_86258155	1000	Promoter	4	86227189	86257926	30738	2	230376	uc008tly.1	-61	ENSMUSG00000038047	Haus6	HAUS augmin-like complex, subunit 6
chr11	86209071	86209585	515	*	Peak_844|Height_141.427|Summit_86209249	1000	Distal Intergenic	11	86079217	86171027	91811	2	327987	uc007ksk.1	-38044	ENSMUSG00000034297	Med13	mediator complex subunit 13
chr12	86188486	86188785	300	*	Peak_845|Height_130.986|Summit_86188627	1000	Intron (uc011ypd.1/16997, intron 3 of 34)	12	86216752	86220705	3954	1	100303738	uc011ype.1	-27967	ENSMUSG00000092130	D030025P21Rik	RIKEN cDNA D030025P21 gene
chr12	86160291	86160706	416	*	Peak_846|Height_89.2225|Summit_86160565	1000	Intron (uc011ypd.1/16997, intron 8 of 34)	12	86124162	86156986	32825	2	16997	uc011ypc.1	-3305	ENSMUSG00000002020	Ltbp2	latent transforming growth factor beta binding protein 2
chr9	86145030	86145359	330	*	Peak_847|Height_73.0866|Summit_86145161	1000	Distal Intergenic	9	86200841	86358523	157683	2	70348	uc009qxc.1	213164	ENSMUSG00000032415	Ube2cbp	ubiquitin-conjugating enzyme E2C binding protein
chr16	86123288	86123504	217	*	Peak_848|Height_78.7816|Summit_86123391	1000	Distal Intergenic	16	85858402	85901370	42969	2	23794	uc007ztw.1	-221918	ENSMUSG00000022894	Adamts5	a disintegrin-like and metallopeptidase (reprolysin type) with thrombospondin type 1 motif, 5 (aggrecanase-2)
chr6	86119185	86119445	261	*	Peak_849|Height_86.375|Summit_86119343	1000	Distal Intergenic	6	86145245	86159908	14664	1	21802	uc009crj.2	-25800	ENSMUSG00000029999	Tgfa	transforming growth factor alpha
chr8	86099932	86100190	259	*	Peak_850|Height_96.816|Summit_86100072	1000	Exon (uc009mko.1/uc009mko.1, exon 1 of 2)	8	86095912	86097222	1311	2	106529	uc012ggs.1	-2710	ENSMUSG00000031708	Tecr	trans-2,3-enoyl-CoA reductase
chr8	86098599	86098891	293	*	Peak_851|Height_75.9341|Summit_86098750	1000	Intron (uc009mkm.2/106529, intron 1 of 12)	8	86095912	86097222	1311	2	106529	uc012ggs.1	-1377	ENSMUSG00000031708	Tecr	trans-2,3-enoyl-CoA reductase
chr9	86097205	86097569	365	*	Peak_852|Height_88.2734|Summit_86097425	1000	Distal Intergenic	9	86200841	86358523	157683	2	70348	uc009qxc.1	260954	ENSMUSG00000032415	Ube2cbp	ubiquitin-conjugating enzyme E2C binding protein
chr17	86087620	86088001	382	*	Peak_853|Height_108.206|Summit_86087737	1000	Promoter	17	86083608	86087594	3987	2	20472	uc008duc.2	-26	ENSMUSG00000024134	Six2	sine oculis-related homeobox 2
chr15	86087044	86087457	414	*	Peak_854|Height_114.85|Summit_86087194	1000	Intron (uc007xea.1/223754, intron 4 of 12)	15	86044889	86328933	284045	1	223754	uc007xea.1	42155	ENSMUSG00000051864	Tbc1d22a	TBC1 domain family, member 22a
chr11	8603967	8604220	254	*	Peak_855|Height_140.478|Summit_8604109	1000	Distal Intergenic	11	8445696	8564538	118843	2	319939	uc007hzl.1	-39429	ENSMUSG00000020422	Tns3	tensin 3
chr16	86011407	86011649	243	*	Peak_856|Height_87.3242|Summit_86011524	1000	Distal Intergenic	16	85858402	85901370	42969	2	23794	uc007ztw.1	-110037	ENSMUSG00000022894	Adamts5	a disintegrin-like and metallopeptidase (reprolysin type) with thrombospondin type 1 motif, 5 (aggrecanase-2)
chr14	85992348	85992651	304	*	Peak_857|Height_239.192|Summit_85992498	1000	Distal Intergenic	14	84858645	84876231	17587	2	319903	uc011zpa.1	-1116117	ENSMUSG00000115529	9630013A20Rik	RIKEN cDNA 9630013A20 gene
chr7	85986076	85986632	557	*	Peak_858|Height_106.308|Summit_85986281	1000	Intron (uc009hxo.1/76375, intron 2 of 4)	7	85972360	85992097	19738	2	76375	uc009hxo.1	5465	ENSMUSG00000030610	Det1	de-etiolated homolog 1 (Arabidopsis)
chr4	85972708	85972999	292	*	Peak_859|Height_78.7816|Summit_85972884	1000	Intron (uc009vcq.2/77739, intron 15 of 27)	4	85922670	86074286	151617	1	77739	uc008tls.3	50038	ENSMUSG00000066113	Adamtsl1	ADAMTS-like 1
chr15	85941186	85941474	289	*	Peak_860|Height_74.9849|Summit_85941312	1000	Intron (uc007xdv.2/223752, intron 3 of 18)	15	85969531	85989660	20130	2	223753	uc007xdx.2	48186	ENSMUSG00000035891	Cerk	ceramide kinase
chr11	8592760	8593213	454	*	Peak_861|Height_259.125|Summit_8593026	1000	Distal Intergenic	11	8445696	8564538	118843	2	319939	uc007hzl.1	-28222	ENSMUSG00000020422	Tns3	tensin 3
chr15	85916259	85916647	389	*	Peak_862|Height_71.1882|Summit_85916386	1000	Intron (uc007xdv.2/223752, intron 1 of 18)	15	85889199	85968064	78866	1	223752	uc007xdw.2	27060	ENSMUSG00000035900	Gramd4	GRAM domain containing 4
chr9	85903819	85904096	278	*	Peak_863|Height_94.9176|Summit_85903955	1000	Distal Intergenic	9	85736459	85740662	4204	1	21983	uc009qxa.2	167360	ENSMUSG00000035274	Tpbg	trophoblast glycoprotein
chr4	85897289	85897673	385	*	Peak_864|Height_100.613|Summit_85897442	1000	Intron (uc009vcq.2/77739, intron 11 of 27)	4	85922670	86074286	151617	1	77739	uc008tls.3	-24997	ENSMUSG00000066113	Adamtsl1	ADAMTS-like 1
chr16	85798710	85798948	239	*	Peak_866|Height_105.359|Summit_85798846	1000	Exon (uc012aho.1/11504, exon 5 of 9)	16	85794073	85803360	9288	2	11504	uc012aho.1	4412	ENSMUSG00000022893	Adamts1	a disintegrin-like and metallopeptidase (reprolysin type) with thrombospondin type 1 motif, 1
chr10	85783898	85784275	378	*	Peak_867|Height_122.444|Summit_85784045	1000	Intron (uc007gnr.1/21859, intron 1 of 4)	10	85763157	85812250	49094	1	21859	uc007gnr.1	20741	ENSMUSG00000020044	Timp3	tissue inhibitor of metalloproteinase 3
chr10	85778215	85778540	326	*	Peak_868|Height_91.1209|Summit_85778418	1000	Intron (uc007gnr.1/21859, intron 1 of 4)	10	85763157	85812250	49094	1	21859	uc007gnr.1	15058	ENSMUSG00000020044	Timp3	tissue inhibitor of metalloproteinase 3
chr10	85776289	85776582	294	*	Peak_869|Height_93.0193|Summit_85776437	1000	Intron (uc007gnr.1/21859, intron 1 of 4)	10	85763157	85812250	49094	1	21859	uc007gnr.1	13132	ENSMUSG00000020044	Timp3	tissue inhibitor of metalloproteinase 3
chr16	85766514	85766778	265	*	Peak_870|Height_101.562|Summit_85766649	1000	Distal Intergenic	16	85794073	85803360	9288	2	11504	uc012aho.1	36582	ENSMUSG00000022893	Adamts1	a disintegrin-like and metallopeptidase (reprolysin type) with thrombospondin type 1 motif, 1
chr3	85732278	85732560	283	*	Peak_871|Height_164.207|Summit_85732423	1000	Distal Intergenic	3	84299986	85691440	1391455	2	99889	uc008pqg.2	-40838	ENSMUSG00000074513	Arfip1	ADP-ribosylation factor interacting protein 1
chr4	85686943	85687273	331	*	Peak_872|Height_81.6291|Summit_85687083	1000	Distal Intergenic	4	85699819	85845420	145602	1	77739	uc008tlq.2	-12546	ENSMUSG00000066113	Adamtsl1	ADAMTS-like 1
chr16	85680786	85681136	351	*	Peak_873|Height_143.326|Summit_85680965	1000	Distal Intergenic	16	85794073	85803360	9288	2	11504	uc012aho.1	122224	ENSMUSG00000022893	Adamts1	a disintegrin-like and metallopeptidase (reprolysin type) with thrombospondin type 1 motif, 1
chr3	85662873	85663231	359	*	Peak_875|Height_108.206|Summit_85663049	1000	Intron (uc008pqg.2/99889, intron 1 of 9)	3	85604969	85691440	86472	2	320302	uc012cra.1	28209	ENSMUSG00000031286	Glt28d2	glycosyltransferase 28 domain containing 2
chr12	85657671	85657979	309	*	Peak_876|Height_121.495|Summit_85657813	1000	Promoter	12	85658068	85675061	16994	1	52708	uc007oet.1	-89	ENSMUSG00000042472	Zfp410	zinc finger protein 410
chr9	85642789	85643082	294	*	Peak_877|Height_93.0193|Summit_85642977	1000	Promoter	9	85580967	85642941	61975	2	108837	uc009qww.2	0	ENSMUSG00000035941	Ibtk	inhibitor of Bruton agammaglobulinemia tyrosine kinase
chr9	85642162	85642507	346	*	Peak_878|Height_86.375|Summit_85642333	1000	Promoter	9	85580967	85642941	61975	2	108837	uc009qww.2	434	ENSMUSG00000035941	Ibtk	inhibitor of Bruton agammaglobulinemia tyrosine kinase
chr3	85637484	85637764	281	*	Peak_879|Height_88.2734|Summit_85637646	1000	Intron (uc008pqg.2/99889, intron 1 of 9)	3	85604969	85691440	86472	2	320302	uc012cra.1	53676	ENSMUSG00000031286	Glt28d2	glycosyltransferase 28 domain containing 2
chr3	85617060	85617490	431	*	Peak_880|Height_99.6635|Summit_85617246	1000	Intron (uc008pqg.2/99889, intron 2 of 9)	3	85463985	85550131	86147	2	229488	uc008pqw.2	-66929	ENSMUSG00000051000	Fam160a1	family with sequence similarity 160, member A1
chr12	85595813	85596121	309	*	Peak_881|Height_100.613|Summit_85595977	1000	Distal Intergenic	12	85626264	85644973	18710	1	77219	uc007oeo.1	-30143	ENSMUSG00000072946	Ptgr2	prostaglandin reductase 2
chr17	85592720	85593023	304	*	Peak_882|Height_151.868|Summit_85592868	1000	Intron (uc008dtt.1/73582, intron 3 of 10)	17	85491423	85565848	74426	1	73582	uc008dtu.1	101297	ENSMUSG00000071037	Camkmt	calmodulin-lysine N-methyltransferase
chr17	85574485	85574956	472	*	Peak_883|Height_120.545|Summit_85574701	1000	Intron (uc008dtt.1/73582, intron 3 of 10)	17	85491423	85565848	74426	1	73582	uc008dtu.1	83062	ENSMUSG00000071037	Camkmt	calmodulin-lysine N-methyltransferase
chr13	85569700	85569948	249	*	Peak_884|Height_77.8324|Summit_85569820	1000	Distal Intergenic	13	85354304	85429091	74788	2	218397	uc007rix.2	-140609	ENSMUSG00000021549	Rasa1	RAS p21 protein activator 1
chr9	85556769	85557052	284	*	Peak_885|Height_104.409|Summit_85556904	1000	Distal Intergenic	9	85580967	85614953	33987	2	108837	uc009qwu.2	57901	ENSMUSG00000035941	Ibtk	inhibitor of Bruton agammaglobulinemia tyrosine kinase
chr3	85545759	85546098	340	*	Peak_886|Height_230.65|Summit_85545901	1000	Intron (uc008pqg.2/99889, intron 3 of 9)	3	85463985	85550131	86147	2	229488	uc008pqw.2	4033	ENSMUSG00000051000	Fam160a1	family with sequence similarity 160, member A1
chr12	85536246	85536569	324	*	Peak_887|Height_168.004|Summit_85536424	1000	Intron (uc007oem.2/238317, intron 1 of 12)	12	85490123	85534965	44843	2	238317	uc011you.1	-1281	ENSMUSG00000042507	Mideas	mitotic deacetylase associated SANT domain protein
chr3	85518095	85518470	376	*	Peak_888|Height_89.2225|Summit_85518325	1000	Intron (uc008pqg.2/99889, intron 3 of 9)	3	85463985	85526472	62488	2	229488	uc012cqz.1	8002	ENSMUSG00000051000	Fam160a1	family with sequence similarity 160, member A1
chr8	85493944	85494325	382	*	Peak_889|Height_208.819|Summit_85494150	1000	Intron (uc009mjq.1/330812, intron 1 of 1)	8	85387713	85431998	44286	1	330812	uc009mjs.1	106231	ENSMUSG00000047747	Rnf150	ring finger protein 150
chr4	85484076	85484401	326	*	Peak_890|Height_205.971|Summit_85484243	1000	Distal Intergenic	4	85699819	85845420	145602	1	77739	uc008tlq.2	-215418	ENSMUSG00000066113	Adamtsl1	ADAMTS-like 1
chr3	85437567	85437905	339	*	Peak_892|Height_82.5783|Summit_85437785	1000	Intron (uc008pqr.1/229487, intron 9 of 11)	3	85463985	85477910	13926	2	229488	uc008pqu.2	40005	ENSMUSG00000051000	Fam160a1	family with sequence similarity 160, member A1
chr17	85385800	85386078	279	*	Peak_893|Height_155.665|Summit_85385952	1000	Intron (uc012ayd.1/19043, intron 1 of 5)	17	85393020	85423332	30313	1	19043	uc008dtk.2	-6942	ENSMUSG00000061130	Ppm1b	protein phosphatase 1B, magnesium dependent, beta isoform
chr11	85369311	85369530	220	*	Peak_894|Height_77.8324|Summit_85369443	1000	Intron (uc007krp.2/192197, intron 18 of 23)	11	85454206	85639560	185355	1	192197	uc007kru.2	-84676	ENSMUSG00000059439	Bcas3	breast carcinoma amplified sequence 3
chr17	85343800	85344246	447	*	Peak_895|Height_84.4767|Summit_85344095	1000	Intron (uc008dtd.2/68531, intron 2 of 3)	17	85356081	85423332	67252	1	19043	uc012ayd.1	-11835	ENSMUSG00000061130	Ppm1b	protein phosphatase 1B, magnesium dependent, beta isoform
chr17	85342083	85342522	440	*	Peak_896|Height_88.2734|Summit_85342272	1000	Intron (uc008dtd.2/68531, intron 2 of 3)	17	85356081	85423332	67252	1	19043	uc012ayd.1	-13559	ENSMUSG00000061130	Ppm1b	protein phosphatase 1B, magnesium dependent, beta isoform
chr15	8527732	8528036	305	*	Peak_897|Height_127.19|Summit_8527889	1000	Distal Intergenic	15	8584124	8601506	17383	2	20512	uc007vex.1	73470	ENSMUSG00000005360	Slc1a3	solute carrier family 1 (glial high affinity glutamate transporter), member 3
chr12	85243549	85243820	272	*	Peak_898|Height_105.359|Summit_85243692	1000	Intron (uc007odx.1/18222, intron 1 of 12)	12	85136389	85262808	126420	2	18222	uc007odx.1	18988	ENSMUSG00000021224	Numb	NUMB endocytic adaptor protein
chr15	8519088	8519379	292	*	Peak_899|Height_78.7816|Summit_8519221	1000	Distal Intergenic	15	8584124	8601506	17383	2	20512	uc007vex.1	82127	ENSMUSG00000005360	Slc1a3	solute carrier family 1 (glial high affinity glutamate transporter), member 3
chr3	85177121	85177384	264	*	Peak_900|Height_74.9849|Summit_85177256	1000	Intron (uc008pqg.2/99889, intron 3 of 9)	3	85378051	85456755	78705	1	229487	uc008pqr.1	-200667	ENSMUSG00000028085	Gatb	glutamyl-tRNA(Gln) amidotransferase, subunit B
chr17	85176008	85176262	255	*	Peak_901|Height_89.2225|Summit_85176147	1000	Intron (uc008dtc.1/72416, intron 2 of 37)	17	85104587	85190126	85540	2	72416	uc008dtc.1	13864	ENSMUSG00000024120	Lrpprc	leucine-rich PPR-motif containing
chr16	85151206	85151486	281	*	Peak_902|Height_160.411|Summit_85151339	1000	Intron (uc007ztm.2/11820, intron 1 of 15)	16	84954681	85173952	219272	2	11820	uc007ztm.2	22466	ENSMUSG00000022892	App	amyloid beta (A4) precursor protein
chr17	85089506	85089793	288	*	Peak_903|Height_116.749|Summit_85089642	1000	Intron (uc012aya.1/67470, intron 2 of 11)	17	85082471	85099673	17203	1	67470	uc008dta.1	7035	ENSMUSG00000024254	Abcg8	ATP binding cassette subfamily G member 8
chr3	85078987	85079367	381	*	Peak_904|Height_144.275|Summit_85079218	1000	Intron (uc008pqg.2/99889, intron 3 of 9)	3	85378051	85456755	78705	1	229487	uc008pqr.1	-298684	ENSMUSG00000028085	Gatb	glutamyl-tRNA(Gln) amidotransferase, subunit B
chr8	85001835	85002142	308	*	Peak_906|Height_156.614|Summit_85001989	1000	Distal Intergenic	8	84863098	84927110	64013	2	16168	uc009mjm.1	-74725	ENSMUSG00000031712	Il15	interleukin 15
chr16	85000613	85000906	294	*	Peak_907|Height_139.529|Summit_85000751	1000	Intron (uc007ztm.2/11820, intron 12 of 15)	16	84846369	84857817	11449	1	14390	uc012ahm.1	154244	ENSMUSG00000008976	Gabpa	GA repeat binding protein, alpha
chr3	84978987	84979375	389	*	Peak_908|Height_71.1882|Summit_84979110	1000	Intron (uc008pqg.2/99889, intron 3 of 9)	3	84768978	84769502	525	2	654362	uc008pqm.1	-209485	NA	Fbxw7as1	F-box and WD-40 domain protein 7 antisense transcript 1
chr10	84965346	84965669	324	*	Peak_910|Height_71.1882|Summit_84965461	1000	Intron (uc007glg.2/74007, intron 1 of 16)	10	85061156	85123037	61882	1	74007	uc007glh.1	-95487	ENSMUSG00000020042	Btbd11	BTB (POZ) domain containing 11
chr18	84941424	84941775	352	*	Peak_911|Height_167.055|Summit_84941620	1000	Distal Intergenic	18	84889634	84909828	20195	1	240479	uc008fuv.1	51790	ENSMUSG00000047992	Dipk1c	divergent protein kinase domain 1C
chr18	84941126	84941420	295	*	Peak_912|Height_93.0193|Summit_84941254	1000	Distal Intergenic	18	84889634	84909828	20195	1	240479	uc008fuv.1	51492	ENSMUSG00000047992	Dipk1c	divergent protein kinase domain 1C
chr4	8492868	8493166	299	*	Peak_913|Height_124.342|Summit_8493031	1000	Intron (uc008rxw.1/59021, intron 2 of 7)	4	8488299	8505184	16886	1	59021	uc008rxx.1	4569	ENSMUSG00000047187	Rab2a	RAB2A, member RAS oncogene family
chr8	84917401	84917716	316	*	Peak_914|Height_98.7143|Summit_84917558	1000	Intron (uc009mjk.1/16168, intron 1 of 7)	8	84855523	84926444	70922	2	16168	uc009mjk.1	8728	ENSMUSG00000031712	Il15	interleukin 15
chr11	84908650	84908888	239	*	Peak_915|Height_72.1374|Summit_84908762	1000	Intron (uc007krh.1/237898, intron 2 of 33)	11	84797990	84953457	155468	2	237898	uc007krh.1	44569	ENSMUSG00000000804	Usp32	ubiquitin specific peptidase 32
chr12	84884490	84884741	252	*	Peak_916|Height_71.1882|Summit_84884618	1000	Distal Intergenic	12	84866999	84882942	15944	1	73828	uc007odf.2	17491	ENSMUSG00000021222	Dcaf4	DDB1 and CUL4 associated factor 4
chr18	84853031	84853283	253	*	Peak_917|Height_93.9684|Summit_84853130	1000	Intron (uc008fuu.1/66054, intron 1 of 11)	18	84836861	84851416	14556	2	66054	uc008fut.1	-1615	ENSMUSG00000024644	Cndp2	CNDP dipeptidase 2 (metallopeptidase M20 family)
chr17	84834345	84834863	519	*	Peak_918|Height_140.478|Summit_84834473	1000	Promoter	17	84669647	84835050	165404	2	240174	uc008dst.1	187	ENSMUSG00000024251	Thada	thyroid adenoma associated
chr1	84821722	84821974	253	*	Peak_919|Height_98.7143|Summit_84821833	1000	Intron (uc007bsy.1/14897, intron 1 of 40)	1	84717764	84835879	118116	2	14897	uc007bsy.1	13905	ENSMUSG00000026219	Trip12	thyroid hormone receptor interactor 12
chr3	84792935	84793259	325	*	Peak_920|Height_127.19|Summit_84793083	1000	Intron (uc008pqg.2/99889, intron 3 of 9)	3	84768978	84769502	525	2	654362	uc008pqm.1	-23433	NA	Fbxw7as1	F-box and WD-40 domain protein 7 antisense transcript 1
chr3	84756027	84756359	333	*	Peak_921|Height_252.481|Summit_84756181	1000	Promoter	3	84756133	84783120	26988	1	50754	uc008pql.2	0	ENSMUSG00000028086	Fbxw7	F-box and WD-40 domain protein 7
chr2	84659992	84660299	308	*	Peak_922|Height_102.511|Summit_84660146	1000	Intron (uc008kjg.1/68678, intron 1 of 7)	2	84651333	84662809	11477	2	68678	uc008kjg.1	2510	ENSMUSG00000027077	Smtnl1	smoothelin-like 1
chr18	84584092	84584348	257	*	Peak_923|Height_79.7308|Summit_84584219	1000	Intron (uc008fuo.2/240476, intron 4 of 8)	18	84449212	84581812	132601	2	240476	uc008fup.1	-2280	ENSMUSG00000048410	Zfp407	zinc finger protein 407
chr18	84579143	84579426	284	*	Peak_924|Height_176.547|Summit_84579299	1000	Intron (uc008fuo.2/240476, intron 4 of 8)	18	84449212	84581812	132601	2	240476	uc008fup.1	2386	ENSMUSG00000048410	Zfp407	zinc finger protein 407
chr17	84547955	84548429	475	*	Peak_925|Height_155.665|Summit_84548132	1000	Distal Intergenic	17	84583269	84587287	4019	2	12193	uc008dsq.1	38858	ENSMUSG00000045817	Zfp36l2	zinc finger protein 36, C3H type-like 2
chr18	84545915	84546176	262	*	Peak_926|Height_87.3242|Summit_84546058	1000	Intron (uc008fuo.2/240476, intron 4 of 8)	18	84449212	84581812	132601	2	240476	uc008fup.1	35636	ENSMUSG00000048410	Zfp407	zinc finger protein 407
chr12	8453609	8454198	590	*	Peak_927|Height_168.004|Summit_8454024	1000	Distal Intergenic	12	8504565	8506791	2227	2	11852	uc007mzp.1	52593	ENSMUSG00000054364	Rhob	ras homolog family member B
chr15	84484660	84484909	250	*	Peak_928|Height_103.46|Summit_84484781	1000	Distal Intergenic	15	84493674	84534103	40430	1	109270	uc007xcd.1	-8765	ENSMUSG00000036106	Prr5	proline rich 5 (renal)
chr2	84483865	84484377	513	*	Peak_929|Height_79.7308|Summit_84484114	1000	Intron (uc008kio.1/12388, intron 1 of 18)	2	84440938	84489637	48700	2	12388	uc008kio.1	5260	ENSMUSG00000034101	Ctnnd1	catenin (cadherin associated protein), delta 1
chr17	84469965	84470245	281	*	Peak_931|Height_132.885|Summit_84470112	1000	Distal Intergenic	17	84583269	84587287	4019	2	12193	uc008dsq.1	117042	ENSMUSG00000045817	Zfp36l2	zinc finger protein 36, C3H type-like 2
chr18	84464618	84464859	242	*	Peak_932|Height_78.7816|Summit_84464732	1000	Intron (uc008fuo.2/240476, intron 8 of 8)	18	84449212	84581812	132601	2	240476	uc008fup.1	116953	ENSMUSG00000048410	Zfp407	zinc finger protein 407
chr12	8443493	8443776	284	*	Peak_933|Height_96.816|Summit_8443650	1000	Distal Intergenic	12	8504565	8506791	2227	2	11852	uc007mzp.1	63015	ENSMUSG00000054364	Rhob	ras homolog family member B
chr10	84431620	84431902	283	*	Peak_934|Height_76.8833|Summit_84431753	1000	Intron (uc007gkx.1/237422, intron 4 of 9)	10	84471461	84479192	7732	1	237422	uc007gkz.1	-39559	ENSMUSG00000035620	Ric8b	RIC8 guanine nucleotide exchange factor B
chr6	84431120	84431540	421	*	Peak_935|Height_126.24|Summit_84431371	1000	Distal Intergenic	6	84521408	84538632	17225	2	232174	uc009coy.2	107092	ENSMUSG00000063415	Cyp26b1	cytochrome P450, family 26, subfamily b, polypeptide 1
chr11	8439974	8440285	312	*	Peak_936|Height_98.7143|Summit_8440139	1000	Intron (uc007hzk.1/319939, intron 9 of 30)	11	8331655	8368506	36852	2	319939	uc007hzj.1	-71468	ENSMUSG00000020422	Tns3	tensin 3
chr10	84399891	84400238	348	*	Peak_937|Height_104.409|Summit_84400085	1000	Intron (uc007gkx.1/237422, intron 2 of 9)	10	84380361	84479192	98832	1	237422	uc007gky.1	19530	ENSMUSG00000035620	Ric8b	RIC8 guanine nucleotide exchange factor B
chr10	84397766	84398018	253	*	Peak_938|Height_82.5783|Summit_84397871	1000	Intron (uc007gkx.1/237422, intron 2 of 9)	10	84380361	84479192	98832	1	237422	uc007gky.1	17405	ENSMUSG00000035620	Ric8b	RIC8 guanine nucleotide exchange factor B
chr8	84390924	84391200	277	*	Peak_939|Height_100.613|Summit_84391066	1000	Intron (uc009mje.1/234515, intron 10 of 24)	8	84380267	84646460	266194	1	234515	uc009mji.1	10657	ENSMUSG00000037940	Inpp4b	inositol polyphosphate-4-phosphatase, type II
chr17	84389833	84390169	337	*	Peak_940|Height_110.104|Summit_84389980	1000	Distal Intergenic	17	84236513	84246130	9618	2	107766	uc008dsl.1	-143703	ENSMUSG00000000673	Haao	3-hydroxyanthranilate 3,4-dioxygenase
chr17	84387077	84387347	271	*	Peak_941|Height_106.308|Summit_84387221	1000	Distal Intergenic	17	84236513	84246130	9618	2	107766	uc008dsl.1	-140947	ENSMUSG00000000673	Haao	3-hydroxyanthranilate 3,4-dioxygenase
chr6	84333770	84334023	254	*	Peak_942|Height_108.206|Summit_84333882	1000	Distal Intergenic	6	84521408	84538632	17225	2	232174	uc009coy.2	204609	ENSMUSG00000063415	Cyp26b1	cytochrome P450, family 26, subfamily b, polypeptide 1
chr15	84299789	84300060	272	*	Peak_943|Height_74.0357|Summit_84299919	1000	Distal Intergenic	15	84209633	84277527	67895	2	72301	uc007xcb.2	-22262	ENSMUSG00000062760	Shisal1	shisa like 1
chr6	84289056	84289291	236	*	Peak_944|Height_84.4767|Summit_84289152	1000	Distal Intergenic	6	84099868	84161036	61169	1	26903	uc009cow.1	189188	ENSMUSG00000033788	Dysf	dysferlin
chr2	84265395	84265648	254	*	Peak_945|Height_111.054|Summit_84265523	1000	Promoter	2	84170783	84265423	94641	2	54598	uc008kii.2	0	ENSMUSG00000059588	Calcrl	calcitonin receptor-like
chr9	84262846	84263362	517	*	Peak_946|Height_118.647|Summit_84263112	1000	Distal Intergenic	9	83842388	84017847	175460	1	12040	uc009qws.1	420458	ENSMUSG00000032263	Bckdhb	branched chain ketoacid dehydrogenase E1, beta polypeptide
chr18	84255670	84255958	289	*	Peak_947|Height_100.613|Summit_84255821	1000	Promoter	18	84181019	84255782	74764	2	110796	uc008ful.1	0	ENSMUSG00000046982	Tshz1	teashirt zinc finger family member 1
chr12	84201560	84201814	255	*	Peak_948|Height_76.8833|Summit_84201680	1000	Intron (uc007oda.1/50779, intron 13 of 16)	12	83718486	84259799	541314	1	50779	uc007odb.1	483074	ENSMUSG00000021219	Rgs6	regulator of G-protein signaling 6
chr6	84182130	84182369	240	*	Peak_949|Height_74.9849|Summit_84182268	1000	Distal Intergenic	6	84099868	84161036	61169	1	26903	uc009cow.1	82262	ENSMUSG00000033788	Dysf	dysferlin
chr12	84174018	84174693	676	*	Peak_950|Height_221.158|Summit_84174491	1000	Intron (uc007oda.1/50779, intron 12 of 16)	12	83718486	84259799	541314	1	50779	uc007odb.1	455532	ENSMUSG00000021219	Rgs6	regulator of G-protein signaling 6
chr6	84106617	84106876	260	*	Peak_951|Height_71.1882|Summit_84106735	1000	Intron (uc009cor.1/26903, intron 40 of 54)	6	84099868	84161036	61169	1	26903	uc009cow.1	6749	ENSMUSG00000033788	Dysf	dysferlin
chr11	84089516	84089871	356	*	Peak_952|Height_81.6291|Summit_84089674	1000	Intron (uc007kql.1/107476, intron 23 of 53)	11	84008940	84215153	206214	1	107476	uc007kql.1	80576	ENSMUSG00000020532	Acaca	acetyl-Coenzyme A carboxylase alpha
chr15	84081664	84082002	339	*	Peak_953|Height_105.359|Summit_84081792	1000	Intron (uc007xby.1/170736, intron 1 of 12)	15	84062473	84146039	83567	1	170736	uc007xby.1	19191	ENSMUSG00000022438	Parvb	parvin, beta
chr9	84077245	84077600	356	*	Peak_954|Height_70.239|Summit_84077475	1000	Distal Intergenic	9	83842388	84017847	175460	1	12040	uc009qws.1	234857	ENSMUSG00000032263	Bckdhb	branched chain ketoacid dehydrogenase E1, beta polypeptide
chr6	84074704	84074965	262	*	Peak_955|Height_77.8324|Summit_84074851	1000	Intron (uc009cor.1/26903, intron 30 of 54)	6	84056545	84066873	10329	1	26903	uc009cov.1	18159	ENSMUSG00000033788	Dysf	dysferlin
chr9	84072514	84072857	344	*	Peak_956|Height_77.8324|Summit_84072713	1000	Distal Intergenic	9	83842388	84017847	175460	1	12040	uc009qws.1	230126	ENSMUSG00000032263	Bckdhb	branched chain ketoacid dehydrogenase E1, beta polypeptide
chr9	84072190	84072503	314	*	Peak_957|Height_78.7816|Summit_84072345	1000	Distal Intergenic	9	83842388	84017847	175460	1	12040	uc009qws.1	229802	ENSMUSG00000032263	Bckdhb	branched chain ketoacid dehydrogenase E1, beta polypeptide
chr15	84072025	84072338	314	*	Peak_958|Height_121.495|Summit_84072161	1000	Intron (uc007xby.1/170736, intron 1 of 12)	15	84062473	84146039	83567	1	170736	uc007xby.1	9552	ENSMUSG00000022438	Parvb	parvin, beta
chr15	84055338	84055542	205	*	Peak_959|Height_84.4767|Summit_84055435	1000	Distal Intergenic	15	84062473	84146039	83567	1	170736	uc007xby.1	-6931	ENSMUSG00000022438	Parvb	parvin, beta
chr10	84032428	84032837	410	*	Peak_960|Height_130.986|Summit_84032634	1000	Distal Intergenic	10	84039692	84058045	18354	1	216198	uc007gkr.1	-6855	ENSMUSG00000020034	Tcp11l2	t-complex 11 (mouse) like 2
chr6	83972118	83972400	283	*	Peak_961|Height_86.375|Summit_83972260	1000	Intron (uc009cor.1/26903, intron 1 of 54)	6	83969383	84161036	191654	1	26903	uc009cot.1	2735	ENSMUSG00000033788	Dysf	dysferlin
chr6	83958492	83958812	321	*	Peak_962|Height_75.9341|Summit_83958657	1000	Promoter	6	83958584	84161036	202453	1	26903	uc009cor.1	0	ENSMUSG00000033788	Dysf	dysferlin
chr6	83951526	83951816	291	*	Peak_963|Height_116.749|Summit_83951675	1000	Distal Intergenic	6	83958584	84161036	202453	1	26903	uc009cor.1	-6768	ENSMUSG00000033788	Dysf	dysferlin
chr10	83943800	83944076	277	*	Peak_964|Height_86.375|Summit_83943951	1000	Distal Intergenic	10	83834064	83903216	69153	2	77976	uc007gko.1	-40584	ENSMUSG00000020032	Nuak1	NUAK family, SNF1-like kinase, 1
chr10	83943415	83943793	379	*	Peak_965|Height_78.7816|Summit_83943603	1000	Distal Intergenic	10	83834064	83903216	69153	2	77976	uc007gko.1	-40199	ENSMUSG00000020032	Nuak1	NUAK family, SNF1-like kinase, 1
chr8	8391313	8391531	219	*	Peak_966|Height_83.5275|Summit_8391435	1000	Intron (uc009kuc.1/uc009kuc.1, intron 2 of 5)	8	8617439	8660773	43335	2	13642	uc009kue.1	269242	ENSMUSG00000001300	Efnb2	ephrin B2
chr10	83903665	83904127	463	*	Peak_967|Height_149.021|Summit_83903954	1000	Promoter	10	83834064	83903216	69153	2	77976	uc007gko.1	-449	ENSMUSG00000020032	Nuak1	NUAK family, SNF1-like kinase, 1
chr1	83893269	83893701	433	*	Peak_968|Height_187.937|Summit_83893484	1000	Intron (uc007bss.1/uc007bss.1, intron 1 of 6)	1	84032868	84281220	248353	2	98496	uc007bst.2	387519	ENSMUSG00000045658	Pid1	phosphotyrosine interaction domain containing 1
chr11	83892183	83892516	334	*	Peak_969|Height_80.68|Summit_83892380	1000	3' UTR	11	83861547	83882079	20533	2	56405	uc007kqe.1	-10104	ENSMUSG00000018648	Dusp14	dual specificity phosphatase 14
chr3	83889354	83889770	417	*	Peak_970|Height_251.532|Summit_83889545	1000	Downstream (2-3kb)	3	83834237	83844083	9847	2	229473	uc008ppu.1	-45271	ENSMUSG00000033767	Tmem131l	transmembrane 131 like
chr11	83886574	83886894	321	*	Peak_971|Height_79.7308|Summit_83886765	1000	Distal Intergenic	11	83861547	83882079	20533	2	56405	uc007kqe.1	-4495	ENSMUSG00000018648	Dusp14	dual specificity phosphatase 14
chr10	83872068	83872406	339	*	Peak_972|Height_177.496|Summit_83872204	1000	Exon (uc007gko.1/77976, exon 2 of 7)	10	83834064	83903216	69153	2	77976	uc007gko.1	30810	ENSMUSG00000020032	Nuak1	NUAK family, SNF1-like kinase, 1
chr3	83865796	83866114	319	*	Peak_973|Height_75.9341|Summit_83865967	1000	Distal Intergenic	3	83834237	83844083	9847	2	229473	uc008ppu.1	-21713	ENSMUSG00000033767	Tmem131l	transmembrane 131 like
chr3	83863668	83863945	278	*	Peak_974|Height_94.9176|Summit_83863795	1000	Distal Intergenic	3	83834237	83844083	9847	2	229473	uc008ppu.1	-19585	ENSMUSG00000033767	Tmem131l	transmembrane 131 like
chr3	83863201	83863525	325	*	Peak_975|Height_180.343|Summit_83863373	1000	Distal Intergenic	3	83834237	83844083	9847	2	229473	uc008ppu.1	-19118	ENSMUSG00000033767	Tmem131l	transmembrane 131 like
chr18	83854164	83854488	325	*	Peak_976|Height_104.409|Summit_83854347	1000	Distal Intergenic	18	84181019	84255782	74764	2	110796	uc008ful.1	401294	ENSMUSG00000046982	Tshz1	teashirt zinc finger family member 1
chr5	83834344	83834675	332	*	Peak_977|Height_97.7651|Summit_83834484	1000	Distal Intergenic	5	83707147	83784220	77074	2	243078	uc008xwu.2	-50124	ENSMUSG00000049537	Tecrl	trans-2,3-enoyl-CoA reductase-like
chr11	8382743	8383025	283	*	Peak_978|Height_89.2225|Summit_8382920	1000	Intron (uc007hzk.1/319939, intron 17 of 30)	11	8331655	8368506	36852	2	319939	uc007hzj.1	-14237	ENSMUSG00000020422	Tns3	tensin 3
chr18	83820570	83820888	319	*	Peak_979|Height_120.545|Summit_83820735	1000	Distal Intergenic	18	84181019	84255782	74764	2	110796	uc008ful.1	434894	ENSMUSG00000046982	Tshz1	teashirt zinc finger family member 1
chr3	83808611	83809045	435	*	Peak_980|Height_276.21|Summit_83808824	1000	Intron (uc008ppp.1/229473, intron 3 of 34)	3	83742574	83835581	93008	2	229473	uc008ppt.1	26536	ENSMUSG00000033767	Tmem131l	transmembrane 131 like
chr5	83780613	83781015	403	*	Peak_981|Height_157.563|Summit_83780769	1000	Intron (uc008xwu.2/243078, intron 1 of 11)	5	83707147	83784220	77074	2	243078	uc008xwu.2	3205	ENSMUSG00000049537	Tecrl	trans-2,3-enoyl-CoA reductase-like
chr13	83777383	83777613	231	*	Peak_982|Height_77.8324|Summit_83777493	1000	Intron (uc007rie.2/17260, intron 7 of 10)	13	83764760	83806684	41925	1	17260	uc007rij.2	12623	ENSMUSG00000005583	Mef2c	myocyte enhancer factor 2C
chr3	83774482	83774861	380	*	Peak_983|Height_94.9176|Summit_83774652	1000	Intron (uc008ppp.1/229473, intron 3 of 34)	3	83702209	83764719	62511	2	229473	uc008ppo.1	-9763	ENSMUSG00000033767	Tmem131l	transmembrane 131 like
chr2	83769724	83770095	372	*	Peak_984|Height_194.581|Summit_83769917	1000	Intron (uc008kif.1/71861, intron 3 of 8)	2	83755236	83781383	26148	2	71861	uc008kif.1	11288	ENSMUSG00000034552	Zswim2	zinc finger SWIM-type containing 2
chr9	83699792	83699961	170	*	Peak_985|Height_116.749|Summit_83699817	1000	Promoter	9	83672299	83699912	27614	2	83603	uc012gxk.1	0	ENSMUSG00000032262	Elovl4	elongation of very long chain fatty acids (FEN1/Elo2, SUR4/Elo3, yeast)-like 4
chr5	83696451	83696795	345	*	Peak_986|Height_80.68|Summit_83696596	1000	Distal Intergenic	5	83707147	83784220	77074	2	243078	uc008xwu.2	87425	ENSMUSG00000049537	Tecrl	trans-2,3-enoyl-CoA reductase-like
chr11	8368177	8368484	308	*	Peak_987|Height_241.091|Summit_8368333	1000	Promoter	11	8331655	8368506	36852	2	319939	uc007hzj.1	22	ENSMUSG00000020422	Tns3	tensin 3
chr13	83654166	83654503	338	*	Peak_988|Height_156.614|Summit_83654312	1000	Intron (uc007rie.2/17260, intron 1 of 10)	13	83663910	83773490	109581	1	17260	uc007rif.1	-9407	ENSMUSG00000005583	Mef2c	myocyte enhancer factor 2C
chr13	83642954	83643272	319	*	Peak_989|Height_73.0866|Summit_83643123	1000	Promoter	13	83643033	83806684	163652	1	17260	uc007rie.2	0	ENSMUSG00000005583	Mef2c	myocyte enhancer factor 2C
chr13	83621192	83621453	262	*	Peak_990|Height_136.681|Summit_83621329	1000	Distal Intergenic	13	83643033	83806684	163652	1	17260	uc007rie.2	-21580	ENSMUSG00000005583	Mef2c	myocyte enhancer factor 2C
chr13	83589872	83590133	262	*	Peak_991|Height_86.375|Summit_83589984	1000	Distal Intergenic	13	83643033	83806684	163652	1	17260	uc007rie.2	-52900	ENSMUSG00000005583	Mef2c	myocyte enhancer factor 2C
chr2	83568265	83568574	310	*	Peak_992|Height_76.8833|Summit_83568421	1000	Intron (uc008kia.1/16410, intron 1 of 2)	2	83564554	83647073	82520	1	16410	uc008kid.1	3711	ENSMUSG00000027087	Itgav	integrin alpha V
chr6	83547983	83548261	279	*	Peak_993|Height_109.155|Summit_83548129	1000	Distal Intergenic	6	83493200	83522498	29299	2	70527	uc009cnt.2	-25485	ENSMUSG00000006906	Stambp	STAM binding protein
chr11	8351114	8351380	267	*	Peak_994|Height_97.7651|Summit_8351264	1000	Exon (uc007hzj.1/319939, exon 3 of 12)	11	8331655	8368506	36852	2	319939	uc007hzj.1	17126	ENSMUSG00000020422	Tns3	tensin 3
chr10	83489559	83489849	291	*	Peak_995|Height_83.5275|Summit_83489700	1000	Distal Intergenic	10	83185610	83225507	39898	1	69784	uc007gkm.2	303949	ENSMUSG00000087651	1500009L16Rik	RIKEN cDNA 1500009L16 gene
chr7	83487174	83487437	264	*	Peak_996|Height_99.6635|Summit_83487285	1000	Intron (uc012fnc.1/244071, intron 5 of 22)	7	83555948	83845009	289062	1	244071	uc009hxb.1	-68511	ENSMUSG00000025754	Agbl1	ATP/GTP binding protein-like 1
chr5	83478017	83478274	258	*	Peak_997|Height_86.375|Summit_83478161	1000	Distal Intergenic	5	83227969	83228090	122	2	100316803	uc012dxs.1	-249927	ENSMUSG00000080586	Mir1187	microRNA 1187
chr9	83472709	83473173	465	*	Peak_998|Height_192.683|Summit_83472862	1000	Intron (uc009qwl.1/212531, intron 2 of 3)	9	83441945	83532408	90464	1	212531	uc012gxj.1	30764	ENSMUSG00000032261	Sh3bgrl2	SH3 domain binding glutamic acid-rich protein like 2
chr7	83454451	83454673	223	*	Peak_999|Height_74.0357|Summit_83454554	1000	Intron (uc012fnc.1/244071, intron 1 of 22)	7	83374773	84269584	894812	1	244071	uc012fnc.1	79678	ENSMUSG00000025754	Agbl1	ATP/GTP binding protein-like 1
chr10	83442620	83443001	382	*	Peak_1001|Height_162.309|Summit_83442792	1000	Distal Intergenic	10	83185610	83225507	39898	1	69784	uc007gkm.2	257010	ENSMUSG00000087651	1500009L16Rik	RIKEN cDNA 1500009L16 gene
chr17	83424752	83425145	394	*	Peak_1002|Height_187.937|Summit_83424905	1000	Distal Intergenic	17	83614623	83624409	9787	1	106522	uc012axu.1	-189478	ENSMUSG00000024247	Pkdcc	protein kinase domain containing, cytoplasmic
chr12	83423589	83424072	484	*	Peak_1003|Height_111.054|Summit_83423844	1000	Intron (uc007ocu.2/217692, intron 3 of 22)	12	83412336	83552771	140436	1	217692	uc011yoo.1	11253	ENSMUSG00000042700	Sipa1l1	signal-induced proliferation-associated 1 like 1
chr15	83413395	83413868	474	*	Peak_1004|Height_76.8833|Summit_83413499	1000	Intron (uc007xbh.2/223723, intron 6 of 13)	15	83405524	83425587	20064	2	223723	uc007xbh.2	11719	ENSMUSG00000016757	Ttll12	tubulin tyrosine ligase-like family, member 12
chr15	83402670	83402960	291	*	Peak_1005|Height_134.783|Summit_83402786	1000	Exon (uc007xbg.2/12257, exon 3 of 4)	15	83394003	83404633	10631	1	12257	uc007xbg.2	8667	ENSMUSG00000041736	Tspo	translocator protein
chr10	83358906	83359240	335	*	Peak_1006|Height_203.124|Summit_83359086	1000	Distal Intergenic	10	83185610	83225507	39898	1	69784	uc007gkm.2	173296	ENSMUSG00000087651	1500009L16Rik	RIKEN cDNA 1500009L16 gene
chr13	83346511	83346843	333	*	Peak_1007|Height_71.1882|Summit_83346649	1000	Distal Intergenic	13	83643033	83806684	163652	1	17260	uc007rie.2	-296190	ENSMUSG00000005583	Mef2c	myocyte enhancer factor 2C
chr17	83337014	83337522	509	*	Peak_1008|Height_130.986|Summit_83337369	1000	Distal Intergenic	17	83614623	83624409	9787	1	106522	uc012axu.1	-277101	ENSMUSG00000024247	Pkdcc	protein kinase domain containing, cytoplasmic
chr17	83329889	83330252	364	*	Peak_1009|Height_86.375|Summit_83330039	1000	Distal Intergenic	17	83614623	83624409	9787	1	106522	uc012axu.1	-284371	ENSMUSG00000024247	Pkdcc	protein kinase domain containing, cytoplasmic
chr15	83304449	83304842	394	*	Peak_1010|Height_135.732|Summit_83304594	1000	Distal Intergenic	15	83206037	83295036	89000	2	23970	uc011zxc.1	-9413	ENSMUSG00000016664	Pacsin2	protein kinase C and casein kinase substrate in neurons 2
chr17	83304011	83304237	227	*	Peak_1011|Height_78.7816|Summit_83304100	1000	Distal Intergenic	17	83614623	83624409	9787	1	106522	uc012axu.1	-310386	ENSMUSG00000024247	Pkdcc	protein kinase domain containing, cytoplasmic
chr15	83301802	83302426	625	*	Peak_1013|Height_194.581|Summit_83302087	1000	Distal Intergenic	15	83206037	83295036	89000	2	23970	uc011zxc.1	-6766	ENSMUSG00000016664	Pacsin2	protein kinase C and casein kinase substrate in neurons 2
chr15	83299921	83300275	355	*	Peak_1014|Height_70.239|Summit_83300136	1000	Distal Intergenic	15	83206037	83295036	89000	2	23970	uc011zxc.1	-4885	ENSMUSG00000016664	Pacsin2	protein kinase C and casein kinase substrate in neurons 2
chr10	83299136	83299440	305	*	Peak_1015|Height_93.9684|Summit_83299319	1000	Distal Intergenic	10	83185610	83225507	39898	1	69784	uc007gkm.2	113526	ENSMUSG00000087651	1500009L16Rik	RIKEN cDNA 1500009L16 gene
chr15	83299220	83299439	220	*	Peak_1016|Height_72.1374|Summit_83299311	1000	Distal Intergenic	15	83206037	83295036	89000	2	23970	uc011zxc.1	-4184	ENSMUSG00000016664	Pacsin2	protein kinase C and casein kinase substrate in neurons 2
chr12	8329607	8329902	296	*	Peak_1017|Height_139.529|Summit_8329757	1000	Intron (uc007mzo.2/58240, intron 3 of 6)	12	8320239	8350630	30392	1	58240	uc007mzo.2	9368	ENSMUSG00000020605	Hs1bp3	HCLS1 binding protein 3
chr10	83288905	83289175	271	*	Peak_1018|Height_99.6635|Summit_83289058	1000	Distal Intergenic	10	83185610	83225507	39898	1	69784	uc007gkm.2	103295	ENSMUSG00000087651	1500009L16Rik	RIKEN cDNA 1500009L16 gene
chr13	83250511	83250788	278	*	Peak_1020|Height_83.5275|Summit_83250664	1000	Distal Intergenic	13	83643033	83806684	163652	1	17260	uc007rie.2	-392245	ENSMUSG00000005583	Mef2c	myocyte enhancer factor 2C
chr12	83216932	83217506	575	*	Peak_1021|Height_126.24|Summit_83217262	1000	Distal Intergenic	12	83270407	83552771	282365	1	217692	uc007ocu.2	-52901	ENSMUSG00000042700	Sipa1l1	signal-induced proliferation-associated 1 like 1
chr12	83203924	83204192	269	*	Peak_1022|Height_89.2225|Summit_83204060	1000	Distal Intergenic	12	83270407	83552771	282365	1	217692	uc007ocu.2	-66215	ENSMUSG00000042700	Sipa1l1	signal-induced proliferation-associated 1 like 1
chr5	83157363	83157603	241	*	Peak_1025|Height_72.1374|Summit_83157488	1000	Distal Intergenic	5	83227969	83228090	122	2	100316803	uc012dxs.1	70487	ENSMUSG00000080586	Mir1187	microRNA 1187
chr15	83095752	83095987	236	*	Peak_1026|Height_72.1374|Summit_83095830	1000	Distal Intergenic	15	83057152	83082204	25053	2	239559	uc007xae.2	-13548	ENSMUSG00000047878	A4galt	alpha 1,4-galactosyltransferase
chr3	83092460	83092658	199	*	Peak_1027|Height_75.9341|Summit_83092568	1000	Distal Intergenic	3	82859460	82876213	16754	1	53317	uc008ppj.1	233000	ENSMUSG00000027998	Plrg1	pleiotropic regulator 1
chr18	83086130	83086435	306	*	Peak_1028|Height_74.0357|Summit_83086254	1000	Intron (uc008fuf.2/329003, intron 1 of 5)	18	83084024	83174706	90683	1	329003	uc008fug.2	2106	ENSMUSG00000058881	Zfp516	zinc finger protein 516
chr4	83082746	83083152	407	*	Peak_1029|Height_112.952|Summit_83082880	1000	Intron (uc008tkt.1/77634, intron 5 of 5)	4	83063648	83113501	49854	1	77634	uc008tkv.1	19098	ENSMUSG00000028483	Snapc3	small nuclear RNA activating complex, polypeptide 3
chr7	83068905	83069237	333	*	Peak_1030|Height_111.054|Summit_83069111	1000	Distal Intergenic	7	82993252	83012373	19122	1	207952	uc012fnb.1	75653	ENSMUSG00000055652	Klhl25	kelch-like 25
chr15	83053964	83054266	303	*	Peak_1031|Height_125.291|Summit_83054104	1000	Downstream (2-3kb)	15	83057152	83082161	25010	2	239559	uc007xaf.2	27895	ENSMUSG00000047878	A4galt	alpha 1,4-galactosyltransferase
chr18	83025116	83025362	247	*	Peak_1032|Height_76.8833|Summit_83025251	1000	Exon (uc008fuc.1/uc008fuc.1, exon 1 of 3)	18	83080271	83174706	94436	1	329003	uc008fuf.2	-54909	ENSMUSG00000058881	Zfp516	zinc finger protein 516
chr6	8295536	8295756	221	*	Peak_1033|Height_76.8833|Summit_8295641	1000	Intron (uc009axm.2/100036521, intron 2 of 3)	6	8220466	8378765	158300	1	100036521	uc009axo.2	75070	ENSMUSG00000089862	Umad1	UMAP1-MVP12 associated (UMA) domain containing 1
chr4	82954864	82955185	322	*	Peak_1034|Height_168.004|Summit_82955018	1000	Intron (uc008tkq.1/69863, intron 1 of 19)	4	82866205	82970093	103889	2	69863	uc008tkq.1	14908	ENSMUSG00000038172	Ttc39b	tetratricopeptide repeat domain 39B
chr12	82933029	82933364	336	*	Peak_1035|Height_157.563|Summit_82933222	1000	Distal Intergenic	12	82961017	83101911	140895	1	54604	uc007ocq.1	-27653	ENSMUSG00000021140	Pcnx	pecanex homolog
chr12	82923146	82923467	322	*	Peak_1036|Height_253.43|Summit_82923303	1000	Distal Intergenic	12	82961017	83101911	140895	1	54604	uc007ocq.1	-37550	ENSMUSG00000021140	Pcnx	pecanex homolog
chr9	82897252	82897524	273	*	Peak_1037|Height_102.511|Summit_82897400	1000	Distal Intergenic	9	82838111	82869096	30986	2	83946	uc009qwb.1	-28156	ENSMUSG00000032253	Phip	pleckstrin homology domain interacting protein
chr3	82884669	82885003	335	*	Peak_1038|Height_185.089|Summit_82884844	1000	Distal Intergenic	3	82859460	82876213	16754	1	53317	uc008ppj.1	25209	ENSMUSG00000027998	Plrg1	pleiotropic regulator 1
chr6	82847343	82847631	289	*	Peak_1039|Height_123.393|Summit_82847478	1000	Distal Intergenic	6	82861879	82889744	27866	2	20355	uc012ent.1	42113	ENSMUSG00000000627	Sema4f	sema domain, immunoglobulin domain (Ig), TM domain, and short cytoplasmic domain
chr6	82836342	82836702	361	*	Peak_1040|Height_76.8833|Summit_82836493	1000	Distal Intergenic	6	82861879	82889744	27866	2	20355	uc012ent.1	53042	ENSMUSG00000000627	Sema4f	sema domain, immunoglobulin domain (Ig), TM domain, and short cytoplasmic domain
chr4	82828081	82828403	323	*	Peak_1041|Height_90.1717|Summit_82828228	1000	Distal Intergenic	4	82543824	82698071	154248	2	329872	uc008tkn.2	-130010	ENSMUSG00000059049	Frem1	Fras1 related extracellular matrix protein 1
chr6	82822051	82822277	227	*	Peak_1042|Height_92.0701|Summit_82822174	1000	Distal Intergenic	6	82861879	82889744	27866	2	20355	uc012ent.1	67467	ENSMUSG00000000627	Sema4f	sema domain, immunoglobulin domain (Ig), TM domain, and short cytoplasmic domain
chr6	82813387	82813752	366	*	Peak_1043|Height_86.375|Summit_82813580	1000	Distal Intergenic	6	82861879	82889744	27866	2	20355	uc012ent.1	75992	ENSMUSG00000000627	Sema4f	sema domain, immunoglobulin domain (Ig), TM domain, and short cytoplasmic domain
chr6	82812535	82812782	248	*	Peak_1044|Height_76.8833|Summit_82812679	1000	Distal Intergenic	6	82861879	82889744	27866	2	20355	uc012ent.1	76962	ENSMUSG00000000627	Sema4f	sema domain, immunoglobulin domain (Ig), TM domain, and short cytoplasmic domain
chr6	82811996	82812315	320	*	Peak_1045|Height_283.804|Summit_82812153	1000	Distal Intergenic	6	82861879	82889744	27866	2	20355	uc012ent.1	77429	ENSMUSG00000000627	Sema4f	sema domain, immunoglobulin domain (Ig), TM domain, and short cytoplasmic domain
chr12	82781158	82781463	306	*	Peak_1046|Height_109.155|Summit_82781285	1000	Distal Intergenic	12	82732356	82768538	36183	1	69480	uc007ocn.1	48802	ENSMUSG00000042734	Ttc9	tetratricopeptide repeat domain 9
chr7	82772713	82773075	363	*	Peak_1047|Height_93.9684|Summit_82772926	1000	Intron (uc009hwx.2/75547, intron 8 of 36)	7	82788205	82849425	61221	1	75547	uc009hwu.1	-15130	ENSMUSG00000066406	Akap13	A kinase (PRKA) anchor protein 13
chr7	82757668	82757956	289	*	Peak_1048|Height_89.2225|Summit_82757809	1000	Promoter	7	82756719	82830195	73477	1	75547	uc009hwt.1	949	ENSMUSG00000066406	Akap13	A kinase (PRKA) anchor protein 13
chr12	82754440	82754791	352	*	Peak_1049|Height_71.1882|Summit_82754572	1000	Intron (uc007ocm.1/69480, intron 1 of 2)	12	82732356	82768538	36183	1	69480	uc007ocn.1	22084	ENSMUSG00000042734	Ttc9	tetratricopeptide repeat domain 9
chr7	82752191	82752441	251	*	Peak_1050|Height_122.444|Summit_82752308	1000	Intron (uc009hwx.2/75547, intron 6 of 36)	7	82754925	82842320	87396	1	75547	uc009hwq.1	-2484	ENSMUSG00000066406	Akap13	A kinase (PRKA) anchor protein 13
chr8	8274355	8274583	229	*	Peak_1051|Height_74.9849|Summit_8274473	1000	Intron (uc009kuc.1/uc009kuc.1, intron 2 of 5)	8	8617439	8660773	43335	2	13642	uc009kue.1	386190	ENSMUSG00000001300	Efnb2	ephrin B2
chr7	82741194	82741486	293	*	Peak_1052|Height_84.4767|Summit_82741378	1000	Intron (uc009hwo.2/75547, intron 5 of 5)	7	82754925	82842320	87396	1	75547	uc009hwq.1	-13439	ENSMUSG00000066406	Akap13	A kinase (PRKA) anchor protein 13
chr13	82734575	82734910	336	*	Peak_1053|Height_113.901|Summit_82734784	1000	Distal Intergenic	13	81922291	81936156	13866	1	12626	uc007rid.1	812284	ENSMUSG00000021537	Cetn3	centrin 3
chr12	82731455	82731736	282	*	Peak_1054|Height_79.7308|Summit_82731600	1000	Promoter	12	82732356	82765928	33573	1	69480	uc007ocm.1	-620	ENSMUSG00000042734	Ttc9	tetratricopeptide repeat domain 9
chr18	82707605	82707853	249	*	Peak_1055|Height_93.0193|Summit_82707731	1000	Intron (uc008ftr.1/17196, intron 3 of 3)	18	82723712	82755029	31318	1	17196	uc008ftu.1	-15859	ENSMUSG00000041607	Mbp	myelin basic protein
chr4	82707420	82707710	291	*	Peak_1056|Height_71.1882|Summit_82707553	1000	Distal Intergenic	4	82543824	82698071	154248	2	329872	uc008tkn.2	-9349	ENSMUSG00000059049	Frem1	Fras1 related extracellular matrix protein 1
chr6	82703842	82704129	288	*	Peak_1057|Height_111.054|Summit_82703998	1000	Intron (uc009cll.2/15277, intron 2 of 17)	6	82675021	82724448	49428	2	15277	uc009cll.2	20319	ENSMUSG00000000628	Hk2	hexokinase 2
chr13	82698235	82698637	403	*	Peak_1058|Height_154.716|Summit_82698372	1000	Distal Intergenic	13	81922291	81936156	13866	1	12626	uc007rid.1	775944	ENSMUSG00000021537	Cetn3	centrin 3
chr10	82697690	82697906	217	*	Peak_1059|Height_70.239|Summit_82697830	1000	Intron (uc007gkf.1/338365, intron 10 of 10)	10	82693884	82800562	106679	2	338365	uc007gkf.1	102656	ENSMUSG00000034591	Slc41a2	solute carrier family 41, member 2
chr7	82694777	82695034	258	*	Peak_1060|Height_129.088|Summit_82694924	1000	Intron (uc009hwo.2/75547, intron 2 of 5)	7	82754925	82842320	87396	1	75547	uc009hwq.1	-59891	ENSMUSG00000066406	Akap13	A kinase (PRKA) anchor protein 13
chr4	82686816	82687157	342	*	Peak_1061|Height_159.462|Summit_82686983	1000	Intron (uc008tkn.2/329872, intron 1 of 36)	4	82543824	82698071	154248	2	329872	uc008tkn.2	10914	ENSMUSG00000059049	Frem1	Fras1 related extracellular matrix protein 1
chr7	82619038	82619278	241	*	Peak_1062|Height_100.613|Summit_82619138	1000	Intron (uc009hwo.2/75547, intron 1 of 5)	7	82600754	82725262	124509	1	75547	uc009hwp.1	18284	ENSMUSG00000066406	Akap13	A kinase (PRKA) anchor protein 13
chr7	82613804	82614066	263	*	Peak_1063|Height_80.68|Summit_82613943	1000	Intron (uc009hwo.2/75547, intron 1 of 5)	7	82600754	82725262	124509	1	75547	uc009hwp.1	13050	ENSMUSG00000066406	Akap13	A kinase (PRKA) anchor protein 13
chr3	82599614	82599803	190	*	Peak_1064|Height_82.5783|Summit_82599716	1000	Distal Intergenic	3	82641155	82680405	39251	2	633285	uc012cqu.1	80602	ENSMUSG00000033882	Rbm46	RNA binding motif protein 46
chr3	82597664	82598017	354	*	Peak_1065|Height_171.801|Summit_82597851	1000	Distal Intergenic	3	82641155	82680405	39251	2	633285	uc012cqu.1	82388	ENSMUSG00000033882	Rbm46	RNA binding motif protein 46
chr4	82595476	82595733	258	*	Peak_1066|Height_87.3242|Summit_82595616	1000	Intron (uc008tkm.2/329872, intron 23 of 35)	4	82584330	82616724	32395	2	329872	uc008tkp.1	20991	ENSMUSG00000059049	Frem1	Fras1 related extracellular matrix protein 1
chr7	82577091	82577327	237	*	Peak_1067|Height_84.4767|Summit_82577224	1000	Distal Intergenic	7	82600420	82748187	147768	1	75547	uc009hwo.2	-23093	ENSMUSG00000066406	Akap13	A kinase (PRKA) anchor protein 13
chr7	82568886	82569190	305	*	Peak_1068|Height_93.0193|Summit_82569067	1000	Distal Intergenic	7	82600420	82748187	147768	1	75547	uc009hwo.2	-31230	ENSMUSG00000066406	Akap13	A kinase (PRKA) anchor protein 13
chr7	82564920	82565210	291	*	Peak_1069|Height_106.308|Summit_82565042	1000	Distal Intergenic	7	82600420	82748187	147768	1	75547	uc009hwo.2	-35210	ENSMUSG00000066406	Akap13	A kinase (PRKA) anchor protein 13
chr10	82558151	82558533	383	*	Peak_1070|Height_71.1882|Summit_82558423	1000	Intron (uc007gke.1/58250, intron 2 of 2)	10	82448494	82658636	210143	1	58250	uc011xjs.1	109657	ENSMUSG00000034612	Chst11	carbohydrate sulfotransferase 11
chr3	82511569	82511831	263	*	Peak_1071|Height_77.8324|Summit_82511704	1000	Distal Intergenic	3	82342305	82352007	9703	2	18167	uc008ppa.1	-159562	ENSMUSG00000028004	Npy2r	neuropeptide Y receptor Y2
chr7	82441726	82442072	347	*	Peak_1072|Height_83.5275|Summit_82441900	1000	Intron (uc009hwk.2/64176, intron 1 of 12)	7	82259781	82453272	193492	2	64176	uc009hwk.2	11200	ENSMUSG00000053025	Sv2b	synaptic vesicle glycoprotein 2 b
chr1	82436781	82437038	258	*	Peak_1073|Height_70.239|Summit_82436931	1000	Intron (uc007brq.2/76867, intron 6 of 6)	1	82335624	82441941	106318	1	76867	uc007brr.1	101157	ENSMUSG00000026142	Rhbdd1	rhomboid domain containing 1
chr12	82412587	82412822	236	*	Peak_1074|Height_81.6291|Summit_82412713	1000	Intron (uc007obv.2/110893, intron 2 of 7)	12	82298902	82434167	135266	2	110893	uc007obv.2	21345	ENSMUSG00000079055	Slc8a3	solute carrier family 8 (sodium/calcium exchanger), member 3
chr7	82412070	82412305	236	*	Peak_1075|Height_70.239|Summit_82412199	1000	Intron (uc009hwk.2/64176, intron 1 of 12)	7	82259781	82453272	193492	2	64176	uc009hwk.2	40967	ENSMUSG00000053025	Sv2b	synaptic vesicle glycoprotein 2 b
chr4	82408374	82408683	310	*	Peak_1076|Height_163.258|Summit_82408522	1000	Distal Intergenic	4	82444642	82505565	60924	2	68268	uc008tkj.2	96882	ENSMUSG00000028403	Zdhhc21	zinc finger, DHHC domain containing 21
chr12	82375723	82376020	298	*	Peak_1077|Height_112.003|Summit_82375866	1000	Intron (uc007obv.2/110893, intron 2 of 7)	12	82298902	82434167	135266	2	110893	uc007obv.2	58147	ENSMUSG00000079055	Slc8a3	solute carrier family 8 (sodium/calcium exchanger), member 3
chr4	82370025	82370334	310	*	Peak_1078|Height_153.767|Summit_82370176	1000	Distal Intergenic	4	82444642	82505565	60924	2	68268	uc008tkj.2	135231	ENSMUSG00000028403	Zdhhc21	zinc finger, DHHC domain containing 21
chr12	82346442	82346728	287	*	Peak_1079|Height_114.85|Summit_82346584	1000	Intron (uc007obv.2/110893, intron 2 of 7)	12	82267138	82267221	84	1	100526532	uc011yok.1	79304	ENSMUSG00000092673	Mir3067	microRNA 3067
chr12	82345968	82346330	363	*	Peak_1080|Height_104.409|Summit_82346121	1000	Intron (uc007obv.2/110893, intron 2 of 7)	12	82267138	82267221	84	1	100526532	uc011yok.1	78830	ENSMUSG00000092673	Mir3067	microRNA 3067
chr12	82345506	82345763	258	*	Peak_1081|Height_100.613|Summit_82345644	1000	Intron (uc007obv.2/110893, intron 2 of 7)	12	82267138	82267221	84	1	100526532	uc011yok.1	78368	ENSMUSG00000092673	Mir3067	microRNA 3067
chr7	82337438	82337738	301	*	Peak_1082|Height_72.1374|Summit_82337594	1000	Intron (uc009hwk.2/64176, intron 2 of 12)	7	82259781	82453272	193492	2	64176	uc009hwk.2	115534	ENSMUSG00000053025	Sv2b	synaptic vesicle glycoprotein 2 b
chr1	82321178	82321579	402	*	Peak_1083|Height_153.767|Summit_82321402	1000	Intron (uc007brq.2/76867, intron 1 of 6)	1	82313154	82441941	128788	1	76867	uc007brq.2	8024	ENSMUSG00000026142	Rhbdd1	rhomboid domain containing 1
chr1	82317100	82317367	268	*	Peak_1084|Height_92.0701|Summit_82317246	1000	Intron (uc007brq.2/76867, intron 1 of 6)	1	82313154	82441941	128788	1	76867	uc007brq.2	3946	ENSMUSG00000026142	Rhbdd1	rhomboid domain containing 1
chr17	82301668	82301989	322	*	Peak_1085|Height_80.68|Summit_82301851	1000	Distal Intergenic	17	81772445	82137717	365273	2	20541	uc008drs.1	-163951	ENSMUSG00000054640	Slc8a1	solute carrier family 8 (sodium/calcium exchanger), member 1
chr1	82278383	82278681	299	*	Peak_1086|Height_95.8668|Summit_82278533	1000	Intron (uc007brp.2/16367, intron 1 of 1)	1	82229680	82288014	58335	2	16367	uc007brp.2	9333	ENSMUSG00000055980	Irs1	insulin receptor substrate 1
chr4	82255198	82255523	326	*	Peak_1087|Height_156.614|Summit_82255377	1000	Distal Intergenic	4	82141888	82151212	9325	2	18028	uc008tki.2	-103986	ENSMUSG00000008575	Nfib	nuclear factor I/B
chr4	82249580	82249835	256	*	Peak_1088|Height_111.054|Summit_82249711	1000	Distal Intergenic	4	82141888	82151212	9325	2	18028	uc008tki.2	-98368	ENSMUSG00000008575	Nfib	nuclear factor I/B
chr4	82244333	82244676	344	*	Peak_1089|Height_101.562|Summit_82244535	1000	Distal Intergenic	4	82141888	82151212	9325	2	18028	uc008tki.2	-93121	ENSMUSG00000008575	Nfib	nuclear factor I/B
chr4	82235496	82235781	286	*	Peak_1090|Height_89.2225|Summit_82235652	1000	Distal Intergenic	4	82141888	82151212	9325	2	18028	uc008tki.2	-84284	ENSMUSG00000008575	Nfib	nuclear factor I/B
chr13	82228481	82228807	327	*	Peak_1091|Height_280.956|Summit_82228632	1000	Distal Intergenic	13	81922291	81936156	13866	1	12626	uc007rid.1	306190	ENSMUSG00000021537	Cetn3	centrin 3
chr4	82219106	82219639	534	*	Peak_1092|Height_160.411|Summit_82219492	1000	Distal Intergenic	4	82141888	82151212	9325	2	18028	uc008tki.2	-67894	ENSMUSG00000008575	Nfib	nuclear factor I/B
chr1	82204264	82204499	236	*	Peak_1093|Height_88.2734|Summit_82204374	1000	Distal Intergenic	1	82229680	82288014	58335	2	16367	uc007brp.2	83515	ENSMUSG00000055980	Irs1	insulin receptor substrate 1
chr4	82201948	82202195	248	*	Peak_1094|Height_86.375|Summit_82202085	1000	Distal Intergenic	4	82141888	82151212	9325	2	18028	uc008tki.2	-50736	ENSMUSG00000008575	Nfib	nuclear factor I/B
chr1	82200444	82200734	291	*	Peak_1095|Height_103.46|Summit_82200579	1000	Distal Intergenic	1	82229680	82288014	58335	2	16367	uc007brp.2	87280	ENSMUSG00000055980	Irs1	insulin receptor substrate 1
chr4	82199588	82200039	452	*	Peak_1096|Height_103.46|Summit_82199755	1000	Distal Intergenic	4	82141888	82151212	9325	2	18028	uc008tki.2	-48376	ENSMUSG00000008575	Nfib	nuclear factor I/B
chr4	82194268	82194560	293	*	Peak_1097|Height_73.0866|Summit_82194420	1000	Distal Intergenic	4	82141888	82151212	9325	2	18028	uc008tki.2	-43056	ENSMUSG00000008575	Nfib	nuclear factor I/B
chr16	82184531	82184748	218	*	Peak_1098|Height_71.1882|Summit_82184631	1000	Distal Intergenic	16	81200942	81624532	423591	1	17968	uc007ztb.2	983589	ENSMUSG00000022762	Ncam2	neural cell adhesion molecule 2
chr4	82162331	82162692	362	*	Peak_1099|Height_119.596|Summit_82162527	1000	Distal Intergenic	4	82141888	82151212	9325	2	18028	uc008tki.2	-11119	ENSMUSG00000008575	Nfib	nuclear factor I/B
chr1	82159430	82159736	307	*	Peak_1100|Height_144.275|Summit_82159563	1000	Distal Intergenic	1	82229680	82288014	58335	2	16367	uc007brp.2	128278	ENSMUSG00000055980	Irs1	insulin receptor substrate 1
chr4	82150598	82151067	470	*	Peak_1101|Height_100.613|Summit_82150877	1000	Promoter	4	81936077	82151212	215136	2	18028	uc008tkb.2	145	ENSMUSG00000008575	Nfib	nuclear factor I/B
chr1	82126371	82126931	561	*	Peak_1102|Height_172.75|Summit_82126547	1000	Distal Intergenic	1	82229680	82288014	58335	2	16367	uc007brp.2	161083	ENSMUSG00000055980	Irs1	insulin receptor substrate 1
chr1	82106613	82106941	329	*	Peak_1103|Height_108.206|Summit_82106767	1000	Distal Intergenic	1	82229680	82288014	58335	2	16367	uc007brp.2	181073	ENSMUSG00000055980	Irs1	insulin receptor substrate 1
chr1	82105579	82105838	260	*	Peak_1104|Height_73.0866|Summit_82105718	1000	Distal Intergenic	1	82229680	82288014	58335	2	16367	uc007brp.2	182176	ENSMUSG00000055980	Irs1	insulin receptor substrate 1
chr8	82085590	82085871	282	*	Peak_1105|Height_77.8324|Summit_82085733	1000	Distal Intergenic	8	82163575	82201654	38080	1	73945	uc009mir.1	-77704	ENSMUSG00000036990	Otud4	OTU domain containing 4
chr17	82075516	82075991	476	*	Peak_1106|Height_101.562|Summit_82075733	1000	Intron (uc008drr.2/20541, intron 1 of 8)	17	81844209	82048978	204770	2	20541	uc008drv.1	-26538	ENSMUSG00000054640	Slc8a1	solute carrier family 8 (sodium/calcium exchanger), member 1
chr4	82045855	82046284	430	*	Peak_1107|Height_70.239|Summit_82046113	1000	Intron (uc008tjz.2/18028, intron 1 of 9)	4	81936077	82144673	208597	2	18028	uc008tjz.2	98389	ENSMUSG00000008575	Nfib	nuclear factor I/B
chr5	82039236	82039616	381	*	Peak_1108|Height_71.1882|Summit_82039473	1000	Intron (uc008xwk.1/319387, intron 9 of 12)	5	82089287	82224755	135469	1	319387	uc008xwr.1	-49671	ENSMUSG00000037605	Adgrl3	adhesion G protein-coupled receptor L3
chr17	82032909	82033269	361	*	Peak_1109|Height_159.462|Summit_82033095	1000	Intron (uc008drr.2/20541, intron 2 of 8)	17	81844209	82048978	204770	2	20541	uc008drv.1	15709	ENSMUSG00000054640	Slc8a1	solute carrier family 8 (sodium/calcium exchanger), member 1
chr4	82032188	82032551	364	*	Peak_1110|Height_397.705|Summit_82032396	1000	Intron (uc008tjz.2/18028, intron 1 of 9)	4	81936077	82144673	208597	2	18028	uc008tjz.2	112122	ENSMUSG00000008575	Nfib	nuclear factor I/B
chr7	82007559	82008148	590	*	Peak_1111|Height_239.192|Summit_82007838	1000	Distal Intergenic	7	81440628	81699666	259039	2	108116	uc009hwh.1	-307893	ENSMUSG00000025790	Slco3a1	solute carrier organic anion transporter family, member 3a1
chr15	81997784	81998013	230	*	Peak_1112|Height_74.9849|Summit_81997884	1000	Intron (uc007wyh.1/20788, intron 1 of 3)	15	81977699	82035390	57692	1	20788	uc007wyi.1	20085	ENSMUSG00000022463	Srebf2	sterol regulatory element binding factor 2
chr15	81986804	81987077	274	*	Peak_1113|Height_120.545|Summit_81986956	1000	Intron (uc007wyh.1/20788, intron 1 of 3)	15	81977699	82035390	57692	1	20788	uc007wyi.1	9105	ENSMUSG00000022463	Srebf2	sterol regulatory element binding factor 2
chr15	81965887	81966222	336	*	Peak_1114|Height_82.5783|Summit_81966035	1000	Intron (uc007wye.1/76457, intron 6 of 6)	15	81958352	81972632	14281	1	76457	uc007wyg.1	7535	ENSMUSG00000068114	Ccdc134	coiled-coil domain containing 134
chr17	81941586	81941900	315	*	Peak_1115|Height_144.275|Summit_81941742	1000	Intron (uc008drr.2/20541, intron 2 of 8)	17	81841113	81844312	3200	2	20541	uc008dru.1	-97274	ENSMUSG00000054640	Slc8a1	solute carrier family 8 (sodium/calcium exchanger), member 1
chr4	81935805	81936104	300	*	Peak_1116|Height_106.308|Summit_81935948	1000	3' UTR	4	81936077	82144673	208597	2	18028	uc008tjz.2	208569	ENSMUSG00000008575	Nfib	nuclear factor I/B
chr7	81933588	81933860	273	*	Peak_1117|Height_93.9684|Summit_81933730	1000	Distal Intergenic	7	81440628	81699666	259039	2	108116	uc009hwh.1	-233922	ENSMUSG00000025790	Slco3a1	solute carrier organic anion transporter family, member 3a1
chr17	81924234	81924555	322	*	Peak_1118|Height_179.394|Summit_81924408	1000	Intron (uc008drr.2/20541, intron 2 of 8)	17	81841113	81844312	3200	2	20541	uc008dru.1	-79922	ENSMUSG00000054640	Slc8a1	solute carrier family 8 (sodium/calcium exchanger), member 1
chr12	81913219	81913608	390	*	Peak_1119|Height_99.6635|Summit_81913440	1000	Intron (uc007obi.1/217684, intron 1 of 5)	12	81891546	81981820	90275	1	217684	uc007obj.1	21673	ENSMUSG00000021133	Susd6	sushi domain containing 6
chr1	81893872	81894195	324	*	Peak_1120|Height_83.5275|Summit_81894065	1000	Distal Intergenic	1	82229680	82288014	58335	2	16367	uc007brp.2	393819	ENSMUSG00000055980	Irs1	insulin receptor substrate 1
chr4	81889285	81889586	302	*	Peak_1121|Height_94.9176|Summit_81889437	1000	Distal Intergenic	4	81936077	82144673	208597	2	18028	uc008tjz.2	255087	ENSMUSG00000008575	Nfib	nuclear factor I/B
chr17	81881100	81881625	526	*	Peak_1122|Height_79.7308|Summit_81881304	1000	Intron (uc008drr.2/20541, intron 2 of 8)	17	81841113	81844312	3200	2	20541	uc008dru.1	-36788	ENSMUSG00000054640	Slc8a1	solute carrier family 8 (sodium/calcium exchanger), member 1
chr4	81843488	81843912	425	*	Peak_1123|Height_76.8833|Summit_81843772	1000	Distal Intergenic	4	81936077	82144673	208597	2	18028	uc008tjz.2	300761	ENSMUSG00000008575	Nfib	nuclear factor I/B
chr4	81841915	81842347	433	*	Peak_1124|Height_74.9849|Summit_81842038	1000	Distal Intergenic	4	81936077	82144673	208597	2	18028	uc008tjz.2	302326	ENSMUSG00000008575	Nfib	nuclear factor I/B
chr17	81816139	81816466	328	*	Peak_1126|Height_109.155|Summit_81816326	1000	Intron (uc008drq.1/20541, intron 2 of 3)	17	81772445	81832130	59686	2	20541	uc008drq.1	15664	ENSMUSG00000054640	Slc8a1	solute carrier family 8 (sodium/calcium exchanger), member 1
chr4	81809890	81810271	382	*	Peak_1127|Height_211.666|Summit_81810069	1000	Distal Intergenic	4	81936077	82144673	208597	2	18028	uc008tjz.2	334402	ENSMUSG00000008575	Nfib	nuclear factor I/B
chr15	81799709	81799984	276	*	Peak_1128|Height_120.545|Summit_81799855	1000	Distal Intergenic	15	81785984	81791297	5314	2	29858	uc007wxu.2	-8412	ENSMUSG00000022474	Pmm1	phosphomannomutase 1
chr1	81752286	81752557	272	*	Peak_1129|Height_76.8833|Summit_81752484	1000	Distal Intergenic	1	82229680	82288014	58335	2	16367	uc007brp.2	535457	ENSMUSG00000055980	Irs1	insulin receptor substrate 1
chr1	81751956	81752282	327	*	Peak_1130|Height_135.732|Summit_81752104	1000	Distal Intergenic	1	82229680	82288014	58335	2	16367	uc007brp.2	535732	ENSMUSG00000055980	Irs1	insulin receptor substrate 1
chr1	81741121	81741410	290	*	Peak_1131|Height_168.953|Summit_81741282	1000	Distal Intergenic	1	82229680	82288014	58335	2	16367	uc007brp.2	546604	ENSMUSG00000055980	Irs1	insulin receptor substrate 1
chr8	81732741	81733101	361	*	Peak_1133|Height_73.0866|Summit_81732905	1000	Downstream (1-2kb)	8	81699709	81714762	15054	1	622675	uc009mik.1	33032	ENSMUSG00000071064	Zfp827	zinc finger protein 827
chr4	81711550	81711852	303	*	Peak_1135|Height_83.5275|Summit_81711732	1000	Distal Intergenic	4	81936077	82144673	208597	2	18028	uc008tjz.2	432821	ENSMUSG00000008575	Nfib	nuclear factor I/B
chr15	81691139	81691380	242	*	Peak_1136|Height_92.0701|Summit_81691266	1000	Distal Intergenic	15	81678700	81688756	10057	2	57259	uc007wxm.1	-2383	ENSMUSG00000048546	Tob2	transducer of ERBB2, 2
chr7	81689245	81689628	384	*	Peak_1137|Height_77.8324|Summit_81689394	1000	Intron (uc009hwf.1/108116, intron 1 of 10)	7	81420304	81699666	279363	2	108116	uc009hwf.1	10038	ENSMUSG00000025790	Slco3a1	solute carrier organic anion transporter family, member 3a1
chr1	81667674	81668157	484	*	Peak_1138|Height_141.427|Summit_81667993	1000	Distal Intergenic	1	81073982	81338339	264358	1	241134	uc007brn.1	593692	ENSMUSG00000054976	Nyap2	neuronal tyrosine-phophorylated phosphoinositide 3-kinase adaptor 2
chr15	81640984	81641290	307	*	Peak_1139|Height_83.5275|Summit_81641145	1000	Promoter	15	81641844	81657293	15450	1	21685	uc007wxk.2	-554	ENSMUSG00000022389	Tef	thyrotroph embryonic factor
chr5	81618091	81618352	262	*	Peak_1140|Height_93.9684|Summit_81618205	1000	Intron (uc008xwi.1/319387, intron 2 of 5)	5	81450618	82224755	774138	1	319387	uc008xwp.1	167473	ENSMUSG00000037605	Adgrl3	adhesion G protein-coupled receptor L3
chr7	81603348	81603579	232	*	Peak_1142|Height_113.901|Summit_81603464	1000	Intron (uc009hwf.1/108116, intron 2 of 10)	7	81420304	81699666	279363	2	108116	uc009hwf.1	96087	ENSMUSG00000025790	Slco3a1	solute carrier organic anion transporter family, member 3a1
chr7	81595946	81596340	395	*	Peak_1143|Height_94.9176|Summit_81596082	1000	Intron (uc009hwf.1/108116, intron 2 of 10)	7	81420304	81699666	279363	2	108116	uc009hwf.1	103326	ENSMUSG00000025790	Slco3a1	solute carrier organic anion transporter family, member 3a1
chr7	81549507	81549862	356	*	Peak_1144|Height_447.062|Summit_81549689	1000	Intron (uc009hwf.1/108116, intron 2 of 10)	7	81420304	81699666	279363	2	108116	uc009hwf.1	149804	ENSMUSG00000025790	Slco3a1	solute carrier organic anion transporter family, member 3a1
chr15	81540142	81540464	323	*	Peak_1145|Height_143.326|Summit_81540318	1000	Intron (uc007wxa.2/19387, intron 12 of 16)	15	81516597	81527717	11121	2	214685	uc007wwy.2	-12425	ENSMUSG00000063765	Chadl	chondroadherin-like
chr15	81500651	81501058	408	*	Peak_1146|Height_70.239|Summit_81500936	1000	Exon (uc007wwu.1/214669, exon 4 of 17)	15	81494366	81518735	24370	1	214669	uc011zwk.1	6285	ENSMUSG00000022394	L3mbtl2	L3MBTL2 polycomb repressive complex 1 subunit
chr7	81475581	81475970	390	*	Peak_1147|Height_103.46|Summit_81475771	1000	Intron (uc009hwf.1/108116, intron 4 of 10)	7	81420304	81699666	279363	2	108116	uc009hwf.1	223696	ENSMUSG00000025790	Slco3a1	solute carrier organic anion transporter family, member 3a1
chr15	81470279	81470764	486	*	Peak_1148|Height_73.0866|Summit_81470586	1000	5' UTR	15	81466578	81475033	8456	1	328572	uc007wwt.1	3701	ENSMUSG00000055024	Ep300	E1A binding protein p300
chr15	81464025	81464516	492	*	Peak_1149|Height_72.1374|Summit_81464393	1000	Exon (uc007wws.1/328572, exon 20 of 31)	15	81466578	81475033	8456	1	328572	uc007wwt.1	-2062	ENSMUSG00000055024	Ep300	E1A binding protein p300
chr15	81457500	81458146	647	*	Peak_1150|Height_74.9849|Summit_81457731	1000	Exon (uc007wws.1/328572, exon 14 of 31)	15	81466578	81475033	8456	1	328572	uc007wwt.1	-8432	ENSMUSG00000055024	Ep300	E1A binding protein p300
chr5	81433647	81433934	288	*	Peak_1151|Height_88.2734|Summit_81433817	1000	Distal Intergenic	5	81449596	81817809	368214	1	319387	uc008xwi.1	-15662	ENSMUSG00000037605	Adgrl3	adhesion G protein-coupled receptor L3
chr12	81360630	81360994	365	*	Peak_1152|Height_144.275|Summit_81360818	1000	Promoter	12	81268529	81361358	92830	2	109711	uc007oap.2	364	ENSMUSG00000015143	Actn1	actinin, alpha 1
chr17	81290999	81291239	241	*	Peak_1153|Height_82.5783|Summit_81291092	1000	Distal Intergenic	17	81343972	81401156	57185	1	68027	uc008drn.1	-52733	ENSMUSG00000024245	Tmem178	transmembrane protein 178
chr5	81281558	81281754	197	*	Peak_1154|Height_70.239|Summit_81281675	1000	Distal Intergenic	5	81449596	81817809	368214	1	319387	uc008xwi.1	-167842	ENSMUSG00000037605	Adgrl3	adhesion G protein-coupled receptor L3
chr8	81252255	81252498	244	*	Peak_1155|Height_87.3242|Summit_81252397	1000	Intron (uc009mib.1/76775, intron 8 of 9)	8	81328767	81345051	16285	2	78651	uc009mie.2	92553	ENSMUSG00000031683	Lsm6	LSM6 homolog, U6 small nuclear RNA and mRNA degradation associated
chr12	81225307	81225565	259	*	Peak_1156|Height_74.9849|Summit_81225443	1000	Exon (uc007oan.2/69548, exon 3 of 3)	12	81221536	81233581	12046	2	69548	uc007oam.1	8016	NA	2310015A10Rik	RIKEN cDNA 2310015A10 gene
chr12	81224363	81224736	374	*	Peak_1157|Height_214.514|Summit_81224578	1000	Exon (uc007oan.2/69548, exon 3 of 3)	12	81221536	81233581	12046	2	69548	uc007oam.1	8845	NA	2310015A10Rik	RIKEN cDNA 2310015A10 gene
chr17	81200942	81201328	387	*	Peak_1158|Height_71.1882|Summit_81201177	1000	Distal Intergenic	17	80979852	81127433	147582	2	225028	uc008drk.1	-73509	ENSMUSG00000024242	Map4k3	mitogen-activated protein kinase kinase kinase kinase 3
chr3	81191630	81191945	316	*	Peak_1159|Height_114.85|Summit_81191770	1000	Distal Intergenic	3	80840338	81017953	177616	1	54635	uc008pok.1	351292	ENSMUSG00000028019	Pdgfc	platelet-derived growth factor, C polypeptide
chr12	81185526	81185892	367	*	Peak_1160|Height_257.227|Summit_81185714	1000	Distal Intergenic	12	81208747	81214000	5254	2	12192	uc007oal.1	28108	ENSMUSG00000021127	Zfp36l1	zinc finger protein 36, C3H type-like 1
chr17	81171847	81172152	306	*	Peak_1161|Height_103.46|Summit_81171981	1000	Distal Intergenic	17	80979852	81127433	147582	2	225028	uc008drk.1	-44414	ENSMUSG00000024242	Map4k3	mitogen-activated protein kinase kinase kinase kinase 3
chr7	81151850	81152296	447	*	Peak_1162|Height_113.901|Summit_81151991	1000	Intron (uc009hwe.2/20450, intron 1 of 5)	7	81084006	81158568	74563	2	20450	uc009hwe.2	6272	ENSMUSG00000025789	St8sia2	ST8 alpha-N-acetyl-neuraminide alpha-2,8-sialyltransferase 2
chr18	81144939	81145174	236	*	Peak_1163|Height_83.5275|Summit_81145050	1000	Distal Intergenic	18	81086806	81130797	43992	2	50771	uc008ftk.1	-14142	ENSMUSG00000024566	Atp9b	ATPase, class II, type 9B
chr12	81113104	81113297	194	*	Peak_1164|Height_72.1374|Summit_81113198	1000	Distal Intergenic	12	81208747	81214000	5254	2	12192	uc007oal.1	100703	ENSMUSG00000021127	Zfp36l1	zinc finger protein 36, C3H type-like 1
chr4	81098087	81098432	346	*	Peak_1166|Height_182.242|Summit_81098252	1000	Distal Intergenic	4	81062444	81088709	26266	2	17475	uc008tjy.1	-9378	ENSMUSG00000028402	Mpdz	multiple PDZ domain crumbs cell polarity complex component
chr15	81094879	81095223	345	*	Peak_1167|Height_72.1374|Summit_81095014	1000	Distal Intergenic	15	81065929	81069394	3466	1	207911	uc007wwh.2	28950	ENSMUSG00000050164	Mchr1	melanin-concentrating hormone receptor 1
chr4	81085294	81085555	262	*	Peak_1168|Height_96.816|Summit_81085421	1000	Intron (uc008tjx.1/17475, intron 1 of 46)	4	80924404	81088709	164306	2	17475	uc008tjx.1	3154	ENSMUSG00000028402	Mpdz	multiple PDZ domain crumbs cell polarity complex component
chr15	81078048	81078378	331	*	Peak_1169|Height_96.816|Summit_81078249	1000	Exon (uc007wwi.1/uc007wwi.1, exon 1 of 2)	15	81065929	81069394	3466	1	207911	uc007wwh.2	12119	ENSMUSG00000050164	Mchr1	melanin-concentrating hormone receptor 1
chr15	81057299	81057855	557	*	Peak_1170|Height_249.633|Summit_81057500	1000	Distal Intergenic	15	81065929	81069394	3466	1	207911	uc007wwh.2	-8074	ENSMUSG00000050164	Mchr1	melanin-concentrating hormone receptor 1
chr12	81050353	81050686	334	*	Peak_1171|Height_74.0357|Summit_81050550	1000	Distal Intergenic	12	81208747	81214000	5254	2	12192	uc007oal.1	163314	ENSMUSG00000021127	Zfp36l1	zinc finger protein 36, C3H type-like 1
chr12	81043707	81043970	264	*	Peak_1172|Height_108.206|Summit_81043855	1000	Distal Intergenic	12	81208747	81214000	5254	2	12192	uc007oal.1	170030	ENSMUSG00000021127	Zfp36l1	zinc finger protein 36, C3H type-like 1
chr15	81043507	81043891	385	*	Peak_1173|Height_211.666|Summit_81043670	1000	Distal Intergenic	15	81065929	81069394	3466	1	207911	uc007wwh.2	-22038	ENSMUSG00000050164	Mchr1	melanin-concentrating hormone receptor 1
chr10	81020299	81020544	246	*	Peak_1174|Height_106.308|Summit_81020425	1000	Distal Intergenic	10	81022305	81028478	6174	1	14797	uc011xjj.1	-1761	ENSMUSG00000054452	Tle5	TLE family member 5, transcriptional modulator
chr3	81019516	81019842	327	*	Peak_1175|Height_83.5275|Summit_81019673	1000	Distal Intergenic	3	80840338	81017953	177616	1	54635	uc008pok.1	179178	ENSMUSG00000028019	Pdgfc	platelet-derived growth factor, C polypeptide
chr12	81007395	81007737	343	*	Peak_1176|Height_116.749|Summit_81007571	1000	Distal Intergenic	12	81208747	81214000	5254	2	12192	uc007oal.1	206263	ENSMUSG00000021127	Zfp36l1	zinc finger protein 36, C3H type-like 1
chr12	80988260	80988582	323	*	Peak_1177|Height_207.87|Summit_80988403	1000	Distal Intergenic	12	81208747	81214000	5254	2	12192	uc007oal.1	225418	ENSMUSG00000021127	Zfp36l1	zinc finger protein 36, C3H type-like 1
chr7	80985342	80985605	264	*	Peak_1178|Height_74.9849|Summit_80985455	1000	Distal Intergenic	7	80885193	80921805	36613	1	100038347	uc009hrf.2	100149	ENSMUSG00000078670	Fam174b	family with sequence similarity 174, member B
chr12	80981278	80981932	655	*	Peak_1179|Height_123.393|Summit_80981518	1000	Distal Intergenic	12	81208747	81214000	5254	2	12192	uc007oal.1	232068	ENSMUSG00000021127	Zfp36l1	zinc finger protein 36, C3H type-like 1
chr12	80965711	80966482	772	*	Peak_1180|Height_167.055|Summit_80966104	1000	Distal Intergenic	12	81208747	81214000	5254	2	12192	uc007oal.1	247518	ENSMUSG00000021127	Zfp36l1	zinc finger protein 36, C3H type-like 1
chr15	80958666	80959074	409	*	Peak_1181|Height_169.903|Summit_80958810	1000	Intron (uc007wwd.1/223701, intron 1 of 13)	15	80842711	80935449	92739	2	223701	uc007wwc.1	-23217	ENSMUSG00000042292	Mrtfa	myocardin related transcription factor A
chr15	80892550	80892895	346	*	Peak_1182|Height_109.155|Summit_80892728	1000	Intron (uc007wwc.1/223701, intron 1 of 12)	15	80846189	80875907	29719	2	223701	uc007wwe.1	-16643	ENSMUSG00000042292	Mrtfa	myocardin related transcription factor A
chr10	80878482	80878762	281	*	Peak_1183|Height_77.8324|Summit_80878603	1000	Intron (uc007ghx.1/18029, intron 1 of 7)	10	80858936	80883543	24608	2	18029	uc007ghx.1	4781	ENSMUSG00000055053	Nfic	nuclear factor I/C
chr12	8086266	8086664	399	*	Peak_1184|Height_72.1374|Summit_8086551	1000	Distal Intergenic	12	7984483	8023645	39163	1	238055	uc007mzf.2	101783	ENSMUSG00000020609	Apob	apolipoprotein B
chr3	80843223	80843481	259	*	Peak_1185|Height_81.6291|Summit_80843329	1000	Intron (uc008poi.1/54635, intron 1 of 5)	3	80840338	81017953	177616	1	54635	uc008pok.1	2885	ENSMUSG00000028019	Pdgfc	platelet-derived growth factor, C polypeptide
chr7	80782089	80782374	286	*	Peak_1186|Height_85.4258|Summit_80782224	1000	Distal Intergenic	7	80830378	80831449	1072	2	244061	uc012fmx.1	49075	ENSMUSG00000108337	Gm4971	Smad nuclear interacting protein 1 pseudogene
chr12	80753292	80753521	230	*	Peak_1187|Height_84.4767|Summit_80753404	1000	Intron (uc007oai.1/19363, intron 7 of 10)	12	80398338	80609641	211304	1	19363	uc007oaj.1	354954	ENSMUSG00000059060	Rad51b	RAD51 paralog B
chr7	80733310	80733720	411	*	Peak_1188|Height_90.1717|Summit_80733557	1000	Distal Intergenic	7	80649874	80686632	36759	2	244059	uc012fmw.1	-46678	ENSMUSG00000078671	Chd2	chromodomain helicase DNA binding protein 2
chr12	80707368	80707663	296	*	Peak_1189|Height_141.427|Summit_80707547	1000	Intron (uc007oai.1/19363, intron 7 of 10)	12	80398338	80609641	211304	1	19363	uc007oaj.1	309030	ENSMUSG00000059060	Rad51b	RAD51 paralog B
chr10	80656787	80657196	410	*	Peak_1190|Height_130.986|Summit_80656997	1000	Promoter	10	80657436	80661184	3749	1	69678	uc007ggl.1	-240	NA	Atcayos	ataxia, cerebellar, Cayman type, opposite strand
chr10	80638653	80639189	537	*	Peak_1191|Height_215.463|Summit_80639005	1000	Promoter	10	80639376	80645254	5879	1	13629	uc007gge.2	-187	ENSMUSG00000034994	Eef2	eukaryotic translation elongation factor 2
chr11	80631635	80631937	303	*	Peak_1192|Height_222.107|Summit_80631786	1000	Intron (uc007kmj.1/103743, intron 5 of 6)	11	80623917	80635535	11619	1	103743	uc007kmj.1	7718	ENSMUSG00000035413	Tmem98	transmembrane protein 98
chr7	80623591	80623942	352	*	Peak_1193|Height_92.0701|Summit_80623806	1000	Exon (uc009hrd.2/244059, exon 20 of 39)	7	80571538	80686632	115095	2	244059	uc009hrd.2	62690	ENSMUSG00000078671	Chd2	chromodomain helicase DNA binding protein 2
chr12	80589893	80590278	386	*	Peak_1194|Height_165.157|Summit_80590102	1000	Intron (uc007oai.1/19363, intron 7 of 10)	12	80398338	80609641	211304	1	19363	uc007oaj.1	191555	ENSMUSG00000059060	Rad51b	RAD51 paralog B
chr8	80550363	80550683	321	*	Peak_1195|Height_73.0866|Summit_80550540	1000	Distal Intergenic	8	80737241	80918225	180985	1	73301	uc009mhx.1	-186558	ENSMUSG00000037101	Ttc29	tetratricopeptide repeat domain 29
chr7	80547596	80547956	361	*	Peak_1196|Height_182.242|Summit_80547759	1000	Intron (uc009hqz.2/244058, intron 1 of 2)	7	80536113	80564785	28673	1	244058	uc009hrb.2	11483	ENSMUSG00000070509	Rgma	repulsive guidance molecule family member A
chr7	80544955	80545252	298	*	Peak_1197|Height_91.1209|Summit_80545099	1000	Intron (uc009hqz.2/244058, intron 1 of 2)	7	80536113	80564785	28673	1	244058	uc009hrb.2	8842	ENSMUSG00000070509	Rgma	repulsive guidance molecule family member A
chr7	80538515	80538876	362	*	Peak_1198|Height_82.5783|Summit_80538726	1000	Intron (uc009hqz.2/244058, intron 1 of 2)	7	80536113	80564785	28673	1	244058	uc009hrb.2	2402	ENSMUSG00000070509	Rgma	repulsive guidance molecule family member A
chr7	80516257	80516759	503	*	Peak_1199|Height_105.359|Summit_80516443	1000	Intron (uc009hqy.1/uc009hqy.1, intron 1 of 1)	7	80520406	80564785	44380	1	244058	uc009hqz.2	-3647	ENSMUSG00000070509	Rgma	repulsive guidance molecule family member A
chr18	80437269	80437566	298	*	Peak_1200|Height_118.647|Summit_80437419	1000	Intron (uc008fss.2/66255, intron 1 of 4)	18	80426495	80443841	17347	2	66255	uc008fss.2	6275	ENSMUSG00000078963	Hsbp1l1	heat shock factor binding protein 1-like 1
chr8	80419138	80419490	353	*	Peak_1201|Height_74.9849|Summit_80419269	1000	Distal Intergenic	8	80193593	80248351	54759	2	13617	uc009mhw.1	-170787	ENSMUSG00000031616	Ednra	endothelin receptor type A
chr15	80413637	80413944	308	*	Peak_1202|Height_109.155|Summit_80413803	1000	Intron (uc007wvo.1/17444, intron 1 of 7)	15	80403024	80480728	77705	1	17444	uc007wvp.1	10613	ENSMUSG00000042351	Grap2	GRB2-related adaptor protein 2
chr2	80411102	80411408	307	*	Peak_1204|Height_89.2225|Summit_80411276	1000	Exon (uc008khn.1/50884, exon 2 of 32)	2	80341452	80421122	79671	2	50884	uc008khm.1	9714	ENSMUSG00000027002	Nckap1	NCK-associated protein 1
chr17	80409390	80409645	256	*	Peak_1205|Height_140.478|Summit_80409514	1000	Distal Intergenic	17	80422748	80429658	6911	2	72692	uc008dqj.1	20013	ENSMUSG00000024095	Hnrnpll	heterogeneous nuclear ribonucleoprotein L-like
chr11	80404525	80404809	285	*	Peak_1206|Height_112.952|Summit_80404651	1000	Intron (uc007kmh.1/338367, intron 19 of 21)	11	80290549	80294028	3480	1	12569	uc007kmg.1	113976	ENSMUSG00000048895	Cdk5r1	cyclin-dependent kinase 5, regulatory subunit 1 (p35)
chr11	80402950	80403443	494	*	Peak_1207|Height_87.3242|Summit_80403225	1000	Intron (uc007kmh.1/338367, intron 19 of 21)	11	80290549	80294028	3480	1	12569	uc007kmg.1	112401	ENSMUSG00000048895	Cdk5r1	cyclin-dependent kinase 5, regulatory subunit 1 (p35)
chr10	80401890	80402339	450	*	Peak_1208|Height_73.0866|Summit_80401971	1000	Distal Intergenic	10	80392836	80394949	2114	1	17873	uc007gfl.1	9054	ENSMUSG00000015312	Gadd45b	growth arrest and DNA-damage-inducible 45 beta
chr11	80399346	80399523	178	*	Peak_1209|Height_74.0357|Summit_80399436	1000	Intron (uc007kmh.1/338367, intron 20 of 21)	11	80290549	80294028	3480	1	12569	uc007kmg.1	108797	ENSMUSG00000048895	Cdk5r1	cyclin-dependent kinase 5, regulatory subunit 1 (p35)
chr17	80390442	80390859	418	*	Peak_1210|Height_160.411|Summit_80390633	1000	Distal Intergenic	17	80422748	80429658	6911	2	72692	uc008dqj.1	38799	ENSMUSG00000024095	Hnrnpll	heterogeneous nuclear ribonucleoprotein L-like
chr7	80378633	80379004	372	*	Peak_1211|Height_100.613|Summit_80378832	1000	Distal Intergenic	7	80520406	80564785	44380	1	244058	uc009hqz.2	-141402	ENSMUSG00000070509	Rgma	repulsive guidance molecule family member A
chr17	80376946	80377186	241	*	Peak_1212|Height_70.239|Summit_80377068	1000	Exon (uc008dqi.1/uc008dqi.1, exon 2 of 2)	17	80422748	80429658	6911	2	72692	uc008dqj.1	52472	ENSMUSG00000024095	Hnrnpll	heterogeneous nuclear ribonucleoprotein L-like
chr10	80376801	80377235	435	*	Peak_1213|Height_97.7651|Summit_80376993	1000	Intron (uc007gfk.1/16907, intron 1 of 11)	10	80364108	80380990	16883	2	16907	uc007gfk.1	3755	ENSMUSG00000062075	Lmnb2	lamin B2
chr17	80376423	80376705	283	*	Peak_1214|Height_74.9849|Summit_80376579	1000	Exon (uc008dqi.1/uc008dqi.1, exon 2 of 2)	17	80422748	80429658	6911	2	72692	uc008dqj.1	52953	ENSMUSG00000024095	Hnrnpll	heterogeneous nuclear ribonucleoprotein L-like
chr10	80374036	80374320	285	*	Peak_1215|Height_98.7143|Summit_80374192	1000	Intron (uc007gfk.1/16907, intron 1 of 11)	10	80364108	80369157	5050	2	16907	uc007gfj.1	-4879	ENSMUSG00000062075	Lmnb2	lamin B2
chr8	80328926	80329203	278	*	Peak_1216|Height_82.5783|Summit_80329068	1000	Distal Intergenic	8	80193593	80248351	54759	2	13617	uc009mhw.1	-80575	ENSMUSG00000031616	Ednra	endothelin receptor type A
chr2	80326991	80327432	442	*	Peak_1217|Height_209.768|Summit_80327263	1000	Distal Intergenic	2	80252127	80287553	35427	2	20378	uc008khl.1	-39438	ENSMUSG00000027004	Frzb	frizzled-related protein
chr11	80325752	80326325	574	*	Peak_1218|Height_133.834|Summit_80325968	1000	Intron (uc007kmh.1/338367, intron 21 of 21)	11	80290549	80294028	3480	1	12569	uc007kmg.1	35203	ENSMUSG00000048895	Cdk5r1	cyclin-dependent kinase 5, regulatory subunit 1 (p35)
chr11	80322354	80322660	307	*	Peak_1219|Height_80.68|Summit_80322549	1000	Intron (uc007kmh.1/338367, intron 21 of 21)	11	80290549	80294028	3480	1	12569	uc007kmg.1	31805	ENSMUSG00000048895	Cdk5r1	cyclin-dependent kinase 5, regulatory subunit 1 (p35)
chr10	80311537	80311863	327	*	Peak_1220|Height_88.2734|Summit_80311681	1000	Distal Intergenic	10	80295548	80306784	11237	2	237403	uc007gey.2	-4753	ENSMUSG00000051067	Lingo3	leucine rich repeat and Ig domain containing 3
chr11	80302750	80303069	320	*	Peak_1221|Height_115.799|Summit_80302878	1000	Intron (uc007kmh.1/338367, intron 21 of 21)	11	80290549	80294028	3480	1	12569	uc007kmg.1	12201	ENSMUSG00000048895	Cdk5r1	cyclin-dependent kinase 5, regulatory subunit 1 (p35)
chr8	80277650	80278032	383	*	Peak_1222|Height_106.308|Summit_80277801	1000	Intron (uc009mhu.1/uc009mhu.1, intron 5 of 7)	8	80193593	80248351	54759	2	13617	uc009mhw.1	-29299	ENSMUSG00000031616	Ednra	endothelin receptor type A
chr15	8026592	8026830	239	*	Peak_1223|Height_70.239|Summit_8026717	1000	Intron (uc007veg.1/545085, intron 5 of 17)	15	7823055	8049209	226155	2	545085	uc007veg.1	22379	ENSMUSG00000039828	Wdr70	WD repeat domain 70
chr15	80243518	80243825	308	*	Peak_1224|Height_107.257|Summit_80243668	1000	Distal Intergenic	15	80117668	80228722	111055	1	239556	uc009var.1	125850	ENSMUSG00000022416	Cacna1i	calcium channel, voltage-dependent, alpha 1I subunit
chr1	80236850	80237213	364	*	Peak_1225|Height_107.257|Summit_80237062	1000	Distal Intergenic	1	80195274	80210519	15246	2	241128	uc007brb.2	-26331	ENSMUSG00000043230	Fam124b	family with sequence similarity 124, member B
chrX	80212067	80212348	282	*	Peak_1226|Height_92.0701|Summit_80212193	1000	Intron (uc009trg.1/13405, intron 1 of 1)	20	80194209	82450389	2256181	1	13405	uc009tri.2	17858	ENSMUSG00000045103	Dmd	dystrophin, muscular dystrophy
chrX	80201260	80201573	314	*	Peak_1227|Height_78.7816|Summit_80201461	1000	Intron (uc009trg.1/13405, intron 1 of 1)	20	80194209	82450389	2256181	1	13405	uc009tri.2	7051	ENSMUSG00000045103	Dmd	dystrophin, muscular dystrophy
chr8	80183546	80183830	285	*	Peak_1228|Height_74.9849|Summit_80183675	1000	Exon (uc009mhs.1/uc009mhs.1, exon 8 of 14)	8	80119879	80134552	14674	2	234463	uc009mhr.2	-48994	ENSMUSG00000031617	Tmem184c	transmembrane protein 184C
chr12	80151603	80151912	310	*	Peak_1229|Height_86.375|Summit_80151768	1000	Intron (uc007nzr.2/211945, intron 4 of 28)	12	80169359	80182642	13284	1	211945	uc011yof.1	-17447	ENSMUSG00000060716	Plekhh1	pleckstrin homology domain containing, family H (with MyTH4 domain) member 1
chr12	80150832	80151169	338	*	Peak_1230|Height_84.4767|Summit_80150991	1000	Intron (uc007nzr.2/211945, intron 3 of 28)	12	80169359	80182642	13284	1	211945	uc011yof.1	-18190	ENSMUSG00000060716	Plekhh1	pleckstrin homology domain containing, family H (with MyTH4 domain) member 1
chr12	80145741	80146093	353	*	Peak_1231|Height_281.905|Summit_80145940	1000	Intron (uc007nzr.2/211945, intron 2 of 28)	12	80130150	80182642	52493	1	211945	uc007nzr.2	15591	ENSMUSG00000060716	Plekhh1	pleckstrin homology domain containing, family H (with MyTH4 domain) member 1
chr17	80145470	80145889	420	*	Peak_1232|Height_106.308|Summit_80145755	1000	Distal Intergenic	17	80106293	80114381	8089	2	13078	uc008dqc.1	-31089	ENSMUSG00000024087	Cyp1b1	cytochrome P450, family 1, subfamily b, polypeptide 1
chr17	80138502	80138799	298	*	Peak_1233|Height_136.681|Summit_80138659	1000	Distal Intergenic	17	80106293	80114381	8089	2	13078	uc008dqc.1	-24121	ENSMUSG00000024087	Cyp1b1	cytochrome P450, family 1, subfamily b, polypeptide 1
chr17	80115176	80115503	328	*	Peak_1235|Height_77.8324|Summit_80115386	1000	Promoter	17	80106293	80114381	8089	2	13078	uc008dqc.1	-795	ENSMUSG00000024087	Cyp1b1	cytochrome P450, family 1, subfamily b, polypeptide 1
chr15	80088149	80088375	227	*	Peak_1236|Height_74.0357|Summit_80088258	1000	Downstream (2-3kb)	15	80085614	80087971	2358	1	11911	uc007wvl.1	2535	ENSMUSG00000042406	Atf4	activating transcription factor 4
chr9	80072077	80072337	261	*	Peak_1237|Height_111.054|Summit_80072212	1000	Intron (uc009qvg.2/17920, intron 3 of 32)	9	80065423	80159536	94114	1	17920	uc012gxi.1	6654	ENSMUSG00000033577	Myo6	myosin VI
chr12	80048680	80048944	265	*	Peak_1238|Height_83.5275|Summit_80048827	1000	Distal Intergenic	12	80062782	80081785	19004	2	268567	uc007nzm.2	32841	ENSMUSG00000046157	Tmem229b	transmembrane protein 229B
chr12	80031775	80032166	392	*	Peak_1239|Height_100.613|Summit_80031989	1000	Distal Intergenic	12	79989684	80007925	18242	2	27260	uc007nzl.2	-23850	ENSMUSG00000021118	Plek2	pleckstrin 2
chr8	80005691	80006198	508	*	Peak_1240|Height_79.7308|Summit_80005821	1000	Intron (uc009mhm.1/78514, intron 1 of 22)	8	80040955	80042477	1523	1	70345	uc012ggf.1	-34757	ENSMUSG00000097882	0610038B21Rik	RIKEN cDNA 0610038B21 gene
chr15	80001736	80001989	254	*	Peak_1241|Height_86.375|Summit_80001857	1000	Distal Intergenic	15	80004151	80045949	41799	1	17309	uc007wvf.1	-2162	ENSMUSG00000042428	Mgat3	mannoside acetylglucosaminyltransferase 3
chr17	79995432	79995681	250	*	Peak_1242|Height_74.0357|Summit_79995543	1000	Distal Intergenic	17	80014240	80081492	67253	1	381110	uc008dpy.1	-18559	ENSMUSG00000036368	Rmdn2	regulator of microtubule dynamics 2
chr15	79989810	79990093	284	*	Peak_1243|Height_83.5275|Summit_79989950	1000	Intron (uc007wve.1/66513, intron 10 of 10)	15	80004151	80045949	41799	1	17309	uc007wvf.1	-14058	ENSMUSG00000042428	Mgat3	mannoside acetylglucosaminyltransferase 3
chr15	79919121	79919402	282	*	Peak_1245|Height_180.343|Summit_79919270	1000	Distal Intergenic	15	79921764	79943870	22107	1	20972	uc007wvc.1	-2362	ENSMUSG00000022415	Syngr1	synaptogyrin 1
chr17	79901950	79902236	287	*	Peak_1246|Height_132.885|Summit_79902115	1000	Distal Intergenic	17	79905389	79909826	4438	2	100038718	uc012axn.1	7590	NA	Gm10494	predicted gene 10494
chr11	79898944	79899271	328	*	Peak_1247|Height_121.495|Summit_79899083	1000	Distal Intergenic	11	79902902	79916496	13595	1	237877	uc007klf.2	-3631	ENSMUSG00000017550	Atad5	ATPase family, AAA domain containing 5
chr11	79865947	79866292	346	*	Peak_1248|Height_193.632|Summit_79866123	1000	Intron (uc007kld.1/54394, intron 6 of 7)	11	79860001	79894457	34457	2	54394	uc007kld.1	28165	ENSMUSG00000017561	Crlf3	cytokine receptor-like factor 3
chr11	79863572	79863932	361	*	Peak_1249|Height_182.242|Summit_79863751	1000	Intron (uc007kld.1/54394, intron 6 of 7)	11	79860001	79894457	34457	2	54394	uc007kld.1	30525	ENSMUSG00000017561	Crlf3	cytokine receptor-like factor 3
chr15	79857483	79857737	255	*	Peak_1250|Height_72.1374|Summit_79857630	1000	Distal Intergenic	15	79832821	79845238	12418	2	18591	uc007wva.1	-12245	ENSMUSG00000000489	Pdgfb	platelet derived growth factor, B polypeptide
chr15	79856557	79856859	303	*	Peak_1251|Height_100.613|Summit_79856695	1000	Distal Intergenic	15	79832821	79845238	12418	2	18591	uc007wva.1	-11319	ENSMUSG00000000489	Pdgfb	platelet derived growth factor, B polypeptide
chr15	79855360	79855587	228	*	Peak_1252|Height_76.8833|Summit_79855465	1000	Distal Intergenic	15	79832821	79845238	12418	2	18591	uc007wva.1	-10122	ENSMUSG00000000489	Pdgfb	platelet derived growth factor, B polypeptide
chr9	7983736	7984064	329	*	Peak_1253|Height_233.497|Summit_7983888	1000	Intron (uc009ode.2/22601, intron 2 of 7)	9	7932001	8004596	72596	2	22601	uc009ode.2	20532	ENSMUSG00000053110	Yap1	yes-associated protein 1
chr18	79822869	79823105	237	*	Peak_1254|Height_93.0193|Summit_79822994	1000	Distal Intergenic	18	80243634	80316379	72746	1	93737	uc008fsj.2	-420529	ENSMUSG00000056214	Pard6g	par-6 family cell polarity regulator gamma
chr9	79814881	79815224	344	*	Peak_1255|Height_102.511|Summit_79815066	1000	Intron (uc009quy.1/70598, intron 1 of 5)	9	79665705	79809789	144085	2	70598	uc009quz.1	-5092	ENSMUSG00000034898	Filip1	filamin A interacting protein 1
chr15	7981231	7981493	263	*	Peak_1256|Height_122.444|Summit_7981368	1000	Intron (uc007veg.1/545085, intron 8 of 17)	15	7823055	8049209	226155	2	545085	uc007veg.1	67716	ENSMUSG00000039828	Wdr70	WD repeat domain 70
chr8	79812035	79812333	299	*	Peak_1257|Height_111.054|Summit_79812169	1000	Intron (uc009mhm.1/78514, intron 19 of 22)	8	80040955	80042477	1523	1	70345	uc012ggf.1	-228622	ENSMUSG00000097882	0610038B21Rik	RIKEN cDNA 0610038B21 gene
chr9	79767111	79767426	316	*	Peak_1258|Height_87.3242|Summit_79767328	1000	Intron (uc009quy.1/70598, intron 1 of 5)	9	79665705	79809789	144085	2	70598	uc009quz.1	42363	ENSMUSG00000034898	Filip1	filamin A interacting protein 1
chr15	79744906	79745179	274	*	Peak_1259|Height_118.647|Summit_79745032	1000	Downstream (1-2kb)	15	79746237	79763076	16840	2	52609	uc007wuv.1	17897	ENSMUSG00000053411	Cbx7	chromobox 7
chr3	79740748	79741013	266	*	Peak_1260|Height_74.9849|Summit_79740885	1000	Intron (uc008pny.2/68659, intron 3 of 3)	3	79689852	79750200	60349	1	68659	uc008pny.2	50896	ENSMUSG00000027955	Gask1b	golgi associated kinase 1B
chr14	79735366	79735674	309	*	Peak_1261|Height_89.2225|Summit_79735538	1000	3' UTR	14	79734314	79750628	16315	2	66897	uc007usu.1	14954	ENSMUSG00000022020	Naa16	N(alpha)-acetyltransferase 16, NatA auxiliary subunit
chr8	79712233	79712568	336	*	Peak_1262|Height_147.122|Summit_79712395	1000	Intron (uc009mhl.1/110784, intron 6 of 8)	8	79426407	79767538	341132	1	110784	uc009mhl.1	285826	ENSMUSG00000031618	Nr3c2	nuclear receptor subfamily 3, group C, member 2
chr11	79699528	79699925	398	*	Peak_1263|Height_76.8833|Summit_79699793	1000	Distal Intergenic	11	79747458	79760028	12571	2	216987	uc007kla.1	60103	ENSMUSG00000035575	Utp6	UTP6 small subunit processome component
chr18	79663734	79664091	358	*	Peak_1264|Height_72.1374|Summit_79664006	1000	Distal Intergenic	18	78947117	79306130	359014	2	240427	uc008fsi.2	-357604	ENSMUSG00000024548	Setbp1	SET binding protein 1
chr18	79652498	79652745	248	*	Peak_1265|Height_93.0193|Summit_79652621	1000	Distal Intergenic	18	78947117	79306130	359014	2	240427	uc008fsi.2	-346368	ENSMUSG00000024548	Setbp1	SET binding protein 1
chr18	79644402	79644649	248	*	Peak_1266|Height_71.1882|Summit_79644529	1000	Distal Intergenic	18	78947117	79306130	359014	2	240427	uc008fsi.2	-338272	ENSMUSG00000024548	Setbp1	SET binding protein 1
chr14	79638195	79638483	289	*	Peak_1267|Height_112.952|Summit_79638332	1000	Intron (uc007uss.2/105590, intron 1 of 2)	14	79612162	79647174	35013	2	105590	uc007uss.2	8691	ENSMUSG00000071262	Zfp957	zinc finger protein 957
chr1	79636325	79636592	268	*	Peak_1268|Height_73.0866|Summit_79636438	1000	Intron (uc011wnw.1/252903, intron 1 of 4)	1	79603451	79668547	65097	2	252903	uc011wnw.1	31955	ENSMUSG00000054702	Ap1s3	adaptor-related protein complex AP-1, sigma 3
chr11	79604478	79604835	358	*	Peak_1269|Height_200.276|Summit_79604681	1000	Distal Intergenic	11	79539902	79540013	112	1	723853	uc011yao.1	64576	ENSMUSG00000065489	Mir365-2	microRNA 365-2
chr13	79582366	79582744	379	*	Peak_1270|Height_143.326|Summit_79582572	1000	Distal Intergenic	13	78328236	78338243	10008	2	13865	uc007rhe.1	-1244123	ENSMUSG00000069171	Nr2f1	nuclear receptor subfamily 2, group F, member 1
chr9	79566380	79566973	594	*	Peak_1271|Height_107.257|Summit_79566539	1000	Promoter	9	79446798	79566485	119688	2	12816	uc009qut.1	0	ENSMUSG00000032332	Col12a1	collagen, type XII, alpha 1
chr10	79563883	79564161	279	*	Peak_1272|Height_83.5275|Summit_79564029	1000	Promoter	10	79519759	79563932	44174	2	216161	uc007gbm.1	0	ENSMUSG00000035673	Sbno2	strawberry notch 2
chr2	79553811	79554230	420	*	Peak_1273|Height_131.935|Summit_79553956	1000	Intron (uc008kgy.1/75276, intron 2 of 4)	2	79547937	79658703	110767	1	75276	uc008kha.1	5874	ENSMUSG00000034683	Ppp1r1c	protein phosphatase 1, regulatory inhibitor subunit 1C
chr10	79549652	79549929	278	*	Peak_1274|Height_75.9341|Summit_79549799	1000	Intron (uc007gbm.1/216161, intron 1 of 31)	10	79525161	79538184	13024	2	216161	uc007gbr.1	-11468	ENSMUSG00000035673	Sbno2	strawberry notch 2
chr8	79547788	79548104	317	*	Peak_1275|Height_127.19|Summit_79547945	1000	Intron (uc009mhl.1/110784, intron 2 of 8)	8	79426407	79767538	341132	1	110784	uc009mhl.1	121381	ENSMUSG00000031618	Nr3c2	nuclear receptor subfamily 3, group C, member 2
chr10	79533798	79534237	440	*	Peak_1276|Height_108.206|Summit_79534092	1000	Intron (uc007gbm.1/216161, intron 5 of 31)	10	79524780	79538184	13405	2	216161	uc007gbq.1	3947	ENSMUSG00000035673	Sbno2	strawberry notch 2
chr8	79533204	79533661	458	*	Peak_1277|Height_107.257|Summit_79533455	1000	Intron (uc009mhl.1/110784, intron 2 of 8)	8	79426407	79767538	341132	1	110784	uc009mhl.1	106797	ENSMUSG00000031618	Nr3c2	nuclear receptor subfamily 3, group C, member 2
chr9	79529104	79529466	363	*	Peak_1278|Height_120.545|Summit_79529322	1000	Exon (uc009qut.1/12816, exon 16 of 66)	9	79446798	79566485	119688	2	12816	uc009qut.1	37019	ENSMUSG00000032332	Col12a1	collagen, type XII, alpha 1
chr9	79528352	79528996	645	*	Peak_1279|Height_74.9849|Summit_79528666	1000	Intron (uc009qut.1/12816, intron 16 of 65)	9	79446798	79566485	119688	2	12816	uc009qut.1	37489	ENSMUSG00000032332	Col12a1	collagen, type XII, alpha 1
chr9	79521377	79521690	314	*	Peak_1280|Height_333.161|Summit_79521534	1000	Intron (uc009qut.1/12816, intron 23 of 65)	9	79446798	79487625	40828	2	12816	uc009qus.1	-33752	ENSMUSG00000032332	Col12a1	collagen, type XII, alpha 1
chr15	79518440	79518929	490	*	Peak_1281|Height_219.26|Summit_79518732	1000	Promoter	15	79504680	79518302	13623	2	74158	uc007wue.2	-138	ENSMUSG00000022426	Josd1	Josephin domain containing 1
chr17	79491607	79491904	298	*	Peak_1282|Height_85.4258|Summit_79491762	1000	Distal Intergenic	17	79451246	79489583	38338	1	70536	uc008dpw.1	40361	ENSMUSG00000024084	Qpct	glutaminyl-peptide cyclotransferase (glutaminyl cyclase)
chr17	79491062	79491433	372	*	Peak_1283|Height_155.665|Summit_79491247	1000	Distal Intergenic	17	79451246	79489583	38338	1	70536	uc008dpw.1	39816	ENSMUSG00000024084	Qpct	glutaminyl-peptide cyclotransferase (glutaminyl cyclase)
chr17	79468476	79468769	294	*	Peak_1284|Height_163.258|Summit_79468628	1000	Intron (uc008dpv.1/70536, intron 2 of 6)	17	79451246	79489583	38338	1	70536	uc008dpw.1	17230	ENSMUSG00000024084	Qpct	glutaminyl-peptide cyclotransferase (glutaminyl cyclase)
chr15	7943844	7944125	282	*	Peak_1285|Height_76.8833|Summit_7943992	1000	Intron (uc007veg.1/545085, intron 9 of 17)	15	7823055	8049209	226155	2	545085	uc007veg.1	105084	ENSMUSG00000039828	Wdr70	WD repeat domain 70
chr2	79437316	79437588	273	*	Peak_1286|Height_185.089|Summit_79437459	1000	Distal Intergenic	2	79475582	79513121	37540	1	70599	uc008kgv.2	-37994	ENSMUSG00000027007	Itprid2	ITPR interacting domain containing 2
chr10	79437259	79437490	232	*	Peak_1287|Height_74.9849|Summit_79437381	1000	Promoter	10	79436426	79439935	3510	1	170483	uc011xij.1	833	ENSMUSG00000035745	Grin3b	glutamate receptor, ionotropic, NMDA3B
chr9	79374237	79374525	289	*	Peak_1288|Height_82.5783|Summit_79374393	1000	Distal Intergenic	9	79446798	79487625	40828	2	12816	uc009qus.1	113100	ENSMUSG00000032332	Col12a1	collagen, type XII, alpha 1
chr14	79372222	79372479	258	*	Peak_1289|Height_93.0193|Summit_79372377	1000	Intron (uc007usp.2/219189, intron 12 of 25)	14	79248985	79602117	353133	1	219189	uc007usq.2	123237	ENSMUSG00000058997	Vwa8	von Willebrand factor A domain containing 8
chr9	79326914	79327335	422	*	Peak_1290|Height_158.512|Summit_79327121	1000	Distal Intergenic	9	79446798	79487625	40828	2	12816	uc009qus.1	160290	ENSMUSG00000032332	Col12a1	collagen, type XII, alpha 1
chr18	79302828	79303357	530	*	Peak_1291|Height_193.632|Summit_79303218	1000	Intron (uc008fsi.2/240427, intron 1 of 5)	18	78947117	79306130	359014	2	240427	uc008fsi.2	2773	ENSMUSG00000024548	Setbp1	SET binding protein 1
chr14	79300602	79300939	338	*	Peak_1292|Height_118.647|Summit_79300789	1000	Intron (uc007usp.2/219189, intron 2 of 25)	14	79248985	79602117	353133	1	219189	uc007usq.2	51617	ENSMUSG00000058997	Vwa8	von Willebrand factor A domain containing 8
chr18	79256399	79256626	228	*	Peak_1293|Height_79.7308|Summit_79256512	1000	Intron (uc008fsi.2/240427, intron 2 of 5)	18	78947117	79306130	359014	2	240427	uc008fsi.2	49504	ENSMUSG00000024548	Setbp1	SET binding protein 1
chr12	79190568	79190926	359	*	Peak_1294|Height_110.104|Summit_79190740	1000	Distal Intergenic	12	79327642	79785756	458115	1	268566	uc007nzc.2	-136716	ENSMUSG00000047454	Gphn	gephyrin
chr13	79169242	79169579	338	*	Peak_1295|Height_268.617|Summit_79169403	1000	Distal Intergenic	13	78328236	78338243	10008	2	13865	uc007rhe.1	-830999	ENSMUSG00000069171	Nr2f1	nuclear receptor subfamily 2, group F, member 1
chr10	79163813	79164044	232	*	Peak_1296|Height_74.0357|Summit_79163935	1000	Distal Intergenic	10	79167103	79174724	7622	1	12215	uc007fzl.1	-3059	ENSMUSG00000023175	Bsg	basigin
chr10	79146030	79146315	286	*	Peak_1297|Height_126.24|Summit_79146187	1000	Intron (uc007fzi.1/216150, intron 1 of 4)	10	79144940	79151143	6204	1	216150	uc007fzi.1	1090	ENSMUSG00000020307	Cdc34	cell division cycle 34
chr18	79134680	79135021	342	*	Peak_1298|Height_76.8833|Summit_79134882	1000	Intron (uc008fsi.2/240427, intron 2 of 5)	18	78947117	79306130	359014	2	240427	uc008fsi.2	171109	ENSMUSG00000024548	Setbp1	SET binding protein 1
chr2	79090660	79090963	304	*	Peak_1299|Height_130.986|Summit_79090808	1000	Distal Intergenic	2	79095583	79098009	2427	1	16401	uc008kgo.1	-4620	ENSMUSG00000027009	Itga4	integrin alpha 4
chr1	79089421	79089739	319	*	Peak_1300|Height_96.816|Summit_79089547	1000	Distal Intergenic	1	78813524	78816600	3077	1	57814	uc007bqq.1	275897	ENSMUSG00000047330	Kcne4	potassium voltage-gated channel, Isk-related subfamily, gene 4
chr11	79072266	79072589	324	*	Peak_1301|Height_127.19|Summit_79072473	1000	Distal Intergenic	11	79052884	79068197	15314	2	78889	uc007kkj.1	-4069	ENSMUSG00000017677	Wsb1	WD repeat and SOCS box-containing 1
chr9	79064356	79064606	251	*	Peak_1302|Height_98.7143|Summit_79064492	1000	Distal Intergenic	9	79446798	79487625	40828	2	12816	uc009qus.1	423019	ENSMUSG00000032332	Col12a1	collagen, type XII, alpha 1
chr11	79051565	79052110	546	*	Peak_1303|Height_144.275|Summit_79051715	1000	Downstream (<1kb)	11	79052884	79057077	4194	2	78889	uc007kkh.1	4967	ENSMUSG00000017677	Wsb1	WD repeat and SOCS box-containing 1
chr12	79045033	79045266	234	*	Peak_1304|Height_80.68|Summit_79045155	1000	Distal Intergenic	12	79327642	79785756	458115	1	268566	uc007nzc.2	-282376	ENSMUSG00000047454	Gphn	gephyrin
chr3	79042484	79042774	291	*	Peak_1305|Height_100.613|Summit_79042607	1000	Distal Intergenic	3	78915423	78977120	61698	2	76089	uc008pnn.1	-65364	ENSMUSG00000062232	Rapgef2	Rap guanine nucleotide exchange factor (GEF) 2
chr3	79038504	79038778	275	*	Peak_1306|Height_81.6291|Summit_79038610	1000	Distal Intergenic	3	78915423	78977120	61698	2	76089	uc008pnn.1	-61384	ENSMUSG00000062232	Rapgef2	Rap guanine nucleotide exchange factor (GEF) 2
chr3	78966025	78966350	326	*	Peak_1307|Height_83.5275|Summit_78966207	1000	Intron (uc008pnn.1/76089, intron 3 of 4)	3	78915423	78977120	61698	2	76089	uc008pnn.1	10770	ENSMUSG00000062232	Rapgef2	Rap guanine nucleotide exchange factor (GEF) 2
chr14	78944852	78945090	239	*	Peak_1308|Height_72.1374|Summit_78944953	1000	Distal Intergenic	14	78892053	78936667	44615	2	219181	uc007usi.2	-8185	ENSMUSG00000022016	Akap11	A kinase (PRKA) anchor protein 11
chr14	78941103	78941406	304	*	Peak_1309|Height_134.783|Summit_78941248	1000	Distal Intergenic	14	78892053	78936667	44615	2	219181	uc007usi.2	-4436	ENSMUSG00000022016	Akap11	A kinase (PRKA) anchor protein 11
chr14	78938383	78938685	303	*	Peak_1310|Height_289.499|Summit_78938530	1000	Distal Intergenic	14	78892053	78936667	44615	2	219181	uc007usi.2	-1716	ENSMUSG00000022016	Akap11	A kinase (PRKA) anchor protein 11
chr2	78928002	78928275	274	*	Peak_1311|Height_115.799|Summit_78928143	1000	Distal Intergenic	2	79095583	79098009	2427	1	16401	uc008kgo.1	-167308	ENSMUSG00000027009	Itga4	integrin alpha 4
chr15	78922894	78923189	296	*	Peak_1312|Height_73.0866|Summit_78923038	1000	Intron (uc007wsk.1/223691, intron 11 of 12)	15	78913763	78924830	11068	1	223691	uc007wsl.1	9131	ENSMUSG00000033047	Eif3l	eukaryotic translation initiation factor 3, subunit L
chr11	78868643	78869071	429	*	Peak_1313|Height_80.68|Summit_78868813	1000	Intron (uc007kkf.1/16706, intron 1 of 17)	11	78828303	78873338	45036	2	16706	uc007kkf.1	4267	ENSMUSG00000018334	Ksr1	kinase suppressor of ras 1
chr17	78849089	78849429	341	*	Peak_1314|Height_118.647|Summit_78849218	1000	Distal Intergenic	17	78777225	78817443	40219	2	225020	uc008dow.1	-31646	ENSMUSG00000056121	Fez2	fasciculation and elongation protein zeta 2 (zygin II)
chr17	78834200	78834585	386	*	Peak_1315|Height_190.784|Summit_78834370	1000	Distal Intergenic	17	78777225	78817443	40219	2	225020	uc008dow.1	-16757	ENSMUSG00000056121	Fez2	fasciculation and elongation protein zeta 2 (zygin II)
chr17	78803108	78803398	291	*	Peak_1317|Height_83.5275|Summit_78803252	1000	Intron (uc008dov.1/225020, intron 3 of 7)	17	78777225	78817443	40219	2	225020	uc008dov.1	14045	ENSMUSG00000056121	Fez2	fasciculation and elongation protein zeta 2 (zygin II)
chr14	78795493	78795952	460	*	Peak_1318|Height_190.784|Summit_78795684	1000	Distal Intergenic	14	78710956	78711107	152	2	100316733	uc011zov.1	-84386	NA	NA	NA
chr12	78739266	78739522	257	*	Peak_1319|Height_112.003|Summit_78739393	1000	Distal Intergenic	12	78340008	78576974	236967	1	53618	uc007nzb.1	399258	ENSMUSG00000021065	Fut8	fucosyltransferase 8
chr12	78690213	78690532	320	*	Peak_1320|Height_88.2734|Summit_78690390	1000	Distal Intergenic	12	78340008	78576974	236967	1	53618	uc007nzb.1	350205	ENSMUSG00000021065	Fut8	fucosyltransferase 8
chr12	78669879	78670269	391	*	Peak_1321|Height_103.46|Summit_78670116	1000	Distal Intergenic	12	78340008	78576974	236967	1	53618	uc007nzb.1	329871	ENSMUSG00000021065	Fut8	fucosyltransferase 8
chr12	78657395	78657566	172	*	Peak_1322|Height_162.309|Summit_78657540	1000	Distal Intergenic	12	78340008	78576974	236967	1	53618	uc007nzb.1	317387	ENSMUSG00000021065	Fut8	fucosyltransferase 8
chr1	78645813	78646206	394	*	Peak_1323|Height_350.246|Summit_78645980	1000	Distal Intergenic	1	78654400	78664176	9777	1	195434	uc007bqn.2	-8194	ENSMUSG00000079470	Utp14b	UTP14B small subunit processome component
chr11	78639653	78639910	258	*	Peak_1324|Height_74.0357|Summit_78639762	1000	Promoter	11	78640097	78657401	17305	1	66274	uc007kkb.2	-187	ENSMUSG00000072640	Lyrm9	LYR motif containing 9
chr1	78609623	78609880	258	*	Peak_1325|Height_78.7816|Summit_78609738	1000	Distal Intergenic	1	78654400	78664176	9777	1	195434	uc007bqn.2	-44520	ENSMUSG00000079470	Utp14b	UTP14B small subunit processome component
chr1	78607568	78607922	355	*	Peak_1326|Height_200.276|Summit_78607742	1000	Distal Intergenic	1	78654400	78664176	9777	1	195434	uc007bqn.2	-46478	ENSMUSG00000079470	Utp14b	UTP14B small subunit processome component
chr15	78594171	78594503	333	*	Peak_1327|Height_100.613|Summit_78594393	1000	Intron (uc007wri.1/17305, intron 4 of 7)	15	78586313	78603875	17563	2	17305	uc007wri.1	9372	ENSMUSG00000018169	Mfng	MFNG O-fucosylpeptide 3-beta-N-acetylglucosaminyltransferase
chr10	78569284	78569498	215	*	Peak_1328|Height_73.0866|Summit_78569404	1000	Distal Intergenic	10	78527119	78560345	33227	2	72128	uc007fyo.2	-8939	ENSMUSG00000060301	2610008E11Rik	RIKEN cDNA 2610008E11 gene
chr1	78564480	78564721	242	*	Peak_1329|Height_78.7816|Summit_78564571	1000	Intron (uc007bqk.1/68393, intron 6 of 6)	1	78534247	78534748	502	1	68393	uc007bqm.2	30233	ENSMUSG00000012187	Mogat1	monoacylglycerol O-acyltransferase 1
chr1	78535764	78536188	425	*	Peak_1330|Height_118.647|Summit_78535970	1000	Intron (uc007bqk.1/68393, intron 6 of 6)	1	78534247	78534748	502	1	68393	uc007bqm.2	1517	ENSMUSG00000012187	Mogat1	monoacylglycerol O-acyltransferase 1
chr14	78526502	78526754	253	*	Peak_1331|Height_86.375|Summit_78526643	1000	Distal Intergenic	14	78480831	78488814	7984	2	219170	uc007usg.1	-37688	ENSMUSG00000045655	Fam216b	family with sequence similarity 216, member B
chr3	78504898	78505132	235	*	Peak_1332|Height_80.68|Summit_78505018	1000	Distal Intergenic	3	78866451	78948809	82359	2	76089	uc008pnl.1	443677	ENSMUSG00000062232	Rapgef2	Rap guanine nucleotide exchange factor (GEF) 2
chr2	78446582	78446938	357	*	Peak_1333|Height_93.9684|Summit_78446818	1000	Distal Intergenic	2	78709204	78754708	45505	1	22193	uc008kgm.1	-262266	ENSMUSG00000027011	Ube2e3	ubiquitin-conjugating enzyme E2E 3
chr2	78445890	78446277	388	*	Peak_1334|Height_91.1209|Summit_78446092	1000	Distal Intergenic	2	78709204	78754708	45505	1	22193	uc008kgm.1	-262927	ENSMUSG00000027011	Ube2e3	ubiquitin-conjugating enzyme E2E 3
chr10	7838284	7838617	334	*	Peak_1335|Height_97.7651|Summit_7838413	1000	Distal Intergenic	10	7625446	7675921	50476	2	68652	uc007eir.2	-162363	ENSMUSG00000015755	Tab2	TGF-beta activated kinase 1/MAP3K7 binding protein 2
chr1	78368171	78368387	217	*	Peak_1336|Height_73.0866|Summit_78368270	1000	Intron (uc007bqe.1/433323, intron 2 of 4)	1	78306921	78416861	109941	1	433323	uc007bqe.1	61250	ENSMUSG00000032908	Sgpp2	sphingosine-1-phosphate phosphatase 2
chr9	78350808	78351025	218	*	Peak_1337|Height_71.1882|Summit_78350911	1000	Distal Intergenic	9	78326261	78329531	3271	2	13627	uc009qun.1	-21277	ENSMUSG00000037742	Eef1a1	eukaryotic translation elongation factor 1 alpha 1
chr9	78348226	78348488	263	*	Peak_1338|Height_91.1209|Summit_78348370	1000	Distal Intergenic	9	78326261	78329531	3271	2	13627	uc009qun.1	-18695	ENSMUSG00000037742	Eef1a1	eukaryotic translation elongation factor 1 alpha 1
chr14	78331975	78332352	378	*	Peak_1339|Height_106.308|Summit_78332195	1000	Exon (uc007usd.2/108670, exon 5 of 7)	14	78304046	78402463	98418	1	108670	uc007use.2	27929	ENSMUSG00000022014	Epsti1	epithelial stromal interaction 1 (breast)
chr15	78286523	78286792	270	*	Peak_1340|Height_104.409|Summit_78286679	1000	Intron (uc007wpi.1/71753, intron 6 of 17)	15	78272712	78295773	23062	2	71753	uc011zvt.1	8981	ENSMUSG00000016942	Tmprss6	transmembrane serine protease 6
chr18	78281754	78282235	482	*	Peak_1341|Height_79.7308|Summit_78282099	1000	Distal Intergenic	18	78240353	78254007	13655	2	620235	uc008fsb.1	-27747	ENSMUSG00000091055	Siglec15	sialic acid binding Ig-like lectin 15
chr11	78263877	78264133	257	*	Peak_1342|Height_86.375|Summit_78264023	1000	Distal Intergenic	11	78279203	78285447	6245	1	52466	uc007kjg.2	-15070	ENSMUSG00000020829	Slc46a1	solute carrier family 46, member 1
chr17	7826196	7826650	455	*	Peak_1343|Height_100.613|Summit_7826351	1000	Distal Intergenic	17	7931433	7997839	66407	2	68655	uc008aio.1	171189	ENSMUSG00000071984	Fndc1	fibronectin type III domain containing 1
chr18	78228940	78229311	372	*	Peak_1344|Height_187.937|Summit_78229115	1000	Intron (uc008fsa.2/100502841, intron 43 of 43)	18	78240353	78254007	13655	2	620235	uc008fsb.1	24696	ENSMUSG00000091055	Siglec15	sialic acid binding Ig-like lectin 15
chr1	78212318	78212583	266	*	Peak_1345|Height_93.9684|Summit_78212428	1000	Distal Intergenic	1	78180033	78193711	13679	2	18505	uc007bqd.1	-18607	ENSMUSG00000004872	Pax3	paired box 3
chrX	7819213	7819537	325	*	Peak_1346|Height_86.375|Summit_7819344	1000	Intron (uc009soo.1/54632, intron 9 of 9)	20	7815794	7827612	11819	2	54632	uc009soo.1	8075	ENSMUSG00000031171	Ftsj1	FtsJ RNA methyltransferase homolog 1 (E. coli)
chr15	7812970	7813287	318	*	Peak_1347|Height_72.1374|Summit_7813114	1000	Distal Intergenic	15	7761011	7787575	26565	1	14573	uc007vef.1	51959	ENSMUSG00000022144	Gdnf	glial cell line derived neurotrophic factor
chr18	78118570	78119001	432	*	Peak_1348|Height_83.5275|Summit_78118861	1000	Intron (uc008fry.1/19201, intron 14 of 14)	18	78135206	78231766	96561	1	100502841	uc008fsa.2	-16205	ENSMUSG00000039840	Epg5	ectopic P-granules autophagy protein 5 homolog (C. elegans)
chr6	7808671	7808959	289	*	Peak_1349|Height_122.444|Summit_7808832	1000	Intron (uc009axg.2/94192, intron 1 of 3)	6	7795224	7822042	26819	1	94192	uc009axg.2	13447	ENSMUSG00000042460	C1galt1	core 1 synthase, glycoprotein-N-acetylgalactosamine 3-beta-galactosyltransferase, 1
chr11	78076196	78076565	370	*	Peak_1350|Height_74.0357|Summit_78076333	1000	Promoter	11	78075256	78104127	28872	1	72503	uc007kir.2	940	ENSMUSG00000010277	2610507B11Rik	RIKEN cDNA 2610507B11 gene
chr15	78071809	78072119	311	*	Peak_1351|Height_78.7816|Summit_78071994	1000	Distal Intergenic	15	78075241	78093010	17770	1	17972	uc007wow.2	-3122	ENSMUSG00000071715	Ncf4	neutrophil cytosolic factor 4
chr18	78063847	78064186	340	*	Peak_1352|Height_71.1882|Summit_78064048	1000	Intron (uc008frw.1/19201, intron 3 of 7)	18	78033289	78121618	88330	1	19201	uc008fry.1	30558	ENSMUSG00000025429	Pstpip2	proline-serine-threonine phosphatase-interacting protein 2
chr11	78053268	78053590	323	*	Peak_1353|Height_125.291|Summit_78053434	1000	Intron (uc007kip.2/20926, intron 1 of 36)	11	78020251	78059205	38955	2	20926	uc007kip.2	5615	ENSMUSG00000002052	Supt6	SPT6, histone chaperone and transcription elongation factor
chr15	78035618	78035985	368	*	Peak_1354|Height_84.4767|Summit_78035836	1000	Promoter	15	78021548	78036830	15283	2	19293	uc007wov.1	845	ENSMUSG00000005716	Pvalb	parvalbumin
chr18	78034087	78034395	309	*	Peak_1355|Height_98.7143|Summit_78034214	1000	Promoter	18	78033289	78121618	88330	1	19201	uc008fry.1	798	ENSMUSG00000025429	Pstpip2	proline-serine-threonine phosphatase-interacting protein 2
chr10	78032476	78032741	266	*	Peak_1356|Height_96.816|Summit_78032615	1000	Distal Intergenic	10	78037245	78047247	10003	1	216136	uc007fxv.2	-4504	ENSMUSG00000032763	Ilvbl	ilvB (bacterial acetolactate synthase)-like
chr11	77976584	77976816	233	*	Peak_1357|Height_73.0866|Summit_77976658	1000	Intron (uc007kif.2/22032, intron 1 of 6)	11	77971925	77979052	7128	2	22032	uc007kif.2	2236	ENSMUSG00000017386	Traf4	TNF receptor associated factor 4
chr18	77971854	77972307	454	*	Peak_1358|Height_86.375|Summit_77972057	1000	Distal Intergenic	18	77872020	77953225	81206	2	212163	uc008fro.1	-18629	ENSMUSG00000047466	8030462N17Rik	RIKEN cDNA 8030462N17 gene
chr11	77969752	77970076	325	*	Peak_1359|Height_114.85|Summit_77969938	1000	3' UTR	11	77968121	77968812	692	1	216971	uc011yae.1	1631	ENSMUSG00000037750	Fam222b	family with sequence similarity 222, member B
chr18	77968747	77968993	247	*	Peak_1360|Height_71.1882|Summit_77968862	1000	Distal Intergenic	18	77872020	77953225	81206	2	212163	uc008fro.1	-15522	ENSMUSG00000047466	8030462N17Rik	RIKEN cDNA 8030462N17 gene
chr12	77938226	77938614	389	*	Peak_1361|Height_74.0357|Summit_77938417	1000	Promoter	12	77938454	78022399	83946	1	110606	uc007nyu.1	0	ENSMUSG00000033373	Fntb	farnesyltransferase, CAAX box, beta
chr17	7791245	7791679	435	*	Peak_1362|Height_88.2734|Summit_7791482	1000	Distal Intergenic	17	7568061	7589654	21594	2	667055	uc012ajn.1	-201591	ENSMUSG00000056133	Unc93a2	unc-93 homolog A2
chr14	77907836	77908224	389	*	Peak_1363|Height_87.3242|Summit_77907990	1000	Exon (uc007urv.1/239188, exon 7 of 11)	14	77879290	77906675	27386	2	629678	uc007usa.1	-1161	ENSMUSG00000067973	Gm6994	predicted gene 6994
chr10	77886437	77886728	292	*	Peak_1364|Height_83.5275|Summit_77886570	1000	Distal Intergenic	10	77888415	77890367	1953	1	13014	uc007fxt.1	-1687	ENSMUSG00000005054	Cstb	cystatin B
chr2	77870243	77870617	375	*	Peak_1366|Height_77.8324|Summit_77870397	1000	Distal Intergenic	2	77764100	77784410	20311	2	80744	uc008kgj.2	-85833	ENSMUSG00000027014	Cwc22	CWC22 spliceosome-associated protein
chr9	7784469	7785019	551	*	Peak_1368|Height_368.28|Summit_7784720	1000	Intron (uc009ocw.2/71929, intron 2 of 3)	9	7764077	7794332	30256	1	71929	uc009ocy.2	20392	ENSMUSG00000050912	Tmem123	transmembrane protein 123
chr9	77794131	77794434	304	*	Peak_1369|Height_112.952|Summit_77794331	1000	Intron (uc009qtn.2/68801, intron 1 of 7)	9	77765172	77832326	67155	1	68801	uc009qtn.2	28959	ENSMUSG00000032349	Elovl5	ELOVL family member 5, elongation of long chain fatty acids (yeast)
chr18	77793844	77794156	313	*	Peak_1370|Height_74.9849|Summit_77793998	1000	Intron (uc008frj.2/225743, intron 1 of 7)	18	77694849	77803875	109027	2	225743	uc008frj.2	9719	ENSMUSG00000025427	Rnf165	ring finger protein 165
chr7	77788906	77789265	360	*	Peak_1371|Height_250.582|Summit_77789113	1000	Distal Intergenic	7	77496836	77511632	14797	2	11819	uc009hnj.1	-277274	ENSMUSG00000030551	Nr2f2	nuclear receptor subfamily 2, group F, member 2
chr15	77776176	77776516	341	*	Peak_1372|Height_70.239|Summit_77776332	1000	Promoter	15	77770952	77776318	5367	2	239554	uc007woi.2	0	ENSMUSG00000016552	Foxred2	FAD-dependent oxidoreductase domain containing 2
chr2	77771881	77772156	276	*	Peak_1373|Height_101.562|Summit_77772016	1000	Intron (uc008kgc.2/80744, intron 3 of 20)	2	77754484	77774779	20296	2	80744	uc008kgg.1	2623	ENSMUSG00000027014	Cwc22	CWC22 spliceosome-associated protein
chr10	77767764	77768299	536	*	Peak_1374|Height_134.783|Summit_77768147	1000	Intron (uc007fxq.1/28169, intron 2 of 9)	10	77734308	77760943	26636	2	28169	uc007fxp.1	-6821	ENSMUSG00000001211	Agpat3	1-acylglycerol-3-phosphate O-acyltransferase 3
chr10	77760542	77761034	493	*	Peak_1375|Height_118.647|Summit_77760795	1000	Promoter	10	77734308	77760943	26636	2	28169	uc007fxp.1	0	ENSMUSG00000001211	Agpat3	1-acylglycerol-3-phosphate O-acyltransferase 3
chr9	7775815	7776071	257	*	Peak_1376|Height_76.8833|Summit_7775912	1000	Intron (uc009ocw.2/71929, intron 2 of 3)	9	7764077	7794332	30256	1	71929	uc009ocy.2	11738	ENSMUSG00000050912	Tmem123	transmembrane protein 123
chr18	77750635	77751017	383	*	Peak_1377|Height_153.767|Summit_77750772	1000	Intron (uc008frj.2/225743, intron 1 of 7)	18	77722888	77743851	20964	2	225743	uc008frk.2	-6784	ENSMUSG00000025427	Rnf165	ring finger protein 165
chr10	77750189	77750526	338	*	Peak_1378|Height_98.7143|Summit_77750385	1000	Intron (uc007fxo.1/28169, intron 2 of 8)	10	77734308	77758141	23834	2	28169	uc007fxo.1	7615	ENSMUSG00000001211	Agpat3	1-acylglycerol-3-phosphate O-acyltransferase 3
chr14	77745968	77746379	412	*	Peak_1379|Height_109.155|Summit_77746171	1000	Intron (uc007urv.1/239188, intron 3 of 10)	14	77780386	78121214	340829	1	239188	uc007urz.1	-34007	ENSMUSG00000022012	Enox1	ecto-NOX disulfide-thiol exchanger 1
chr18	77743744	77744341	598	*	Peak_1380|Height_127.19|Summit_77743957	1000	Promoter	18	77722888	77743851	20964	2	225743	uc008frk.2	0	ENSMUSG00000025427	Rnf165	ring finger protein 165
chr10	77742094	77742315	222	*	Peak_1381|Height_86.375|Summit_77742202	1000	Intron (uc007fxo.1/28169, intron 6 of 8)	10	77734308	77758141	23834	2	28169	uc007fxo.1	15826	ENSMUSG00000001211	Agpat3	1-acylglycerol-3-phosphate O-acyltransferase 3
chr2	77730522	77730852	331	*	Peak_1382|Height_108.206|Summit_77730718	1000	Downstream (2-3kb)	2	77744326	77746224	1899	2	80744	uc008kgf.1	15372	ENSMUSG00000027014	Cwc22	CWC22 spliceosome-associated protein
chr5	77730480	77730798	319	*	Peak_1383|Height_138.58|Summit_77730646	1000	Intron (uc008xwc.2/56412, intron 4 of 6)	5	77723194	77739111	15918	2	56412	uc008xwc.2	8313	ENSMUSG00000036285	Noa1	nitric oxide associated 1
chr2	77729965	77730304	340	*	Peak_1384|Height_119.596|Summit_77730161	1000	Distal Intergenic	2	77744326	77746224	1899	2	80744	uc008kgf.1	15920	ENSMUSG00000027014	Cwc22	CWC22 spliceosome-associated protein
chr15	77713312	77713557	246	*	Peak_1385|Height_81.6291|Summit_77713446	1000	Distal Intergenic	15	77636893	77672545	35653	2	17886	uc007woe.1	-40767	ENSMUSG00000022443	Myh9	myosin, heavy polypeptide 9, non-muscle
chr15	77712193	77712393	201	*	Peak_1386|Height_81.6291|Summit_77712292	1000	Distal Intergenic	15	77636893	77672545	35653	2	17886	uc007woe.1	-39648	ENSMUSG00000022443	Myh9	myosin, heavy polypeptide 9, non-muscle
chr2	77694197	77694522	326	*	Peak_1387|Height_72.1374|Summit_77694403	1000	Distal Intergenic	2	77248689	77654873	406185	2	241494	uc008kfz.2	-39324	ENSMUSG00000027016	Zfp385b	zinc finger protein 385B
chr7	77659577	77659896	320	*	Peak_1388|Height_87.3242|Summit_77659733	1000	Distal Intergenic	7	77496836	77511632	14797	2	11819	uc009hnj.1	-147945	ENSMUSG00000030551	Nr2f2	nuclear receptor subfamily 2, group F, member 2
chr15	77657365	77657628	264	*	Peak_1389|Height_93.9684|Summit_77657479	1000	Intron (uc007woc.1/17886, intron 1 of 40)	15	77591019	77672545	81527	2	17886	uc007woc.1	14917	ENSMUSG00000022443	Myh9	myosin, heavy polypeptide 9, non-muscle
chr15	77650647	77650871	225	*	Peak_1390|Height_72.1374|Summit_77650775	1000	Intron (uc007woc.1/17886, intron 1 of 40)	15	77591019	77672545	81527	2	17886	uc007woc.1	21674	ENSMUSG00000022443	Myh9	myosin, heavy polypeptide 9, non-muscle
chr15	77635508	77635993	486	*	Peak_1391|Height_99.6635|Summit_77635796	1000	Intron (uc007woc.1/17886, intron 3 of 40)	15	77604365	77611662	7298	2	17886	uc011zvk.1	-23846	ENSMUSG00000022443	Myh9	myosin, heavy polypeptide 9, non-muscle
chr10	7759144	7759405	262	*	Peak_1392|Height_93.9684|Summit_7759273	1000	Distal Intergenic	10	7625446	7675921	50476	2	68652	uc007eir.2	-83223	ENSMUSG00000015755	Tab2	TGF-beta activated kinase 1/MAP3K7 binding protein 2
chr5	77566764	77567067	304	*	Peak_1393|Height_97.7651|Summit_77566914	1000	Distal Intergenic	5	77516011	77544148	28138	2	74318	uc008xvw.2	-22616	ENSMUSG00000059325	Hopx	HOP homeobox
chr8	77562378	77562873	496	*	Peak_1394|Height_177.496|Summit_77562719	1000	Intron (uc009mha.2/21968, intron 1 of 14)	8	77557585	77594020	36436	1	21968	uc012ggc.1	4793	ENSMUSG00000042870	Tom1	target of myb1 trafficking protein
chr7	77548835	77549180	346	*	Peak_1395|Height_184.14|Summit_77549023	1000	Exon (uc009hnk.1/uc009hnk.1, exon 9 of 11)	7	77496836	77511632	14797	2	11819	uc009hnj.1	-37203	ENSMUSG00000030551	Nr2f2	nuclear receptor subfamily 2, group F, member 2
chr16	77514982	77515240	259	*	Peak_1396|Height_71.1882|Summit_77515124	1000	Intron (uc007zse.1/77994, intron 6 of 7)	16	77500751	77598776	98026	1	77994	uc007zsk.1	14231	ENSMUSG00000090386	Mir99ahg	Mir99a and Mirlet7c-1 host gene (non-protein coding)
chr9	77463380	77463576	197	*	Peak_1397|Height_81.6291|Summit_77463486	1000	Distal Intergenic	9	77484539	77507929	23391	1	244923	uc009qtl.1	-20963	ENSMUSG00000044938	Klhl31	kelch-like 31
chr1	77457686	77458027	342	*	Peak_1398|Height_97.7651|Summit_77457870	1000	Intron (uc007bpz.1/13838, intron 3 of 17)	1	77363760	77511663	147904	2	13838	uc007bpz.1	53636	ENSMUSG00000026235	Epha4	Eph receptor A4
chr12	77450856	77451245	390	*	Peak_1399|Height_73.0866|Summit_77451119	1000	5' UTR	12	77449931	77469986	20056	2	109929	uc007nyb.1	18741	ENSMUSG00000056459	Zbtb25	zinc finger and BTB domain containing 25
chr2	77446771	77447225	455	*	Peak_1400|Height_192.683|Summit_77446923	1000	Intron (uc012bxu.1/241494, intron 1 of 7)	2	77248689	77357723	109035	2	241494	uc008kfy.2	-89048	ENSMUSG00000027016	Zfp385b	zinc finger protein 385B
chr11	77427944	77428169	226	*	Peak_1402|Height_74.0357|Summit_77428085	1000	Distal Intergenic	11	77342664	77421317	78654	2	216965	uc007khc.1	-6627	ENSMUSG00000017291	Taok1	TAO kinase 1
chr7	77411967	77412306	340	*	Peak_1403|Height_91.1209|Summit_77412075	1000	Distal Intergenic	7	77496836	77505479	8644	2	11819	uc009hni.1	93173	ENSMUSG00000030551	Nr2f2	nuclear receptor subfamily 2, group F, member 2
chr8	77394490	77394858	369	*	Peak_1404|Height_88.2734|Summit_77394751	1000	Distal Intergenic	8	77397073	77417405	20333	1	71597	uc009mgv.1	-2215	ENSMUSG00000031621	Isx	intestine specific homeobox
chr17	77366309	77366566	258	*	Peak_1405|Height_95.8668|Summit_77366456	1000	Distal Intergenic	17	76260363	76288379	28017	1	100043885	uc008dos.1	1105946	ENSMUSG00000117539	Gm4710	predicted gene 4710
chr14	77358755	77359002	248	*	Peak_1406|Height_105.359|Summit_77358896	1000	Distal Intergenic	14	77424008	77436424	12417	2	210808	uc007urq.1	77422	ENSMUSG00000044350	Lacc1	laccase domain containing 1
chr5	77352589	77352881	293	*	Peak_1407|Height_136.681|Summit_77352729	1000	Intron (uc008xvl.2/231327, intron 4 of 11)	5	77325267	77334539	9273	2	231326	uc008xvk.2	-18050	ENSMUSG00000055923	Aasdh	aminoadipate-semialdehyde dehydrogenase
chr14	77351314	77351659	346	*	Peak_1408|Height_78.7816|Summit_77351522	1000	Distal Intergenic	14	77424008	77436424	12417	2	210808	uc007urq.1	84765	ENSMUSG00000044350	Lacc1	laccase domain containing 1
chr14	77347026	77347358	333	*	Peak_1409|Height_80.68|Summit_77347198	1000	Distal Intergenic	14	77424008	77436424	12417	2	210808	uc007urq.1	89066	ENSMUSG00000044350	Lacc1	laccase domain containing 1
chr2	77321230	77321711	482	*	Peak_1410|Height_115.799|Summit_77321487	1000	Intron (uc008kfy.2/241494, intron 2 of 7)	2	77248689	77357723	109035	2	241494	uc008kfy.2	36012	ENSMUSG00000027016	Zfp385b	zinc finger protein 385B
chr2	77315609	77315976	368	*	Peak_1411|Height_116.749|Summit_77315823	1000	Intron (uc008kgb.1/uc008kgb.1, intron 1 of 2)	2	77248689	77357723	109035	2	241494	uc008kfy.2	41747	ENSMUSG00000027016	Zfp385b	zinc finger protein 385B
chr6	7729864	7730206	343	*	Peak_1412|Height_167.055|Summit_7730075	1000	Distal Intergenic	6	7795224	7822042	26819	1	94192	uc009axg.2	-65018	ENSMUSG00000042460	C1galt1	core 1 synthase, glycoprotein-N-acetylgalactosamine 3-beta-galactosyltransferase, 1
chr11	77278213	77278490	278	*	Peak_1413|Height_169.903|Summit_77278345	1000	Promoter	11	77277413	77283003	5591	1	216961	uc007kgt.1	800	ENSMUSG00000020836	Coro6	coronin 6
chr12	77266590	77266901	312	*	Peak_1414|Height_113.901|Summit_77266766	1000	Exon (uc007nxu.1/13983, exon 3 of 10)	12	77221406	77278246	56841	2	13983	uc007nxu.1	11345	ENSMUSG00000021055	Esr2	estrogen receptor 2 (beta)
chr11	77257726	77258099	374	*	Peak_1415|Height_134.783|Summit_77257869	1000	Intron (uc007kgl.1/237860, intron 13 of 14)	11	77275886	77277612	1727	1	216961	uc007kgp.1	-17787	ENSMUSG00000020836	Coro6	coronin 6
chr2	77214279	77214527	249	*	Peak_1416|Height_87.3242|Summit_77214401	1000	Distal Intergenic	2	77024132	77118682	94551	2	228071	uc012bxt.1	-95597	ENSMUSG00000042272	Sestd1	SEC14 and spectrin domains 1
chr12	77206013	77206405	393	*	Peak_1417|Height_73.0866|Summit_77206284	1000	Exon (uc007nxp.1/319565, exon 110 of 116)	12	77188738	77211915	23178	1	319565	uc011ynx.1	17275	ENSMUSG00000063450	Syne2	spectrin repeat containing, nuclear envelope 2
chr11	77199922	77200215	294	*	Peak_1418|Height_125.291|Summit_77200063	1000	Intron (uc007kgl.1/237860, intron 2 of 14)	11	77161782	77269050	107269	1	237860	uc007kgo.1	38140	ENSMUSG00000037926	Ssh2	slingshot protein phosphatase 2
chr16	77173677	77173969	293	*	Peak_1419|Height_79.7308|Summit_77173811	1000	Distal Intergenic	16	77236562	77363924	127363	1	77994	uc007zsd.1	-62593	ENSMUSG00000090386	Mir99ahg	Mir99a and Mirlet7c-1 host gene (non-protein coding)
chr9	77158240	77158658	419	*	Peak_1420|Height_159.462|Summit_77158491	1000	Intron (uc009qtg.2/69642, intron 1 of 7)	9	76949891	77195677	245787	2	69642	uc009qtg.2	37019	ENSMUSG00000032355	Mlip	muscular LMNA-interacting protein
chr2	77128031	77128338	308	*	Peak_1421|Height_81.6291|Summit_77128185	1000	Distal Intergenic	2	77024132	77118682	94551	2	228071	uc012bxt.1	-9349	ENSMUSG00000042272	Sestd1	SEC14 and spectrin domains 1
chr9	77125937	77126155	219	*	Peak_1422|Height_88.2734|Summit_77126054	1000	Intron (uc009qtg.2/69642, intron 1 of 7)	9	76949891	77195677	245787	2	69642	uc009qtg.2	69522	ENSMUSG00000032355	Mlip	muscular LMNA-interacting protein
chr15	77121934	77122230	297	*	Peak_1423|Height_144.275|Summit_77122078	1000	Intron (uc007wng.2/93686, intron 1 of 13)	15	76909420	77137483	228064	2	93686	uc007wng.2	15253	ENSMUSG00000033565	Rbfox2	RNA binding protein, fox-1 homolog (C. elegans) 2
chr14	77098450	77098935	486	*	Peak_1424|Height_131.935|Summit_77098647	1000	Distal Intergenic	14	77077375	77086915	9541	1	73272	uc007urp.2	21075	ENSMUSG00000101009	1700108F19Rik	RIKEN cDNA 1700108F19 gene
chr10	77087353	77087739	387	*	Peak_1425|Height_78.7816|Summit_77087534	1000	Intron (uc011xhg.1/22213, intron 1 of 4)	10	77085066	77108735	23670	1	22213	uc007fwa.1	2287	ENSMUSG00000009293	Ube2g2	ubiquitin-conjugating enzyme E2G 2
chr10	77046549	77046825	277	*	Peak_1427|Height_97.7651|Summit_77046683	1000	Intron (uc007fvx.1/108705, intron 1 of 5)	10	77044512	77061477	16966	1	108705	uc007fvx.1	2037	ENSMUSG00000009291	Pttg1ip	pituitary tumor-transforming 1 interacting protein
chr15	77045556	77045916	361	*	Peak_1428|Height_140.478|Summit_77045687	1000	Intron (uc007wng.2/93686, intron 2 of 13)	15	76929670	76984242	54573	2	93686	uc011zvg.1	-61314	ENSMUSG00000033565	Rbfox2	RNA binding protein, fox-1 homolog (C. elegans) 2
chr15	77045203	77045553	351	*	Peak_1429|Height_323.669|Summit_77045379	1000	Intron (uc007wng.2/93686, intron 2 of 13)	15	76929670	76984242	54573	2	93686	uc011zvg.1	-60961	ENSMUSG00000033565	Rbfox2	RNA binding protein, fox-1 homolog (C. elegans) 2
chr2	77015696	77015967	272	*	Peak_1430|Height_77.8324|Summit_77015851	1000	Distal Intergenic	2	76912829	77008692	95864	2	545428	uc008kfw.2	-7004	ENSMUSG00000044033	Ccdc141	coiled-coil domain containing 141
chr14	77009728	77009944	217	*	Peak_1431|Height_80.68|Summit_77009822	1000	Distal Intergenic	14	76939713	76956696	16984	2	72661	uc011zos.1	-53032	ENSMUSG00000052584	Serp2	stress-associated endoplasmic reticulum protein family member 2
chr15	76993602	76994262	661	*	Peak_1432|Height_144.275|Summit_76993952	1000	Intron (uc007wng.2/93686, intron 2 of 13)	15	76929670	76984242	54573	2	93686	uc011zvg.1	-9360	ENSMUSG00000033565	Rbfox2	RNA binding protein, fox-1 homolog (C. elegans) 2
chr10	76993845	76994065	221	*	Peak_1433|Height_81.6291|Summit_76993942	1000	Promoter	10	76993093	77028419	35327	1	16414	uc011xhf.1	752	ENSMUSG00000000290	Itgb2	integrin beta 2
chr2	76964969	76965327	359	*	Peak_1434|Height_93.0193|Summit_76965186	1000	Intron (uc012bxr.1/545428, intron 4 of 23)	2	76847963	77008692	160730	2	545428	uc012bxr.1	43365	ENSMUSG00000044033	Ccdc141	coiled-coil domain containing 141
chr6	76957838	76958290	453	*	Peak_1435|Height_78.7816|Summit_76957972	1000	Intron (uc009cjq.2/12386, intron 10 of 19)	6	77192711	77195511	2801	1	74342	uc009cjt.1	-234421	ENSMUSG00000060780	Lrrtm1	leucine rich repeat transmembrane neuronal 1
chr2	76952422	76952630	209	*	Peak_1436|Height_76.8833|Summit_76952535	1000	Intron (uc012bxr.1/545428, intron 5 of 23)	2	76847963	77008692	160730	2	545428	uc012bxr.1	56062	ENSMUSG00000044033	Ccdc141	coiled-coil domain containing 141
chr2	76952036	76952315	280	*	Peak_1437|Height_84.4767|Summit_76952154	1000	Intron (uc012bxr.1/545428, intron 5 of 23)	2	76847963	77008692	160730	2	545428	uc012bxr.1	56377	ENSMUSG00000044033	Ccdc141	coiled-coil domain containing 141
chr2	76949175	76949585	411	*	Peak_1438|Height_129.088|Summit_76949336	1000	Intron (uc012bxr.1/545428, intron 5 of 23)	2	76847963	77008692	160730	2	545428	uc012bxr.1	59107	ENSMUSG00000044033	Ccdc141	coiled-coil domain containing 141
chr1	76916618	76916853	236	*	Peak_1439|Height_74.9849|Summit_76916736	1000	Distal Intergenic	1	77363760	77511663	147904	2	13838	uc007bpz.1	594810	ENSMUSG00000026235	Epha4	Eph receptor A4
chr1	76897187	76897430	244	*	Peak_1440|Height_80.68|Summit_76897316	1000	Distal Intergenic	1	77363760	77511663	147904	2	13838	uc007bpz.1	614233	ENSMUSG00000026235	Epha4	Eph receptor A4
chr4	76884013	76884310	298	*	Peak_1441|Height_71.1882|Summit_76884170	1000	Intron (uc008tjp.1/19266, intron 6 of 14)	4	75587143	76240209	653067	2	19266	uc008tjm.1	-643804	ENSMUSG00000028399	Ptprd	protein tyrosine phosphatase, receptor type, D
chr2	76881059	76881298	240	*	Peak_1442|Height_75.9341|Summit_76881186	1000	Intron (uc012bxr.1/545428, intron 14 of 23)	2	76811114	76820604	9491	2	22138	uc008kft.1	-60455	ENSMUSG00000051747	Ttn	titin
chr15	76874657	76874935	279	*	Peak_1443|Height_127.19|Summit_76874800	1000	Promoter	15	76875505	76882781	7277	1	71939	uc007wmz.2	-570	ENSMUSG00000033576	Apol6	apolipoprotein L 6
chr2	76871666	76872029	364	*	Peak_1444|Height_229.701|Summit_76871866	1000	Intron (uc012bxr.1/545428, intron 17 of 23)	2	76811114	76820604	9491	2	22138	uc008kft.1	-51062	ENSMUSG00000051747	Ttn	titin
chr14	76868381	76868630	250	*	Peak_1445|Height_70.239|Summit_76868503	1000	Intron (uc007uri.2/21807, intron 1 of 2)	14	76888243	76907573	19331	1	21807	uc007urj.2	-19613	ENSMUSG00000022010	Tsc22d1	TSC22 domain family, member 1
chr2	76862062	76862349	288	*	Peak_1446|Height_94.9176|Summit_76862205	1000	Intron (uc012bxr.1/545428, intron 20 of 23)	2	76811114	76820604	9491	2	22138	uc008kft.1	-41458	ENSMUSG00000051747	Ttn	titin
chr15	76861730	76862044	315	*	Peak_1447|Height_131.935|Summit_76861886	1000	Intron (uc007wmy.1/17189, intron 1 of 3)	15	76845917	76853217	7301	2	17189	uc007wmx.2	-8513	ENSMUSG00000018893	Mb	myoglobin
chr7	76859992	76860354	363	*	Peak_1448|Height_168.953|Summit_76860185	1000	Distal Intergenic	7	77496836	77505479	8644	2	11819	uc009hni.1	645125	ENSMUSG00000030551	Nr2f2	nuclear receptor subfamily 2, group F, member 2
chr2	76858702	76859155	454	*	Peak_1449|Height_141.427|Summit_76858871	1000	Intron (uc012bxr.1/545428, intron 21 of 23)	2	76811114	76820604	9491	2	22138	uc008kft.1	-38098	ENSMUSG00000051747	Ttn	titin
chr15	76853210	76853585	376	*	Peak_1450|Height_203.124|Summit_76853372	1000	Promoter	15	76845917	76853217	7301	2	17189	uc007wmx.2	0	ENSMUSG00000018893	Mb	myoglobin
chr5	76848013	76848269	257	*	Peak_1451|Height_112.952|Summit_76848141	1000	Distal Intergenic	5	76762520	76792802	30283	2	56183	uc012dxm.1	-55211	ENSMUSG00000029236	Nmu	neuromedin U
chr15	76845372	76845726	355	*	Peak_1452|Height_156.614|Summit_76845580	1000	Downstream (<1kb)	15	76845917	76853157	7241	2	17189	uc011zve.1	7431	ENSMUSG00000018893	Mb	myoglobin
chr2	76823891	76824251	361	*	Peak_1453|Height_144.275|Summit_76824101	1000	Distal Intergenic	2	76811114	76820604	9491	2	22138	uc008kft.1	-3287	ENSMUSG00000051747	Ttn	titin
chr16	76816551	76816938	388	*	Peak_1454|Height_92.0701|Summit_76816693	1000	Distal Intergenic	16	77014314	77117025	102712	1	30940	uc007zsb.1	-197376	ENSMUSG00000022867	Usp25	ubiquitin specific peptidase 25
chr15	76804882	76805145	264	*	Peak_1455|Height_90.1717|Summit_76805019	1000	Distal Intergenic	15	76779059	76781161	2103	1	117171	uc011zvd.1	25823	ENSMUSG00000063236	1110038F14Rik	RIKEN cDNA 1110038F14 gene
chr15	76782708	76783176	469	*	Peak_1456|Height_75.9341|Summit_76782825	1000	Distal Intergenic	15	76779059	76781161	2103	1	117171	uc011zvd.1	3649	ENSMUSG00000063236	1110038F14Rik	RIKEN cDNA 1110038F14 gene
chr5	76769980	76770402	423	*	Peak_1457|Height_152.817|Summit_76770195	1000	Intron (uc008xuw.1/56183, intron 6 of 9)	5	76741171	76760136	18966	2	79455	uc008xuv.1	-9844	ENSMUSG00000029235	Pdcl2	phosducin-like 2
chr14	76731623	76731903	281	*	Peak_1458|Height_93.9684|Summit_76731750	1000	Distal Intergenic	14	76814768	76817074	2307	1	21807	uc007urh.1	-82865	ENSMUSG00000022010	Tsc22d1	TSC22 domain family, member 1
chr15	76731054	76731417	364	*	Peak_1459|Height_86.375|Summit_76731206	1000	Promoter	15	76730371	76731727	1357	1	66398	uc007wms.1	683	ENSMUSG00000055041	Commd5	COMM domain containing 5
chr15	76706814	76707108	295	*	Peak_1460|Height_111.054|Summit_76706933	1000	Distal Intergenic	15	76709706	76722824	13119	1	223669	uc007wmo.2	-2598	ENSMUSG00000033669	Zfp7	zinc finger protein 7
chr1	76690698	76690897	200	*	Peak_1461|Height_70.239|Summit_76690811	1000	Distal Intergenic	1	77363760	77511663	147904	2	13838	uc007bpz.1	820766	ENSMUSG00000026235	Epha4	Eph receptor A4
chr19	7666611	7666877	267	*	Peak_1462|Height_119.596|Summit_7666757	1000	Distal Intergenic	19	7671151	7681666	10516	2	56072	uc008glk.1	14789	ENSMUSG00000024972	Lgals12	lectin, galactose binding, soluble 12
chr16	76655215	76655554	340	*	Peak_1463|Height_83.5275|Summit_76655414	1000	Distal Intergenic	16	76291107	76374072	82966	2	268903	uc007zry.1	-281143	ENSMUSG00000048490	Nrip1	nuclear receptor interacting protein 1
chr10	76610420	76610675	256	*	Peak_1464|Height_86.375|Summit_76610529	1000	Intron (uc007fvh.2/12822, intron 2 of 41)	10	76514924	76629275	114352	2	12822	uc007fvh.2	18600	ENSMUSG00000001435	Col18a1	collagen, type XVIII, alpha 1
chr16	76597653	76597913	261	*	Peak_1465|Height_87.3242|Summit_76597781	1000	Distal Intergenic	16	76291107	76374072	82966	2	268903	uc007zry.1	-223581	ENSMUSG00000048490	Nrip1	nuclear receptor interacting protein 1
chr16	76575481	76575851	371	*	Peak_1466|Height_143.326|Summit_76575693	1000	Distal Intergenic	16	76291107	76374072	82966	2	268903	uc007zry.1	-201409	ENSMUSG00000048490	Nrip1	nuclear receptor interacting protein 1
chr14	76569712	76569942	231	*	Peak_1467|Height_78.7816|Summit_76569849	1000	Distal Intergenic	14	76510698	76537186	26489	1	27275	uc007ure.1	59014	ENSMUSG00000022009	Nufip1	nuclear fragile X mental retardation protein interacting protein 1
chr1	76542287	76542557	271	*	Peak_1468|Height_112.003|Summit_76542421	1000	Distal Intergenic	1	77363760	77511663	147904	2	13838	uc007bpz.1	969106	ENSMUSG00000026235	Epha4	Eph receptor A4
chr6	7646658	7646957	300	*	Peak_1469|Height_112.003|Summit_7646827	1000	Distal Intergenic	6	7625171	7643182	18012	2	27053	uc009axf.1	-3476	ENSMUSG00000029752	Asns	asparagine synthetase
chr16	76432585	76432962	378	*	Peak_1470|Height_190.784|Summit_76432762	1000	Distal Intergenic	16	76291107	76374072	82966	2	268903	uc007zry.1	-58513	ENSMUSG00000048490	Nrip1	nuclear receptor interacting protein 1
chr11	76429438	76429651	214	*	Peak_1471|Height_70.239|Summit_76429571	1000	Distal Intergenic	11	76230236	76391229	160994	2	109934	uc007kfu.1	-38209	ENSMUSG00000017631	Abr	active BCR-related gene
chr4	76412684	76413289	606	*	Peak_1472|Height_200.276|Summit_76412880	1000	Intron (uc008tjp.1/19266, intron 8 of 14)	4	75587143	76240209	653067	2	19266	uc008tjm.1	-172475	ENSMUSG00000028399	Ptprd	protein tyrosine phosphatase, receptor type, D
chr4	76412273	76412676	404	*	Peak_1473|Height_262.922|Summit_76412441	1000	Intron (uc008tjp.1/19266, intron 8 of 14)	4	75587143	76240209	653067	2	19266	uc008tjm.1	-172064	ENSMUSG00000028399	Ptprd	protein tyrosine phosphatase, receptor type, D
chr15	76293977	76294321	345	*	Peak_1475|Height_149.021|Summit_76294178	1000	Intron (uc007wkf.1/12181, intron 3 of 15)	15	76287868	76289898	2031	1	20289	uc007wkg.2	6109	ENSMUSG00000034161	Scx	scleraxis
chr15	76292638	76292997	360	*	Peak_1476|Height_171.801|Summit_76292796	1000	Intron (uc007wkf.1/12181, intron 3 of 15)	15	76287868	76289898	2031	1	20289	uc007wkg.2	4770	ENSMUSG00000034161	Scx	scleraxis
chr18	76270161	76270731	571	*	Peak_1477|Height_85.4258|Summit_76270541	1000	Intron (uc008fqh.1/207259, intron 3 of 5)	18	76219112	76308218	89107	1	207259	uc008fql.1	51049	ENSMUSG00000044646	Zbtb7c	zinc finger and BTB domain containing 7C
chr14	76263849	76264136	288	*	Peak_1478|Height_87.3242|Summit_76264008	1000	Distal Intergenic	14	76245138	76248105	2968	2	497210	uc007ura.1	-15744	NA	NA	NA
chr14	76255035	76255412	378	*	Peak_1479|Height_247.735|Summit_76255189	1000	Distal Intergenic	14	76245138	76248105	2968	2	497210	uc007ura.1	-6930	NA	NA	NA
chr14	76237396	76237642	247	*	Peak_1480|Height_100.613|Summit_76237525	1000	Distal Intergenic	14	76245063	76248110	3048	1	22070	uc007uqz.2	-7421	ENSMUSG00000060126	Tpt1	tumor protein, translationally-controlled 1
chr14	76234618	76235068	451	*	Peak_1481|Height_70.239|Summit_76234873	1000	Distal Intergenic	14	76245063	76248110	3048	1	22070	uc007uqz.2	-9995	ENSMUSG00000060126	Tpt1	tumor protein, translationally-controlled 1
chr18	76221621	76221896	276	*	Peak_1482|Height_167.055|Summit_76221755	1000	Intron (uc008fqh.1/207259, intron 3 of 5)	18	76219112	76308218	89107	1	207259	uc008fql.1	2509	ENSMUSG00000044646	Zbtb7c	zinc finger and BTB domain containing 7C
chr11	76212671	76213084	414	*	Peak_1483|Height_191.734|Summit_76212815	1000	Promoter	11	76172305	76212643	40339	2	18230	uc007kfp.2	-28	ENSMUSG00000020844	Nxn	nucleoredoxin
chr14	76207407	76207962	556	*	Peak_1484|Height_125.291|Summit_76207806	1000	Distal Intergenic	14	76168154	76186844	18691	2	67554	uc007uqy.1	-20563	ENSMUSG00000022003	Slc25a30	solute carrier family 25, member 30
chr16	76183327	76183681	355	*	Peak_1485|Height_93.9684|Summit_76183524	1000	Distal Intergenic	16	76291107	76373294	82188	2	268903	uc007zrx.1	189613	ENSMUSG00000048490	Nrip1	nuclear receptor interacting protein 1
chr11	76177564	76177843	280	*	Peak_1486|Height_96.816|Summit_76177702	1000	Intron (uc007kfo.2/18230, intron 1 of 7)	11	76070728	76212643	141916	2	18230	uc007kfo.2	34800	ENSMUSG00000020844	Nxn	nucleoredoxin
chr11	76099916	76100241	326	*	Peak_1487|Height_157.563|Summit_76100103	1000	Intron (uc007kfo.2/18230, intron 1 of 7)	11	76057238	76064124	6887	1	67390	uc007kfn.2	42678	ENSMUSG00000038046	Mrm3	mitochondrial rRNA methyltransferase 3
chr18	76096387	76096739	353	*	Peak_1488|Height_92.0701|Summit_76096508	1000	Intron (uc008fqh.1/207259, intron 2 of 5)	18	75979832	76308218	328387	1	207259	uc008fqi.1	116555	ENSMUSG00000044646	Zbtb7c	zinc finger and BTB domain containing 7C
chr4	76089524	76089803	280	*	Peak_1489|Height_152.817|Summit_76089667	1000	Intron (uc008tjm.1/19266, intron 1 of 30)	4	75782715	75990130	207416	2	19266	uc008tjo.1	-99394	ENSMUSG00000028399	Ptprd	protein tyrosine phosphatase, receptor type, D
chr15	76087906	76088312	407	*	Peak_1490|Height_149.021|Summit_76088109	1000	Distal Intergenic	15	76098519	76123002	24484	1	74281	uc007wjm.1	-10207	ENSMUSG00000049653	Spatc1	spermatogenesis and centriole associated 1
chr13	76081257	76081551	295	*	Peak_1491|Height_143.326|Summit_76081399	1000	Promoter	13	76006985	76081272	74288	2	73296	uc007rfy.1	0	ENSMUSG00000021589	Rhobtb3	Rho-related BTB domain containing 3
chr18	76057924	76058149	226	*	Peak_1492|Height_93.9684|Summit_76058054	1000	Intron (uc008fqh.1/207259, intron 1 of 5)	18	75979832	76308218	328387	1	207259	uc008fqi.1	78092	ENSMUSG00000044646	Zbtb7c	zinc finger and BTB domain containing 7C
chr11	7605281	7605705	425	*	Peak_1493|Height_76.8833|Summit_7605548	1000	Distal Intergenic	11	7106096	7113926	7831	2	16009	uc007hzi.1	-491355	ENSMUSG00000020427	Igfbp3	insulin-like growth factor binding protein 3
chr12	76053687	76053908	222	*	Peak_1494|Height_89.2225|Summit_76053810	1000	Intron (uc007nwz.2/238271, intron 10 of 10)	12	75998204	76278319	280116	2	238271	uc007nwz.2	224411	ENSMUSG00000034402	Kcnh5	potassium voltage-gated channel, subfamily H (eag-related), member 5
chr18	76043086	76043371	286	*	Peak_1495|Height_79.7308|Summit_76043229	1000	Intron (uc008fqh.1/207259, intron 1 of 5)	18	75979832	76308218	328387	1	207259	uc008fqi.1	63254	ENSMUSG00000044646	Zbtb7c	zinc finger and BTB domain containing 7C
chr17	76040307	76040816	510	*	Peak_1496|Height_118.647|Summit_76040493	1000	Distal Intergenic	17	75936435	75951286	14852	2	72722	uc008dor.1	-89021	ENSMUSG00000002017	Fam98a	family with sequence similarity 98, member A
chr11	75920049	75920312	264	*	Peak_1497|Height_75.9341|Summit_75920171	1000	Intron (uc007kfa.1/68299, intron 11 of 21)	11	75875543	75906181	30639	2	68299	uc007kfb.1	-13868	ENSMUSG00000017288	Vps53	VPS53 GARP complex subunit
chr15	75914043	75914372	330	*	Peak_1498|Height_150.919|Summit_75914201	1000	Downstream (1-2kb)	15	75900612	75911376	10765	2	67959	uc007wik.2	-2667	ENSMUSG00000002524	Puf60	poly-U binding splicing factor 60
chr2	75908451	75908741	291	*	Peak_1499|Height_112.952|Summit_75908592	1000	Intron (uc008kex.1/241489, intron 12 of 19)	2	75814229	75820024	5796	2	78802	uc008kew.2	-88427	ENSMUSG00000075271	Ttc30a1	tetratricopeptide repeat domain 30A1
chr4	75905593	75905975	383	*	Peak_1500|Height_95.8668|Summit_75905839	1000	Intron (uc008tjm.1/19266, intron 2 of 30)	4	75782715	75990130	207416	2	19266	uc008tjo.1	84155	ENSMUSG00000028399	Ptprd	protein tyrosine phosphatase, receptor type, D
chr1	75882246	75882556	311	*	Peak_1501|Height_81.6291|Summit_75882402	1000	Distal Intergenic	1	75544519	75556006	11488	1	20536	uc007bpx.2	337727	ENSMUSG00000006576	Slc4a3	solute carrier family 4 (anion exchanger), member 3
chr17	75864757	75865158	402	*	Peak_1502|Height_160.411|Summit_75865010	1000	Promoter	17	75864878	75928393	63516	1	240168	uc008dop.2	0	ENSMUSG00000071042	Rasgrp3	RAS, guanyl releasing protein 3
chr4	75842483	75842726	244	*	Peak_1503|Height_82.5783|Summit_75842610	1000	Intron (uc008tjm.1/19266, intron 4 of 30)	4	75587143	75779380	192238	2	19266	uc008tjl.1	-63103	ENSMUSG00000028399	Ptprd	protein tyrosine phosphatase, receptor type, D
chr18	75810241	75810568	328	*	Peak_1505|Height_117.698|Summit_75810402	1000	Intron (uc008fqg.1/269037, intron 1 of 11)	18	75590871	75857350	266480	2	269037	uc008fqg.1	46782	ENSMUSG00000052928	Ctif	CBP80/20-dependent translation initiation factor
chr9	75808871	75809134	264	*	Peak_1506|Height_78.7816|Summit_75808994	1000	Distal Intergenic	9	75862784	75905849	43066	1	208982	uc009qsv.1	-53650	ENSMUSG00000007908	Hmgcll1	3-hydroxymethyl-3-methylglutaryl-Coenzyme A lyase-like 1
chr10	75779033	75779335	303	*	Peak_1507|Height_86.375|Summit_75779159	1000	Intron (uc007fuf.1/64451, intron 5 of 37)	10	75757987	75765036	7050	2	64451	uc007fug.1	-13997	ENSMUSG00000020231	Dip2a	disco interacting protein 2 homolog A
chr13	75734319	75734639	321	*	Peak_1509|Height_83.5275|Summit_75734489	1000	Distal Intergenic	13	75782494	75782589	96	1	751556	uc011zbz.1	-47855	ENSMUSG00000076236	Mir682	microRNA 682
chr7	75695209	75695610	402	*	Peak_1510|Height_92.0701|Summit_75695464	1000	Distal Intergenic	7	75763342	75764895	1554	1	384639	uc009hjg.1	-67732	NA	Gm5334	tetraspanin 7 pseudogene
chr3	75688674	75688872	199	*	Peak_1511|Height_74.0357|Summit_75688740	1000	Intron (uc008pnf.1/73124, intron 13 of 14)	3	75680306	75760753	80448	2	73124	uc008pnf.1	71881	ENSMUSG00000034109	Golim4	golgi integral membrane protein 4
chr3	75664780	75665029	250	*	Peak_1512|Height_76.8833|Summit_75664898	1000	Distal Intergenic	3	75680306	75760753	80448	2	73124	uc008pnf.1	95724	ENSMUSG00000034109	Golim4	golgi integral membrane protein 4
chr15	75661514	75661808	295	*	Peak_1513|Height_117.698|Summit_75661628	1000	Intron (uc007whf.1/223642, intron 3 of 11)	15	75609710	75658639	48930	2	223642	uc007whg.1	-2875	ENSMUSG00000075600	Zc3h3	zinc finger CCCH type containing 3
chr1	75659202	75659486	285	*	Peak_1514|Height_108.206|Summit_75659342	1000	Distal Intergenic	1	75544519	75556006	11488	1	20536	uc007bpx.2	114683	ENSMUSG00000006576	Slc4a3	solute carrier family 4 (anion exchanger), member 3
chr4	75647020	75647289	270	*	Peak_1515|Height_89.2225|Summit_75647145	1000	Intron (uc008tjl.1/19266, intron 12 of 21)	4	75590232	75730481	140250	2	19266	uc008tjn.1	83192	ENSMUSG00000028399	Ptprd	protein tyrosine phosphatase, receptor type, D
chr18	75638439	75638777	339	*	Peak_1516|Height_151.868|Summit_75638596	1000	Intron (uc008fqf.1/269037, intron 2 of 4)	18	75590871	75681523	90653	2	269037	uc008fqf.1	42746	ENSMUSG00000052928	Ctif	CBP80/20-dependent translation initiation factor
chr11	75626702	75626947	246	*	Peak_1517|Height_131.935|Summit_75626826	1000	Distal Intergenic	11	75582592	75609559	26968	2	13447	uc007kev.1	-17143	ENSMUSG00000020848	Doc2b	double C2, beta
chr12	75625113	75625322	210	*	Peak_1518|Height_75.9341|Summit_75625201	1000	Distal Intergenic	12	75398461	75401455	2995	1	386753	uc007nwy.1	226652	ENSMUSG00000029878	Dbpht2	DNA binding protein with his-thr domain
chr12	75619025	75619284	260	*	Peak_1519|Height_81.6291|Summit_75619163	1000	Distal Intergenic	12	75398461	75401455	2995	1	386753	uc007nwy.1	220564	ENSMUSG00000029878	Dbpht2	DNA binding protein with his-thr domain
chr12	75618486	75618729	244	*	Peak_1520|Height_79.7308|Summit_75618629	1000	Distal Intergenic	12	75398461	75401455	2995	1	386753	uc007nwy.1	220025	ENSMUSG00000029878	Dbpht2	DNA binding protein with his-thr domain
chr8	75618164	75618472	309	*	Peak_1521|Height_112.952|Summit_75618315	1000	Intron (uc009mgs.1/16795, intron 5 of 14)	8	75568963	75622852	53890	2	16795	uc009mgt.1	4380	ENSMUSG00000004383	Large1	LARGE xylosyl- and glucuronyltransferase 1
chr15	75611493	75611781	289	*	Peak_1522|Height_137.631|Summit_75611622	1000	Intron (uc007whf.1/223642, intron 5 of 11)	15	75577273	75578352	1080	2	378435	uc007whe.1	-33141	ENSMUSG00000047591	Mafa	v-maf musculoaponeurotic fibrosarcoma oncogene family, protein A (avian)
chr12	75591735	75592140	406	*	Peak_1523|Height_118.647|Summit_75591869	1000	Distal Intergenic	12	75398461	75401455	2995	1	386753	uc007nwy.1	193274	ENSMUSG00000029878	Dbpht2	DNA binding protein with his-thr domain
chr15	75588410	75588801	392	*	Peak_1524|Height_82.5783|Summit_75588612	1000	Intron (uc007whf.1/223642, intron 9 of 11)	15	75577273	75578352	1080	2	378435	uc007whe.1	-10058	ENSMUSG00000047591	Mafa	v-maf musculoaponeurotic fibrosarcoma oncogene family, protein A (avian)
chr11	75582955	75583239	285	*	Peak_1525|Height_70.239|Summit_75583074	1000	3' UTR	11	75565383	75579343	13961	1	22627	uc007keu.2	17572	ENSMUSG00000020849	Ywhae	tyrosine 3-monooxygenase/tryptophan 5-monooxygenase activation protein, epsilon polypeptide
chr15	75581586	75581926	341	*	Peak_1526|Height_88.2734|Summit_75581802	1000	Downstream (2-3kb)	15	75577273	75578352	1080	2	378435	uc007whe.1	-3234	ENSMUSG00000047591	Mafa	v-maf musculoaponeurotic fibrosarcoma oncogene family, protein A (avian)
chr17	75577967	75578256	290	*	Peak_1527|Height_122.444|Summit_75578113	1000	Promoter	17	75578222	75748273	170052	1	268977	uc008don.1	0	ENSMUSG00000001870	Ltbp1	latent transforming growth factor beta binding protein 1
chr3	75551730	75552067	338	*	Peak_1528|Height_129.088|Summit_75551895	1000	Distal Intergenic	3	75361455	75446445	84991	1	20713	uc008pne.2	190275	ENSMUSG00000027834	Serpini1	serine (or cysteine) peptidase inhibitor, clade I, member 1
chr5	75551717	75552033	317	*	Peak_1529|Height_123.393|Summit_75551866	1000	Promoter	5	75552191	75594229	42039	1	18595	uc008xue.1	-158	ENSMUSG00000029231	Pdgfra	platelet derived growth factor receptor, alpha polypeptide
chr1	75535720	75536138	419	*	Peak_1530|Height_70.239|Summit_75535858	1000	Distal Intergenic	1	75542841	75556006	13166	1	20536	uc007bpv.2	-6703	ENSMUSG00000006576	Slc4a3	solute carrier family 4 (anion exchanger), member 3
chr18	75526551	75526896	346	*	Peak_1531|Height_120.545|Summit_75526752	1000	Promoter	18	75527019	75554106	27088	1	17131	uc008fqe.2	-123	ENSMUSG00000025880	Smad7	SMAD family member 7
chr2	75523534	75523891	358	*	Peak_1532|Height_124.342|Summit_75523686	1000	Intron (uc008keq.1/18024, intron 1 of 4)	2	75513576	75542698	29123	2	18024	uc008keq.1	18807	ENSMUSG00000015839	Nfe2l2	nuclear factor, erythroid derived 2, like 2
chr2	75521008	75521351	344	*	Peak_1533|Height_118.647|Summit_75521184	1000	Intron (uc008keq.1/18024, intron 1 of 4)	2	75513576	75542698	29123	2	18024	uc008keq.1	21347	ENSMUSG00000015839	Nfe2l2	nuclear factor, erythroid derived 2, like 2
chr2	75519473	75519816	344	*	Peak_1534|Height_77.8324|Summit_75519669	1000	Intron (uc008keq.1/18024, intron 1 of 4)	2	75499523	75507464	7942	1	229279	uc008kep.2	19950	ENSMUSG00000059005	Hnrnpa3	heterogeneous nuclear ribonucleoprotein A3
chr1	75517760	75518083	324	*	Peak_1535|Height_74.9849|Summit_75517952	1000	Promoter	1	75518104	75533910	15807	1	71728	uc007bpt.2	-21	ENSMUSG00000026213	Stk11ip	serine/threonine kinase 11 interacting protein
chr7	75482056	75482331	276	*	Peak_1536|Height_127.19|Summit_75482198	1000	Intron (uc009hjf.1/434197, intron 5 of 8)	7	75418725	75507976	89252	1	434197	uc009hjf.1	63331	ENSMUSG00000074071	Fam169b	family with sequence similarity 169, member B
chr2	75481203	75481546	344	*	Peak_1537|Height_222.107|Summit_75481391	1000	Distal Intergenic	2	75497316	75507464	10149	1	229279	uc008kel.2	-15770	ENSMUSG00000059005	Hnrnpa3	heterogeneous nuclear ribonucleoprotein A3
chr17	75456280	75456526	247	*	Peak_1538|Height_78.7816|Summit_75456406	1000	Intron (uc008dom.1/268977, intron 2 of 33)	17	75404869	75791109	386241	1	268977	uc008dom.1	51411	ENSMUSG00000001870	Ltbp1	latent transforming growth factor beta binding protein 1
chr17	75455981	75456278	298	*	Peak_1539|Height_92.0701|Summit_75456129	1000	Intron (uc008dom.1/268977, intron 2 of 33)	17	75404869	75791109	386241	1	268977	uc008dom.1	51112	ENSMUSG00000001870	Ltbp1	latent transforming growth factor beta binding protein 1
chr17	75448686	75449230	545	*	Peak_1540|Height_242.989|Summit_75449003	1000	Intron (uc008dom.1/268977, intron 2 of 33)	17	75404869	75791109	386241	1	268977	uc008dom.1	43817	ENSMUSG00000001870	Ltbp1	latent transforming growth factor beta binding protein 1
chr11	75448832	75449103	272	*	Peak_1541|Height_85.4258|Summit_75448946	1000	Intron (uc007kek.1/19062, intron 3 of 11)	11	75444522	75462367	17846	1	19062	uc007kel.1	4310	ENSMUSG00000006127	Inpp5k	inositol polyphosphate 5-phosphatase K
chr11	75433924	75434278	355	*	Peak_1542|Height_84.4767|Summit_75434010	1000	Intron (uc007keh.1/18738, intron 9 of 10)	11	75444522	75448770	4249	1	19062	uc007kej.1	-10244	ENSMUSG00000006127	Inpp5k	inositol polyphosphate 5-phosphatase K
chr7	75421994	75422389	396	*	Peak_1543|Height_122.444|Summit_75422190	1000	Intron (uc009hjf.1/434197, intron 1 of 8)	7	75418725	75507976	89252	1	434197	uc009hjf.1	3269	ENSMUSG00000074071	Fam169b	family with sequence similarity 169, member B
chr7	75408658	75409137	480	*	Peak_1544|Height_73.0866|Summit_75408927	1000	Promoter	7	75381494	75409119	27626	2	78444	uc009hjd.2	0	ENSMUSG00000030553	Pgpep1l	pyroglutamyl-peptidase I-like
chr7	75407859	75408192	334	*	Peak_1546|Height_87.3242|Summit_75408027	1000	Promoter	7	75381494	75409119	27626	2	78444	uc009hjd.2	927	ENSMUSG00000030553	Pgpep1l	pyroglutamyl-peptidase I-like
chr17	75393286	75393654	369	*	Peak_1547|Height_123.393|Summit_75393455	1000	Distal Intergenic	17	75404869	75791109	386241	1	268977	uc008dom.1	-11215	ENSMUSG00000001870	Ltbp1	latent transforming growth factor beta binding protein 1
chr7	75384335	75384738	404	*	Peak_1548|Height_190.784|Summit_75384568	1000	Intron (uc009hjd.2/78444, intron 1 of 3)	7	75381494	75409119	27626	2	78444	uc009hjd.2	24381	ENSMUSG00000030553	Pgpep1l	pyroglutamyl-peptidase I-like
chr11	75379426	75379653	228	*	Peak_1549|Height_84.4767|Summit_75379508	1000	Promoter	11	75379509	75383691	4183	1	215113	uc007kef.1	0	ENSMUSG00000038178	Slc43a2	solute carrier family 43, member 2
chr1	75376669	75377105	437	*	Peak_1550|Height_136.681|Summit_75376810	1000	Intron (uc007boz.1/11790, intron 1 of 40)	1	75378689	75401140	22452	1	11790	uc007bpa.1	-1584	ENSMUSG00000026207	Speg	SPEG complex locus
chr1	75371506	75371904	399	*	Peak_1551|Height_84.4767|Summit_75371653	1000	Promoter	1	75371872	75428881	57010	1	11790	uc007boz.1	0	ENSMUSG00000026207	Speg	SPEG complex locus
chr10	75361592	75361876	285	*	Peak_1552|Height_112.952|Summit_75361741	1000	Intron (uc007ftm.2/20587, intron 7 of 8)	10	75356143	75358686	2544	1	70377	uc007ftl.1	5449	ENSMUSG00000009092	Derl3	Der1-like domain family, member 3
chr7	75360403	75360906	504	*	Peak_1553|Height_148.071|Summit_75360675	1000	Intron (uc009hja.1/16001, intron 19 of 20)	7	75381494	75409119	27626	2	78444	uc009hjd.2	48213	ENSMUSG00000030553	Pgpep1l	pyroglutamyl-peptidase I-like
chr1	75340805	75341244	440	*	Peak_1554|Height_210.717|Summit_75340961	1000	Distal Intergenic	1	75356919	75364290	7372	1	13346	uc007box.1	-15675	ENSMUSG00000026208	Des	desmin
chr10	75335625	75335943	319	*	Peak_1555|Height_114.85|Summit_75335800	1000	Distal Intergenic	10	75322098	75322995	898	2	17319	uc007ftc.1	-12630	ENSMUSG00000033307	Mif	macrophage migration inhibitory factor (glycosylation-inhibiting factor)
chr11	75322382	75322772	391	*	Peak_1556|Height_79.7308|Summit_75322676	1000	Promoter	11	75323596	75326668	3073	1	280408	uc007kdz.1	-824	ENSMUSG00000038195	Rilp	Rab interacting lysosomal protein
chr14	75321150	75321657	508	*	Peak_1557|Height_318.923|Summit_75321457	1000	Intron (uc007uqf.1/380916, intron 1 of 19)	14	75218780	75299529	80750	2	380916	uc007uqi.1	-21621	ENSMUSG00000068015	Lrch1	leucine-rich repeats and calponin homology (CH) domain containing 1
chr3	75303114	75303773	660	*	Peak_1558|Height_131.935|Summit_75303384	1000	Distal Intergenic	3	75320412	75360721	40310	2	56426	uc008pnc.1	56948	ENSMUSG00000027835	Pdcd10	programmed cell death 10
chr3	75302883	75303112	230	*	Peak_1559|Height_77.8324|Summit_75303003	1000	Distal Intergenic	3	75320412	75360721	40310	2	56426	uc008pnc.1	57609	ENSMUSG00000027835	Pdcd10	programmed cell death 10
chr5	75293015	75293349	335	*	Peak_1560|Height_127.19|Summit_75293171	1000	Distal Intergenic	5	75402449	75440651	38203	2	74277	uc008xtw.1	147302	ENSMUSG00000029229	Chic2	cysteine-rich hydrophobic domain 2
chr9	75276137	75276395	259	*	Peak_1561|Height_94.9176|Summit_75276247	1000	Distal Intergenic	9	75289331	75314239	24909	1	235497	uc009qsh.1	-12936	ENSMUSG00000042487	Leo1	Leo1, Paf1/RNA polymerase II complex component
chr11	75275690	75275995	306	*	Peak_1562|Height_87.3242|Summit_75275807	1000	Promoter	11	75275041	75280192	5152	1	100042498	uc007kdv.1	649	ENSMUSG00000085148	Mir22hg	Mir22 host gene (non-protein coding)
chr11	75272272	75272541	270	*	Peak_1563|Height_82.5783|Summit_75272413	1000	Distal Intergenic	11	75275041	75280192	5152	1	100042498	uc007kdv.1	-2500	ENSMUSG00000085148	Mir22hg	Mir22 host gene (non-protein coding)
chr9	75270102	75270554	453	*	Peak_1564|Height_84.4767|Summit_75270272	1000	Distal Intergenic	9	75241541	75257821	16281	2	50772	uc009qsf.1	-12281	ENSMUSG00000042688	Mapk6	mitogen-activated protein kinase 6
chr14	75264794	75265310	517	*	Peak_1565|Height_255.328|Summit_75265080	1000	Intron (uc007uqf.1/380916, intron 1 of 19)	14	75218780	75299529	80750	2	380916	uc007uqi.1	34219	ENSMUSG00000068015	Lrch1	leucine-rich repeats and calponin homology (CH) domain containing 1
chr8	75260609	75261055	447	*	Peak_1566|Height_106.308|Summit_75260910	1000	Intron (uc009mgo.3/20467, intron 5 of 6)	8	75247187	75282102	34916	1	20467	uc012gfz.1	13422	ENSMUSG00000031622	Sin3b	transcriptional regulator, SIN3B (yeast)
chr1	75247166	75247374	209	*	Peak_1567|Height_71.1882|Summit_75247254	1000	Intron (uc007boq.1/19275, intron 19 of 22)	1	75243616	75260783	17168	2	19275	uc007boq.1	13409	ENSMUSG00000026204	Ptprn	protein tyrosine phosphatase, receptor type, N
chr11	75244822	75245151	330	*	Peak_1568|Height_111.054|Summit_75245007	1000	Downstream (<1kb)	11	75245238	75253003	7766	2	18816	uc007kdr.2	7852	ENSMUSG00000038224	Serpinf2	serine (or cysteine) peptidase inhibitor, clade F, member 2
chr11	75236626	75236838	213	*	Peak_1569|Height_73.0866|Summit_75236716	1000	Promoter	11	75228972	75236125	7154	2	20317	uc007kdq.1	-501	ENSMUSG00000000753	Serpinf1	serine (or cysteine) peptidase inhibitor, clade F, member 1
chr7	75218336	75218580	245	*	Peak_1570|Height_102.511|Summit_75218443	1000	Intron (uc009hja.1/16001, intron 2 of 20)	7	75293457	75332855	39399	1	16001	uc009hjb.1	-74877	ENSMUSG00000005533	Igf1r	insulin-like growth factor I receptor
chr8	75106984	75107162	179	*	Peak_1571|Height_74.9849|Summit_75107096	1000	Intron (uc009mgi.2/74166, intron 4 of 5)	8	75096002	75111183	15182	1	74166	uc009mgi.2	10982	ENSMUSG00000031791	Tmem38a	transmembrane protein 38A
chr8	75095443	75095828	386	*	Peak_1572|Height_96.816|Summit_75095650	1000	Promoter	8	75096002	75111183	15182	1	74166	uc009mgi.2	-174	ENSMUSG00000031791	Tmem38a	transmembrane protein 38A
chr5	75080922	75081325	404	*	Peak_1573|Height_256.278|Summit_75081074	1000	Intron (uc008xtt.2/16924, intron 2 of 10)	5	75016903	75073897	56995	2	16924	uc008xtu.2	-7025	ENSMUSG00000029228	Lnx1	ligand of numb-protein X 1
chr14	75057079	75057361	283	*	Peak_1574|Height_105.359|Summit_75057215	1000	Intron (uc007uqc.1/15558, intron 2 of 2)	14	75040647	75106666	66020	1	15558	uc007uqc.1	16432	ENSMUSG00000034997	Htr2a	5-hydroxytryptamine (serotonin) receptor 2A
chr15	75052403	75052615	213	*	Peak_1575|Height_76.8833|Summit_75052511	1000	3' UTR	15	75098851	75102664	3814	1	17071	uc007wgs.1	-46236	ENSMUSG00000022583	Ly6f	lymphocyte antigen 6 complex, locus F
chrX	75033993	75034401	409	*	Peak_1576|Height_180.343|Summit_75034253	1000	Intron (uc009tqp.1/19108, intron 1 of 8)	20	75007374	75041299	33926	2	19108	uc009tqp.1	6898	ENSMUSG00000035725	Prkx	protein kinase, X-linked
chr11	75027951	75028310	360	*	Peak_1577|Height_133.834|Summit_75028158	1000	Intron (uc007kdh.1/237847, intron 1 of 1)	11	75007495	75081264	73770	1	237847	uc007kdh.1	20456	ENSMUSG00000045287	Rtn4rl1	reticulon 4 receptor-like 1
chr5	75025127	75025384	258	*	Peak_1578|Height_71.1882|Summit_75025259	1000	Intron (uc008xtq.2/16924, intron 1 of 10)	5	74988472	75073897	85426	2	16924	uc008xtq.2	48513	ENSMUSG00000029228	Lnx1	ligand of numb-protein X 1
chr18	74949074	74949381	308	*	Peak_1579|Height_83.5275|Summit_74949227	1000	Intron (uc008fpt.1/52538, intron 2 of 9)	18	74938866	74965861	26996	1	52538	uc008fpt.1	10208	ENSMUSG00000036880	Acaa2	acetyl-Coenzyme A acyltransferase 2 (mitochondrial 3-oxoacyl-Coenzyme A thiolase)
chr10	74928538	74928807	270	*	Peak_1580|Height_80.68|Summit_74928694	1000	Intron (uc007fqi.1/68778, intron 5 of 8)	10	74879212	74974031	94820	2	68778	uc011xgn.1	45224	ENSMUSG00000033416	Gucd1	guanylyl cyclase domain containing 1
chr2	74925095	74925440	346	*	Peak_1581|Height_74.9849|Summit_74925332	1000	Distal Intergenic	2	74697462	74707486	10025	1	53375	uc012bxm.1	227633	ENSMUSG00000027099	Mtx2	metaxin 2
chr13	74907942	74908348	407	*	Peak_1582|Height_312.279|Summit_74908193	1000	Promoter	13	74831734	74908086	76353	2	12380	uc007rfn.1	0	ENSMUSG00000021585	Cast	calpastatin
chr7	74885692	74886059	368	*	Peak_1583|Height_98.7143|Summit_74885874	1000	Intron (uc009hiv.1/233335, intron 2 of 4)	7	74875047	74904628	29582	2	233335	uc009hiv.1	18569	ENSMUSG00000030554	Synm	synemin, intermediate filament protein
chr7	74885295	74885686	392	*	Peak_1584|Height_107.257|Summit_74885513	1000	Intron (uc009hiv.1/233335, intron 2 of 4)	7	74875047	74904628	29582	2	233335	uc009hiv.1	18942	ENSMUSG00000030554	Synm	synemin, intermediate filament protein
chr7	74849061	74849480	420	*	Peak_1585|Height_95.8668|Summit_74849336	1000	Intron (uc009his.2/67009, intron 8 of 11)	7	74875047	74904628	29582	2	233335	uc009hiv.1	55148	ENSMUSG00000030554	Synm	synemin, intermediate filament protein
chr7	74836038	74836295	258	*	Peak_1586|Height_122.444|Summit_74836168	1000	Intron (uc009his.2/67009, intron 6 of 11)	7	74792296	74871462	79167	1	67009	uc009hiu.2	43742	ENSMUSG00000030555	Ttc23	tetratricopeptide repeat domain 23
chr9	74829634	74830036	403	*	Peak_1588|Height_103.46|Summit_74829784	1000	Intron (uc009qrj.2/235493, intron 2 of 12)	9	74823918	74880275	56358	1	235493	uc009qrl.2	5716	ENSMUSG00000034858	Fam214a	family with sequence similarity 214, member A
chr12	74823091	74823608	518	*	Peak_1589|Height_230.65|Summit_74823364	1000	Intron (uc007nwn.1/18755, intron 10 of 13)	12	74686028	74879171	193144	1	18755	uc011ynt.1	137063	ENSMUSG00000021108	Prkch	protein kinase C, eta
chr12	74819188	74819636	449	*	Peak_1590|Height_72.1374|Summit_74819471	1000	Intron (uc007nwn.1/18755, intron 9 of 13)	12	74686028	74879171	193144	1	18755	uc011ynt.1	133160	ENSMUSG00000021108	Prkch	protein kinase C, eta
chr1	74800716	74801266	551	*	Peak_1591|Height_116.749|Summit_74801090	1000	Distal Intergenic	1	74785496	74795529	10034	2	241113	uc007bnb.2	-5187	ENSMUSG00000006542	Prkag3	protein kinase, AMP-activated, gamma 3 non-catalytic subunit
chr1	74800303	74800712	410	*	Peak_1592|Height_112.952|Summit_74800531	1000	Distal Intergenic	1	74785496	74795529	10034	2	241113	uc007bnb.2	-4774	ENSMUSG00000006542	Prkag3	protein kinase, AMP-activated, gamma 3 non-catalytic subunit
chr7	74763271	74763540	270	*	Peak_1593|Height_80.68|Summit_74763393	1000	Intron (uc009him.2/67867, intron 3 of 8)	7	74690252	74786226	95975	2	67867	uc009hip.1	22686	ENSMUSG00000030556	Lrrc28	leucine rich repeat containing 28
chr10	74757525	74757733	209	*	Peak_1594|Height_77.8324|Summit_74757612	1000	Intron (uc007fqe.2/74392, intron 13 of 15)	10	74741021	74775145	34125	1	74392	uc007fqg.2	16504	ENSMUSG00000033444	Specc1l	sperm antigen with calponin homology and coiled-coil domains 1-like
chr7	74742942	74743216	275	*	Peak_1595|Height_98.7143|Summit_74743092	1000	Intron (uc009him.2/67867, intron 4 of 8)	7	74690252	74786226	95975	2	67867	uc009hip.1	43010	ENSMUSG00000030556	Lrrc28	leucine rich repeat containing 28
chr16	74723737	74724090	354	*	Peak_1596|Height_85.4258|Summit_74723938	1000	Distal Intergenic	16	74350040	74411157	61118	2	268902	uc007zrl.1	-312580	ENSMUSG00000052516	Robo2	roundabout guidance receptor 2
chr7	74701733	74702031	299	*	Peak_1597|Height_88.2734|Summit_74701833	1000	Intron (uc009him.2/67867, intron 5 of 8)	7	74690252	74786226	95975	2	67867	uc009hip.1	84195	ENSMUSG00000030556	Lrrc28	leucine rich repeat containing 28
chr5	74657126	74657450	325	*	Peak_1598|Height_81.6291|Summit_74657287	1000	Intron (uc008xtk.2/212986, intron 5 of 8)	5	74591351	74595502	4152	1	68939	uc008xtj.1	65775	ENSMUSG00000049907	Rasl11b	RAS-like, family 11, member B
chr11	74651942	74652173	232	*	Peak_1599|Height_71.1882|Summit_74652050	1000	Intron (uc011xzb.1/17428, intron 4 of 5)	11	74644426	74659227	14802	1	17428	uc011xzb.1	7516	ENSMUSG00000000282	Mnt	max binding protein
chr5	74646316	74646601	286	*	Peak_1600|Height_75.9341|Summit_74646471	1000	Intron (uc008xtk.2/212986, intron 5 of 8)	5	74591351	74595502	4152	1	68939	uc008xtj.1	54965	ENSMUSG00000049907	Rasl11b	RAS-like, family 11, member B
chr5	74643052	74643339	288	*	Peak_1601|Height_93.9684|Summit_74643183	1000	Intron (uc008xtk.2/212986, intron 5 of 8)	5	74591351	74595502	4152	1	68939	uc008xtj.1	51701	ENSMUSG00000049907	Rasl11b	RAS-like, family 11, member B
chr12	74615726	74615971	246	*	Peak_1602|Height_77.8324|Summit_74615859	1000	Distal Intergenic	12	74644101	74647382	3282	2	238257	uc007nwm.1	31411	ENSMUSG00000034435	Tmem30b	transmembrane protein 30B
chr10	74594568	74594824	257	*	Peak_1603|Height_74.0357|Summit_74594702	1000	Intron (uc007fqb.2/110279, intron 4 of 22)	10	74636716	74647668	10953	1	110279	uc007fqc.2	-41892	ENSMUSG00000009681	Bcr	BCR activator of RhoGEF and GTPase
chr7	74590550	74590890	341	*	Peak_1604|Height_101.562|Summit_74590756	1000	Distal Intergenic	7	74409751	74517744	107994	2	17258	uc009hil.1	-72806	ENSMUSG00000030557	Mef2a	myocyte enhancer factor 2A
chr7	74589483	74589813	331	*	Peak_1605|Height_90.1717|Summit_74589642	1000	Distal Intergenic	7	74409751	74517744	107994	2	17258	uc009hil.1	-71739	ENSMUSG00000030557	Mef2a	myocyte enhancer factor 2A
chr7	74588046	74588404	359	*	Peak_1606|Height_116.749|Summit_74588253	1000	Distal Intergenic	7	74409751	74517744	107994	2	17258	uc009hil.1	-70302	ENSMUSG00000030557	Mef2a	myocyte enhancer factor 2A
chr1	74585576	74585923	348	*	Peak_1607|Height_71.1882|Summit_74585730	1000	Intron (uc007bmd.2/319651, intron 1 of 25)	1	74589463	74612551	23089	1	18802	uc007bmg.1	-3540	ENSMUSG00000026173	Plcd4	phospholipase C, delta 4
chr1	74585093	74585574	482	*	Peak_1608|Height_130.986|Summit_74585418	1000	Intron (uc007bmd.2/319651, intron 1 of 25)	1	74589463	74612551	23089	1	18802	uc007bmg.1	-3889	ENSMUSG00000026173	Plcd4	phospholipase C, delta 4
chr10	74580100	74580427	328	*	Peak_1609|Height_357.839|Summit_74580274	1000	Intron (uc007fqb.2/110279, intron 1 of 22)	10	74636716	74647668	10953	1	110279	uc007fqc.2	-56289	ENSMUSG00000009681	Bcr	BCR activator of RhoGEF and GTPase
chr12	74577295	74577893	599	*	Peak_1610|Height_474.588|Summit_74577582	1000	Distal Intergenic	12	74644101	74647382	3282	2	238257	uc007nwm.1	69489	ENSMUSG00000034435	Tmem30b	transmembrane protein 30B
chr10	74572770	74572990	221	*	Peak_1611|Height_76.8833|Summit_74572894	1000	Intron (uc007fqb.2/110279, intron 1 of 22)	10	74523641	74647668	124028	1	110279	uc007fqb.2	49129	ENSMUSG00000009681	Bcr	BCR activator of RhoGEF and GTPase
chr11	74561516	74561864	349	*	Peak_1612|Height_86.375|Summit_74561728	1000	Distal Intergenic	11	74584365	74632194	47830	1	67493	uc007kch.1	-22501	ENSMUSG00000010554	Mettl16	methyltransferase like 16
chr5	74556353	74556743	391	*	Peak_1613|Height_165.157|Summit_74556600	1000	Distal Intergenic	5	74591351	74595502	4152	1	68939	uc008xtj.1	-34608	ENSMUSG00000049907	Rasl11b	RAS-like, family 11, member B
chr5	74556044	74556351	308	*	Peak_1614|Height_75.9341|Summit_74556175	1000	Distal Intergenic	5	74591351	74595502	4152	1	68939	uc008xtj.1	-35000	ENSMUSG00000049907	Rasl11b	RAS-like, family 11, member B
chr12	74517391	74517741	351	*	Peak_1615|Height_135.732|Summit_74517548	1000	Distal Intergenic	12	74388047	74413511	25465	1	625098	uc007nwj.1	129344	ENSMUSG00000044712	Slc38a6	solute carrier family 38, member 6
chr12	74513472	74513967	496	*	Peak_1616|Height_292.346|Summit_74513749	1000	Distal Intergenic	12	74388047	74413511	25465	1	625098	uc007nwj.1	125425	ENSMUSG00000044712	Slc38a6	solute carrier family 38, member 6
chr12	74504430	74504728	299	*	Peak_1617|Height_79.7308|Summit_74504541	1000	Intron (uc007nwl.1/uc007nwl.1, intron 1 of 3)	12	74388047	74413511	25465	1	625098	uc007nwj.1	116383	ENSMUSG00000044712	Slc38a6	solute carrier family 38, member 6
chr2	7448378	7448774	397	*	Peak_1618|Height_83.5275|Summit_7448568	1000	Distal Intergenic	2	6460744	7317825	857082	2	14007	uc008igp.1	-130553	ENSMUSG00000002107	Celf2	CUGBP, Elav-like family member 2
chr11	74466983	74467252	270	*	Peak_1619|Height_102.511|Summit_74467131	1000	Intron (uc007kca.1/74148, intron 1 of 25)	11	74462997	74484349	21353	1	74148	uc011xyx.1	3986	ENSMUSG00000020741	Cluh	clustered mitochondria (cluA/CLU1) homolog
chr5	74416649	74416867	219	*	Peak_1620|Height_71.1882|Summit_74416740	1000	Intron (uc008xtg.1/69727, intron 4 of 8)	5	74396062	74464436	68375	2	69727	uc008xtg.1	47569	ENSMUSG00000054814	Usp46	ubiquitin specific peptidase 46
chr12	74409793	74410139	347	*	Peak_1621|Height_181.293|Summit_74409981	1000	Intron (uc007nwh.2/625098, intron 3 of 4)	12	74388047	74413511	25465	1	625098	uc007nwj.1	21746	ENSMUSG00000044712	Slc38a6	solute carrier family 38, member 6
chr18	7439274	7439678	405	*	Peak_1622|Height_151.868|Summit_7439468	1000	3' UTR	18	7088231	7297930	209700	2	74934	uc008dzr.2	-141344	ENSMUSG00000061802	Armc4	armadillo repeat containing 4
chr5	74368622	74369155	534	*	Peak_1623|Height_234.446|Summit_74368801	1000	Distal Intergenic	5	74396062	74464436	68375	2	69727	uc008xtg.1	95281	ENSMUSG00000054814	Usp46	ubiquitin specific peptidase 46
chrX	74336532	74336819	288	*	Peak_1624|Height_130.037|Summit_74336691	1000	Distal Intergenic	20	74756566	74905604	149039	1	21372	uc009tqo.1	-419747	ENSMUSG00000025246	Tbl1x	transducin (beta)-like 1 X-linked
chr2	74329608	74329972	365	*	Peak_1625|Height_116.749|Summit_74329775	1000	Distal Intergenic	2	74352894	74371163	18270	2	69605	uc008kdo.2	41191	ENSMUSG00000009207	Lnpk	lunapark, ER junction formation factor
chr2	74297940	74298232	293	*	Peak_1626|Height_77.8324|Summit_74298065	1000	Distal Intergenic	2	74352894	74371163	18270	2	69605	uc008kdo.2	72931	ENSMUSG00000009207	Lnpk	lunapark, ER junction formation factor
chr2	74292610	74292798	189	*	Peak_1627|Height_73.0866|Summit_74292661	1000	Distal Intergenic	2	74352894	74371163	18270	2	69605	uc008kdo.2	78365	ENSMUSG00000009207	Lnpk	lunapark, ER junction formation factor
chr17	74291177	74291438	262	*	Peak_1628|Height_88.2734|Summit_74291304	1000	Intron (uc008dno.1/22436, intron 2 of 35)	17	74233248	74299522	66275	2	22436	uc008dno.1	8084	ENSMUSG00000024066	Xdh	xanthine dehydrogenase
chr12	74247960	74248590	631	*	Peak_1629|Height_168.953|Summit_74248298	1000	Intron (uc007nwd.1/17420, intron 1 of 1)	12	74224704	74374975	150272	1	17420	uc007nwe.1	23256	ENSMUSG00000021103	Mnat1	menage a trois 1
chr2	74247997	74248339	343	*	Peak_1630|Height_78.7816|Summit_74248188	1000	Distal Intergenic	2	74352894	74371163	18270	2	69605	uc008kdo.2	122824	ENSMUSG00000009207	Lnpk	lunapark, ER junction formation factor
chr18	74244354	74244570	217	*	Peak_1631|Height_74.9849|Summit_74244454	1000	Distal Intergenic	18	74088141	74224603	136463	2	225724	uc008fpb.1	-19751	ENSMUSG00000024558	Mapk4	mitogen-activated protein kinase 4
chr5	74244035	74244305	271	*	Peak_1632|Height_124.342|Summit_74244174	1000	Distal Intergenic	5	74050467	74070723	20257	1	73472	uc012dxe.1	193568	ENSMUSG00000029155	Spata18	spermatogenesis associated 18
chr12	74214165	74214524	360	*	Peak_1633|Height_116.749|Summit_74214362	1000	Promoter	12	74201246	74214232	12987	2	20474	uc007nwb.1	0	ENSMUSG00000034460	Six4	sine oculis-related homeobox 4
chr12	74212351	74212773	423	*	Peak_1634|Height_215.463|Summit_74212577	1000	Intron (uc007nwb.1/20474, intron 1 of 2)	12	74201246	74214232	12987	2	20474	uc007nwb.1	1459	ENSMUSG00000034460	Six4	sine oculis-related homeobox 4
chr9	74202837	74203105	269	*	Peak_1636|Height_129.088|Summit_74203087	1000	Distal Intergenic	9	73958141	74131010	172870	1	546144	uc009qre.1	244696	ENSMUSG00000044976	Wdr72	WD repeat domain 72
chr2	74201277	74201620	344	*	Peak_1637|Height_145.224|Summit_74201442	1000	Distal Intergenic	2	74352894	74371163	18270	2	69605	uc008kdo.2	169543	ENSMUSG00000009207	Lnpk	lunapark, ER junction formation factor
chr2	74192794	74193053	260	*	Peak_1638|Height_81.6291|Summit_74192944	1000	Distal Intergenic	2	74352894	74371163	18270	2	69605	uc008kdo.2	178110	ENSMUSG00000009207	Lnpk	lunapark, ER junction formation factor
chr17	74161135	74161468	334	*	Peak_1639|Height_152.817|Summit_74161327	1000	Intron (uc008dnn.2/57440, intron 1 of 5)	17	74154181	74181433	27253	1	57440	uc008dnn.2	6954	ENSMUSG00000024065	Ehd3	EH-domain containing 3
chr18	74156451	74156754	304	*	Peak_1640|Height_147.122|Summit_74156610	1000	Intron (uc008fpa.1/225724, intron 1 of 4)	18	74128387	74131108	2722	2	225724	uc008fpc.1	-25343	ENSMUSG00000024558	Mapk4	mitogen-activated protein kinase 4
chr12	74148493	74148898	406	*	Peak_1641|Height_136.681|Summit_74148698	1000	Promoter	12	74142814	74147699	4886	2	20471	uc007nwa.2	-794	ENSMUSG00000051367	Six1	sine oculis-related homeobox 1
chr18	74148406	74148807	402	*	Peak_1642|Height_74.0357|Summit_74148680	1000	Intron (uc008fpa.1/225724, intron 1 of 4)	18	74128387	74131108	2722	2	225724	uc008fpc.1	-17298	ENSMUSG00000024558	Mapk4	mitogen-activated protein kinase 4
chr12	74139698	74139966	269	*	Peak_1643|Height_103.46|Summit_74139813	1000	Downstream (2-3kb)	12	74142814	74147699	4886	2	20471	uc007nwa.2	7733	ENSMUSG00000051367	Six1	sine oculis-related homeobox 1
chr12	74136593	74136917	325	*	Peak_1644|Height_76.8833|Summit_74136705	1000	Distal Intergenic	12	74142814	74147699	4886	2	20471	uc007nwa.2	10782	ENSMUSG00000051367	Six1	sine oculis-related homeobox 1
chr12	74132422	74132753	332	*	Peak_1645|Height_89.2225|Summit_74132579	1000	Distal Intergenic	12	74142814	74147699	4886	2	20471	uc007nwa.2	14946	ENSMUSG00000051367	Six1	sine oculis-related homeobox 1
chr18	74130907	74131110	204	*	Peak_1646|Height_73.0866|Summit_74131009	1000	Promoter	18	74128387	74131108	2722	2	225724	uc008fpc.1	0	ENSMUSG00000024558	Mapk4	mitogen-activated protein kinase 4
chr16	74128804	74129072	269	*	Peak_1647|Height_73.0866|Summit_74128919	1000	Intron (uc007zrg.1/268902, intron 1 of 27)	16	73892551	73962155	69605	2	268902	uc007zrf.1	-166649	ENSMUSG00000052516	Robo2	roundabout guidance receptor 2
chr12	74126485	74126798	314	*	Peak_1648|Height_166.106|Summit_74126634	1000	Distal Intergenic	12	74142814	74147699	4886	2	20471	uc007nwa.2	20901	ENSMUSG00000051367	Six1	sine oculis-related homeobox 1
chr1	74115566	74115962	397	*	Peak_1649|Height_206.92|Summit_74115777	1000	Intron (uc011wmx.1/21961, intron 2 of 34)	1	73956805	74171021	214217	2	21961	uc011wmx.1	55059	ENSMUSG00000055322	Tns1	tensin 1
chr7	74107654	74107891	238	*	Peak_1650|Height_82.5783|Summit_74107778	1000	Intron (uc009hhw.1/233332, intron 7 of 10)	7	73984621	74297511	312891	1	233332	uc009hhx.1	123033	ENSMUSG00000058145	Adamts17	a disintegrin-like and metallopeptidase (reprolysin type) with thrombospondin type 1 motif, 17
chr2	74104920	74105182	263	*	Peak_1651|Height_70.239|Summit_74105043	1000	Distal Intergenic	2	74352894	74371163	18270	2	69605	uc008kdo.2	265981	ENSMUSG00000009207	Lnpk	lunapark, ER junction formation factor
chr1	74102180	74102405	226	*	Peak_1652|Height_72.1374|Summit_74102298	1000	Intron (uc011wmx.1/21961, intron 3 of 34)	1	74036296	74045042	8747	2	21961	uc007bli.1	-57138	ENSMUSG00000055322	Tns1	tensin 1
chr7	74100855	74101277	423	*	Peak_1653|Height_71.1882|Summit_74101132	1000	Intron (uc009hhw.1/233332, intron 7 of 10)	7	73984621	74297511	312891	1	233332	uc009hhx.1	116234	ENSMUSG00000058145	Adamts17	a disintegrin-like and metallopeptidase (reprolysin type) with thrombospondin type 1 motif, 17
chr7	74100517	74100852	336	*	Peak_1654|Height_116.749|Summit_74100693	1000	Intron (uc009hhw.1/233332, intron 7 of 10)	7	73984621	74297511	312891	1	233332	uc009hhx.1	115896	ENSMUSG00000058145	Adamts17	a disintegrin-like and metallopeptidase (reprolysin type) with thrombospondin type 1 motif, 17
chr1	74021142	74021571	430	*	Peak_1655|Height_75.9341|Summit_74021453	1000	Intron (uc011wmx.1/21961, intron 18 of 34)	1	74036296	74045042	8747	2	21961	uc007bli.1	23471	ENSMUSG00000055322	Tns1	tensin 1
chr1	74013214	74013468	255	*	Peak_1656|Height_78.7816|Summit_74013370	1000	Intron (uc011wmx.1/21961, intron 18 of 34)	1	73963440	73988680	25241	2	21961	uc007blg.2	-24534	ENSMUSG00000055322	Tns1	tensin 1
chr5	73992013	73992279	267	*	Peak_1657|Height_74.9849|Summit_73992160	1000	Distal Intergenic	5	73997881	74023660	25780	2	231296	uc008xta.1	31381	ENSMUSG00000067206	Lrrc66	leucine rich repeat containing 66
chr5	73991336	73991647	312	*	Peak_1658|Height_94.9176|Summit_73991490	1000	Distal Intergenic	5	73997881	74023660	25780	2	231296	uc008xta.1	32013	ENSMUSG00000067206	Lrrc66	leucine rich repeat containing 66
chr18	73989844	73990187	344	*	Peak_1659|Height_95.8668|Summit_73989999	1000	Distal Intergenic	18	73956104	73975046	18943	2	107029	uc008foy.1	-14798	ENSMUSG00000024556	Me2	malic enzyme 2, NAD(+)-dependent, mitochondrial
chr1	73961659	73962037	379	*	Peak_1660|Height_77.8324|Summit_73961887	1000	Intron (uc007blf.2/21961, intron 11 of 11)	1	73956805	73983907	27103	2	21961	uc007blf.2	21870	ENSMUSG00000055322	Tns1	tensin 1
chr7	73957668	73958114	447	*	Peak_1661|Height_315.126|Summit_73957863	1000	Intron (uc009hhv.2/545975, intron 10 of 10)	7	73984621	74173016	188396	1	233332	uc009hhw.1	-26507	ENSMUSG00000058145	Adamts17	a disintegrin-like and metallopeptidase (reprolysin type) with thrombospondin type 1 motif, 17
chr7	73957277	73957665	389	*	Peak_1662|Height_92.0701|Summit_73957521	1000	Intron (uc009hhv.2/545975, intron 10 of 10)	7	73984621	74173016	188396	1	233332	uc009hhw.1	-26956	ENSMUSG00000058145	Adamts17	a disintegrin-like and metallopeptidase (reprolysin type) with thrombospondin type 1 motif, 17
chr13	73916824	73917098	275	*	Peak_1663|Height_89.2225|Summit_73916964	1000	Intron (uc007rea.1/20499, intron 1 of 10)	13	73901145	73954190	53046	1	20499	uc007red.1	15679	ENSMUSG00000017756	Slc12a7	solute carrier family 12, member 7
chr2	73904740	73904966	227	*	Peak_1664|Height_79.7308|Summit_73904844	1000	Distal Intergenic	2	73746507	73749351	2845	2	228033	uc008kdm.1	-155389	ENSMUSG00000018770	Atp5g3	ATP synthase, H+ transporting, mitochondrial F0 complex, subunit C3 (subunit 9)
chr5	73833363	73833623	261	*	Peak_1666|Height_96.816|Summit_73833497	1000	Intron (uc008xsx.1/231293, intron 15 of 15)	5	73797317	73844664	47348	1	231293	uc012dxc.1	36046	ENSMUSG00000029154	Cwh43	cell wall biogenesis 43 C-terminal homolog
chr12	73830224	73830483	260	*	Peak_1667|Height_75.9341|Summit_73830344	1000	Distal Intergenic	12	73862198	73888382	26185	1	19042	uc007nvt.2	-31715	ENSMUSG00000021096	Ppm1a	protein phosphatase 1A, magnesium dependent, alpha isoform
chr1	73818364	73818646	283	*	Peak_1668|Height_103.46|Summit_73818502	1000	Intron (uc007bld.1/uc007bld.1, intron 6 of 8)	1	73956805	73983907	27103	2	21961	uc007blf.2	165261	ENSMUSG00000055322	Tns1	tensin 1
chr19	7381437	7381801	365	*	Peak_1669|Height_93.9684|Summit_7381616	1000	Intron (uc008gkr.1/13728, intron 1 of 17)	19	7349886	7369927	20042	2	13728	uc008gkq.1	-11510	ENSMUSG00000024969	Mark2	MAP/microtubule affinity regulating kinase 2
chr8	73803425	73803727	303	*	Peak_1670|Height_78.7816|Summit_73803562	1000	Intron (uc009mci.1/17925, intron 1 of 21)	8	73796613	73884611	87999	1	17925	uc009mcl.2	6812	ENSMUSG00000004677	Myo9b	myosin IXb
chr12	73795441	73795780	340	*	Peak_1671|Height_70.239|Summit_73795637	1000	Distal Intergenic	12	73751340	73765815	14476	2	66375	uc007nvs.2	-29626	ENSMUSG00000021094	Dhrs7	dehydrogenase/reductase (SDR family) member 7
chr12	73775313	73775773	461	*	Peak_1672|Height_95.8668|Summit_73775605	1000	Distal Intergenic	12	73751340	73765815	14476	2	66375	uc007nvs.2	-9498	ENSMUSG00000021094	Dhrs7	dehydrogenase/reductase (SDR family) member 7
chr12	73769063	73769437	375	*	Peak_1673|Height_145.224|Summit_73769215	1000	Distal Intergenic	12	73751340	73765815	14476	2	66375	uc007nvs.2	-3248	ENSMUSG00000021094	Dhrs7	dehydrogenase/reductase (SDR family) member 7
chr3	7375696	7376080	385	*	Peak_1674|Height_124.342|Summit_7375847	1000	Intron (uc008oof.1/18767, intron 1 of 2)	3	7366604	7445365	78762	1	18767	uc008oof.1	9092	ENSMUSG00000027499	Pkia	protein kinase inhibitor, alpha
chr16	73754664	73754917	254	*	Peak_1675|Height_81.6291|Summit_73754787	1000	Distal Intergenic	16	73920451	73956904	36454	2	268902	uc007zri.1	201987	ENSMUSG00000052516	Robo2	roundabout guidance receptor 2
chr17	73735441	73735660	220	*	Peak_1676|Height_71.1882|Summit_73735574	1000	Intron (uc008dnj.1/381122, intron 1 of 21)	17	73655804	73748636	92833	2	381122	uc008dnj.1	12976	ENSMUSG00000043705	Capn13	calpain 13
chr1	73732420	73732631	212	*	Peak_1677|Height_79.7308|Summit_73732510	1000	Intron (uc007bld.1/uc007bld.1, intron 6 of 8)	1	73956805	73983907	27103	2	21961	uc007blf.2	251276	ENSMUSG00000055322	Tns1	tensin 1
chr7	73725655	73725978	324	*	Peak_1678|Height_73.0866|Summit_73725809	1000	Distal Intergenic	7	73789457	73833806	44350	2	117589	uc009hhm.2	107828	ENSMUSG00000030509	Asb7	ankyrin repeat and SOCS box-containing 7
chr1	73705682	73705949	268	*	Peak_1679|Height_93.0193|Summit_73705801	1000	Intron (uc007bld.1/uc007bld.1, intron 7 of 8)	1	73441908	73454143	12236	2	723792	uc007blc.1	-251539	NA	Pinc	pregnancy induced noncoding RNA
chr5	73656637	73657082	446	*	Peak_1682|Height_86.375|Summit_73656831	1000	Distal Intergenic	5	73510496	73647857	137362	2	72313	uc008xsp.1	-8780	ENSMUSG00000070733	Fryl	FRY like transcription coactivator
chr18	73647152	73647374	223	*	Peak_1683|Height_77.8324|Summit_73647280	1000	Distal Intergenic	18	73732359	73752232	19874	1	240396	uc008fot.2	-84985	ENSMUSG00000037253	Mex3c	mex3 RNA binding family member C
chr14	73637629	73637917	289	*	Peak_1684|Height_88.2734|Summit_73637764	1000	Promoter	14	73637698	73640165	2468	1	67168	uc007upq.2	0	ENSMUSG00000033446	Lpar6	lysophosphatidic acid receptor 6
chr17	73612473	73612672	200	*	Peak_1685|Height_71.1882|Summit_73612590	1000	Distal Intergenic	17	73655804	73748636	92833	2	381122	uc008dnj.1	135964	ENSMUSG00000043705	Capn13	calpain 13
chr6	73607394	73607609	216	*	Peak_1686|Height_70.239|Summit_73607500	1000	Distal Intergenic	6	73386959	73421015	34057	2	66740	uc009cjn.1	-186379	ENSMUSG00000056197	4931417E11Rik	RIKEN cDNA 4931417E11 gene
chr7	73595267	73595514	248	*	Peak_1687|Height_84.4767|Summit_73595384	1000	Distal Intergenic	7	73535779	73572363	36585	2	56847	uc009hhi.2	-22904	ENSMUSG00000015134	Aldh1a3	aldehyde dehydrogenase family 1, subfamily A3
chr13	73584620	73584966	347	*	Peak_1688|Height_114.85|Summit_73584841	1000	Distal Intergenic	13	73604831	73651986	47156	1	210992	uc007rdk.1	-19865	ENSMUSG00000021608	Lpcat1	lysophosphatidylcholine acyltransferase 1
chr17	73581386	73581690	305	*	Peak_1689|Height_74.0357|Summit_73581547	1000	Intron (uc008dnh.2/225010, intron 5 of 5)	17	73457325	73592706	135382	1	225010	uc012axa.1	124061	ENSMUSG00000054469	Lclat1	lysocardiolipin acyltransferase 1
chr15	73577192	73577531	340	*	Peak_1690|Height_83.5275|Summit_73577421	1000	Promoter	15	73578456	73589196	10741	1	19245	uc007wck.2	-925	ENSMUSG00000059895	Ptp4a3	protein tyrosine phosphatase 4a3
chr17	73573688	73573921	234	*	Peak_1691|Height_70.239|Summit_73573795	1000	Intron (uc008dnh.2/225010, intron 5 of 5)	17	73457325	73592706	135382	1	225010	uc012axa.1	116363	ENSMUSG00000054469	Lclat1	lysocardiolipin acyltransferase 1
chr14	73542177	73542445	269	*	Peak_1692|Height_106.308|Summit_73542311	1000	Promoter	14	73542317	73583861	41545	1	105670	uc007upj.2	0	ENSMUSG00000022106	Rcbtb2	regulator of chromosome condensation (RCC1) and BTB (POZ) domain containing protein 2
chr15	73515950	73516301	352	*	Peak_1693|Height_88.2734|Summit_73516143	1000	Distal Intergenic	15	73525037	73537935	12899	2	239530	uc007wci.1	21634	ENSMUSG00000045281	Gpr20	G protein-coupled receptor 20
chr5	73510009	73510380	372	*	Peak_1694|Height_74.0357|Summit_73510123	1000	Intron (uc008xsn.1/72313, intron 12 of 62)	5	73411430	73462817	51388	2	72313	uc008xsm.1	-47192	ENSMUSG00000070733	Fryl	FRY like transcription coactivator
chr17	73468478	73468772	295	*	Peak_1695|Height_108.206|Summit_73468622	1000	Intron (uc008dnh.2/225010, intron 1 of 5)	17	73457325	73592706	135382	1	225010	uc012axa.1	11153	ENSMUSG00000054469	Lclat1	lysocardiolipin acyltransferase 1
chr15	73462744	73463037	294	*	Peak_1696|Height_125.291|Summit_73462905	1000	Distal Intergenic	15	73410721	73455174	44454	2	106068	uc007wch.2	-7570	ENSMUSG00000079020	Slc45a4	solute carrier family 45, member 4
chr15	73453931	73454229	299	*	Peak_1697|Height_97.7651|Summit_73454080	1000	Promoter	15	73410721	73455174	44454	2	106068	uc007wch.2	945	ENSMUSG00000079020	Slc45a4	solute carrier family 45, member 4
chr4	73427661	73427927	267	*	Peak_1698|Height_102.511|Summit_73427789	1000	Intron (uc008tiw.1/242505, intron 1 of 17)	4	73360483	73426457	65975	2	242505	uc012dgf.1	-1204	ENSMUSG00000043003	Rasef	RAS and EF hand domain containing
chr2	73423321	73423595	275	*	Peak_1699|Height_72.1374|Summit_73423446	1000	Distal Intergenic	2	73401338	73418363	17026	2	11435	uc008kcy.1	-4958	ENSMUSG00000027107	Chrna1	cholinergic receptor, nicotinic, alpha polypeptide 1 (muscle)
chr2	73418314	73418680	367	*	Peak_1700|Height_251.532|Summit_73418469	1000	Promoter	2	73401338	73418363	17026	2	11435	uc008kcy.1	0	ENSMUSG00000027107	Chrna1	cholinergic receptor, nicotinic, alpha polypeptide 1 (muscle)
chr2	73417316	73417588	273	*	Peak_1701|Height_172.75|Summit_73417457	1000	Promoter	2	73401338	73418363	17026	2	11435	uc008kcy.1	775	ENSMUSG00000027107	Chrna1	cholinergic receptor, nicotinic, alpha polypeptide 1 (muscle)
chr1	73408760	73409092	333	*	Peak_1702|Height_78.7816|Summit_73408933	1000	Distal Intergenic	1	73437959	73454143	16185	2	723792	uc007blb.1	45051	NA	Pinc	pregnancy induced noncoding RNA
chr14	73393440	73393705	266	*	Peak_1703|Height_78.7816|Summit_73393554	1000	Distal Intergenic	14	73425410	73426697	1288	1	668489	uc011zoh.1	-31705	NA	Gm9199	glycine cleavage system protein H (aminomethyl carrier) pseudogene
chr15	73387484	73387776	293	*	Peak_1704|Height_77.8324|Summit_73387639	1000	Intron (uc007wce.1/105841, intron 15 of 22)	15	73410721	73426956	16236	2	106068	uc007wcf.2	39180	ENSMUSG00000079020	Slc45a4	solute carrier family 45, member 4
chr17	73371682	73372017	336	*	Peak_1705|Height_101.562|Summit_73371833	1000	Distal Intergenic	17	73457325	73592706	135382	1	225010	uc008dnh.2	-85308	ENSMUSG00000054469	Lclat1	lysocardiolipin acyltransferase 1
chr7	73354882	73355178	297	*	Peak_1706|Height_92.0701|Summit_73355029	1000	Distal Intergenic	7	73403633	73410457	6825	2	233328	uc009hhc.1	55279	ENSMUSG00000015133	Lrrk1	leucine-rich repeat kinase 1
chr7	73310394	73310621	228	*	Peak_1707|Height_81.6291|Summit_73310538	1000	Intron (uc009hhb.1/269941, intron 2 of 2)	7	73254401	73318684	64284	1	269941	uc009hhb.1	55993	ENSMUSG00000032640	Chsy1	chondroitin sulfate synthase 1
chr5	73305011	73305328	318	*	Peak_1708|Height_80.68|Summit_73305164	1000	Promoter	5	73305556	73370067	64512	1	75991	uc008xsh.2	-228	ENSMUSG00000036087	Slain2	SLAIN motif family, member 2
chr5	73296236	73296519	284	*	Peak_1709|Height_108.206|Summit_73296367	1000	Distal Intergenic	5	73305556	73370067	64512	1	75991	uc008xsh.2	-9037	ENSMUSG00000036087	Slain2	SLAIN motif family, member 2
chr17	73287446	73287744	299	*	Peak_1710|Height_74.9849|Summit_73287629	1000	Intron (uc008dng.2/77889, intron 2 of 2)	17	73267645	73291286	23642	1	77889	uc008dng.2	19801	ENSMUSG00000024063	Lbh	limb-bud and heart
chr17	73283907	73284218	312	*	Peak_1711|Height_74.0357|Summit_73284045	1000	Intron (uc008dng.2/77889, intron 2 of 2)	17	73267645	73291286	23642	1	77889	uc008dng.2	16262	ENSMUSG00000024063	Lbh	limb-bud and heart
chr17	73272885	73273140	256	*	Peak_1712|Height_73.0866|Summit_73273017	1000	Intron (uc008dng.2/77889, intron 2 of 2)	17	73267645	73291286	23642	1	77889	uc008dng.2	5240	ENSMUSG00000024063	Lbh	limb-bud and heart
chr10	73245656	73245976	321	*	Peak_1713|Height_79.7308|Summit_73245847	1000	Intron (uc007fpe.1/11994, intron 3 of 13)	10	73284615	73970345	685731	1	11994	uc007fpf.2	-38639	ENSMUSG00000052613	Pcdh15	protocadherin 15
chr5	73194202	73194496	295	*	Peak_1714|Height_125.291|Summit_73194340	1000	Intron (uc008xsb.2/21682, intron 2 of 16)	5	73146962	73177284	30323	2	21682	uc008xsa.2	-16918	ENSMUSG00000029217	Tec	tec protein tyrosine kinase
chr8	73183002	73183397	396	*	Peak_1716|Height_82.5783|Summit_73183246	1000	Promoter	8	73173010	73183580	10571	2	66522	uc009mbc.1	183	ENSMUSG00000056204	Pgpep1	pyroglutamyl-peptidase I
chr17	73176264	73176598	335	*	Peak_1717|Height_93.9684|Summit_73176431	1000	Distal Intergenic	17	73186044	73200535	14492	1	383295	uc008dne.1	-9446	ENSMUSG00000039770	Ypel5	yippee like 5
chr9	73163070	73163435	366	*	Peak_1718|Height_83.5275|Summit_73163251	1000	Distal Intergenic	9	72961276	72971140	9865	1	225215	uc009qra.1	201794	ENSMUSG00000032215	Rsl24d1	ribosomal L24 domain containing 1
chr8	73149472	73149772	301	*	Peak_1719|Height_112.003|Summit_73149632	1000	Distal Intergenic	8	73153293	73155534	2242	2	23886	uc009mba.2	5762	ENSMUSG00000038508	Gdf15	growth differentiation factor 15
chr15	73148980	73149302	323	*	Peak_1720|Height_78.7816|Summit_73149111	1000	Intron (uc007wbw.2/14083, intron 8 of 33)	15	73045987	73173789	127803	2	14083	uc007wby.2	24487	ENSMUSG00000022607	Ptk2	PTK2 protein tyrosine kinase 2
chr14	73143713	73143964	252	*	Peak_1721|Height_111.054|Summit_73143856	1000	Distal Intergenic	14	72998182	73109810	111629	2	319448	uc007uph.1	-33903	ENSMUSG00000033487	Fndc3a	fibronectin type III domain containing 3A
chr14	73138068	73138448	381	*	Peak_1722|Height_114.85|Summit_73138200	1000	Distal Intergenic	14	72998182	73109810	111629	2	319448	uc007uph.1	-28258	ENSMUSG00000033487	Fndc3a	fibronectin type III domain containing 3A
chr2	7310659	7310966	308	*	Peak_1723|Height_86.375|Summit_7310808	1000	Intron (uc008igv.2/14007, intron 1 of 15)	2	6460744	7317627	856884	2	14007	uc008igv.2	6661	ENSMUSG00000002107	Celf2	CUGBP, Elav-like family member 2
chr16	73106303	73106646	344	*	Peak_1724|Height_79.7308|Summit_73106542	1000	Intron (uc007zre.1/uc007zre.1, intron 1 of 2)	16	72978805	73003955	25151	1	19876	uc007zrc.1	127498	ENSMUSG00000022883	Robo1	roundabout guidance receptor 1
chr1	73083239	73083542	304	*	Peak_1725|Height_97.7651|Summit_73083403	1000	Distal Intergenic	1	73061649	73062473	825	2	21958	uc007bkz.2	-20766	ENSMUSG00000026182	Tnp1	transition protein 1
chr15	73077368	73077580	213	*	Peak_1726|Height_74.0357|Summit_73077457	1000	Intron (uc007wbw.2/14083, intron 23 of 33)	15	72932055	73015377	83323	2	239528	uc007wbu.2	-61991	ENSMUSG00000036698	Ago2	argonaute RISC catalytic subunit 2
chr15	73076965	73077268	304	*	Peak_1727|Height_172.75|Summit_73077122	1000	Intron (uc007wbw.2/14083, intron 23 of 33)	15	72932055	73015377	83323	2	239528	uc007wbu.2	-61588	ENSMUSG00000036698	Ago2	argonaute RISC catalytic subunit 2
chr2	7302860	7303136	277	*	Peak_1728|Height_99.6635|Summit_7303012	1000	Intron (uc008igv.2/14007, intron 1 of 15)	2	6460744	7317627	856884	2	14007	uc008igv.2	14491	ENSMUSG00000002107	Celf2	CUGBP, Elav-like family member 2
chr1	73016062	73016353	292	*	Peak_1729|Height_196.479|Summit_73016194	1000	Distal Intergenic	1	73061649	73062473	825	2	21958	uc007bkz.2	46120	ENSMUSG00000026182	Tnp1	transition protein 1
chr15	73004591	73004942	352	*	Peak_1730|Height_209.768|Summit_73004782	1000	Intron (uc007wbu.2/239528, intron 1 of 18)	15	72932055	73015377	83323	2	239528	uc007wbu.2	10435	ENSMUSG00000036698	Ago2	argonaute RISC catalytic subunit 2
chr15	72985021	72985428	408	*	Peak_1731|Height_74.9849|Summit_72985321	1000	Intron (uc007wbu.2/239528, intron 1 of 18)	15	72932055	73015377	83323	2	239528	uc007wbu.2	29949	ENSMUSG00000036698	Ago2	argonaute RISC catalytic subunit 2
chr12	72953756	72954076	321	*	Peak_1732|Height_86.375|Summit_72953955	1000	Intron (uc007nuw.1/208846, intron 1 of 14)	12	72932065	73093354	161290	1	208846	uc007nuz.1	21691	ENSMUSG00000034574	Daam1	dishevelled associated activator of morphogenesis 1
chr15	72950151	72950400	250	*	Peak_1733|Height_74.9849|Summit_72950292	1000	Intron (uc007wbu.2/239528, intron 12 of 18)	15	72920842	72925204	4363	1	93696	uc007wbr.1	29309	ENSMUSG00000068391	Chrac1	chromatin accessibility complex 1
chr1	72921408	72921673	266	*	Peak_1734|Height_101.562|Summit_72921554	1000	Promoter	1	72904639	72921439	16801	2	16011	uc007bkx.1	0	ENSMUSG00000026185	Igfbp5	insulin-like growth factor binding protein 5
chr2	72898216	72898462	247	*	Peak_1735|Height_119.596|Summit_72898312	1000	Distal Intergenic	2	72774490	72818503	44014	2	20687	uc008kcc.1	-79713	ENSMUSG00000027109	Sp3	trans-acting transcription factor 3
chr8	72883421	72883648	228	*	Peak_1736|Height_81.6291|Summit_72883543	1000	Distal Intergenic	8	72855421	72877172	21752	2	19704	uc012gfa.1	-6249	ENSMUSG00000058301	Upf1	UPF1 regulator of nonsense transcripts homolog (yeast)
chr1	72880214	72880534	321	*	Peak_1737|Height_162.309|Summit_72880368	1000	Intron (uc007bkw.1/16008, intron 1 of 3)	1	72871077	72899045	27969	1	16008	uc007bkw.1	9137	ENSMUSG00000039323	Igfbp2	insulin-like growth factor binding protein 2
chr1	72871950	72872286	337	*	Peak_1739|Height_90.1717|Summit_72872088	1000	Promoter	1	72871077	72899045	27969	1	16008	uc007bkw.1	873	ENSMUSG00000039323	Igfbp2	insulin-like growth factor binding protein 2
chr2	72869117	72869305	189	*	Peak_1740|Height_76.8833|Summit_72869199	1000	Distal Intergenic	2	72774490	72818503	44014	2	20687	uc008kcc.1	-50614	ENSMUSG00000027109	Sp3	trans-acting transcription factor 3
chr2	72850817	72851110	294	*	Peak_1741|Height_142.376|Summit_72850966	1000	Distal Intergenic	2	72774490	72818503	44014	2	20687	uc008kcc.1	-32314	ENSMUSG00000027109	Sp3	trans-acting transcription factor 3
chr8	72841735	72842101	367	*	Peak_1743|Height_106.308|Summit_72841915	1000	Exon (uc009lzz.2/93898, exon 2 of 8)	8	72839674	72855487	15814	1	93898	uc012gez.1	2061	ENSMUSG00000087408	Cers1	ceramide synthase 1
chr1	72770951	72771303	353	*	Peak_1744|Height_120.545|Summit_72771133	1000	Distal Intergenic	1	72757834	72760387	2554	1	19981	uc007bkv.2	13117	ENSMUSG00000046330	Rpl37a	ribosomal protein L37a
chr6	72726407	72726663	257	*	Peak_1745|Height_80.68|Summit_72726533	1000	Intron (uc009ciz.1/21415, intron 3 of 12)	6	72576374	72738950	162577	2	21415	uc009ciz.1	12287	ENSMUSG00000055799	Tcf7l1	transcription factor 7 like 1 (T cell specific, HMG box)
chr5	72714972	72715310	339	*	Peak_1746|Height_89.2225|Summit_72715138	1000	Intron (uc008xrj.2/53419, intron 16 of 21)	5	72671283	72690010	18728	1	231287	uc008xri.2	43689	ENSMUSG00000046808	Atp10d	ATPase, class V, type 10D
chr6	72698474	72698786	313	*	Peak_1747|Height_101.562|Summit_72698658	1000	Intron (uc009ciz.1/21415, intron 3 of 12)	6	72576374	72738950	162577	2	21415	uc009ciz.1	40164	ENSMUSG00000055799	Tcf7l1	transcription factor 7 like 1 (T cell specific, HMG box)
chr6	72690586	72690839	254	*	Peak_1748|Height_92.0701|Summit_72690706	1000	Intron (uc009ciz.1/21415, intron 3 of 12)	6	72576374	72738950	162577	2	21415	uc009ciz.1	48111	ENSMUSG00000055799	Tcf7l1	transcription factor 7 like 1 (T cell specific, HMG box)
chr6	72664881	72665125	245	*	Peak_1749|Height_88.2734|Summit_72664996	1000	Intron (uc009ciz.1/21415, intron 3 of 12)	6	72576374	72738950	162577	2	21415	uc009ciz.1	73825	ENSMUSG00000055799	Tcf7l1	transcription factor 7 like 1 (T cell specific, HMG box)
chr1	72647430	72647708	279	*	Peak_1750|Height_150.919|Summit_72647577	1000	Intron (uc007bkr.2/54380, intron 8 of 13)	1	72629825	72683364	53540	1	54380	uc007bks.2	17605	ENSMUSG00000039354	Smarcal1	SWI/SNF related matrix associated, actin dependent regulator of chromatin, subfamily a-like 1
chr9	72639631	72639866	236	*	Peak_1751|Height_103.46|Summit_72639753	1000	Distal Intergenic	9	72655081	72765114	110034	1	235472	uc009qqh.1	-15215	ENSMUSG00000036030	Prtg	protogenin
chr11	72616523	72616792	270	*	Peak_1752|Height_96.816|Summit_72616675	1000	Intron (uc007jzk.2/195018, intron 1 of 12)	11	72609728	72740622	130895	1	195018	uc007jzl.2	6795	ENSMUSG00000055670	Zzef1	zinc finger, ZZ-type with EF hand domain 1
chr4	72607546	72608153	608	*	Peak_1753|Height_236.345|Summit_72607882	1000	Distal Intergenic	4	72511617	72513668	2052	2	353204	uc008tin.1	-93878	ENSMUSG00000059343	Aldoart1	aldolase 1 A, retrogene 1
chr15	72607348	72607573	226	*	Peak_1754|Height_73.0866|Summit_72607462	1000	Intron (uc007wbl.2/76510, intron 16 of 21)	15	72636030	72640754	4725	2	353342	uc007wbo.1	33181	ENSMUSG00000106847	Peg13	paternally expressed 13
chr7	72597175	72597556	382	*	Peak_1755|Height_205.971|Summit_72597356	1000	Distal Intergenic	7	72441051	72516130	75080	2	21872	uc012fmq.1	-81045	ENSMUSG00000030516	Tjp1	tight junction protein 1
chr2	72590773	72591245	473	*	Peak_1756|Height_98.7143|Summit_72591124	1000	Intron (uc008kby.1/uc008kby.1, intron 4 of 5)	2	72779125	72782613	3489	2	20687	uc008kcd.1	191368	ENSMUSG00000027109	Sp3	trans-acting transcription factor 3
chr7	72571332	72571594	263	*	Peak_1757|Height_74.9849|Summit_72571465	1000	Distal Intergenic	7	72441051	72516130	75080	2	21872	uc012fmq.1	-55202	ENSMUSG00000030516	Tjp1	tight junction protein 1
chr11	72565565	72565929	365	*	Peak_1758|Height_93.0193|Summit_72565790	1000	Exon (uc007jzh.1/11736, exon 15 of 25)	11	72590734	72609341	18608	2	192986	uc007jzi.2	43412	ENSMUSG00000057778	Cyb5d2	cytochrome b5 domain containing 2
chr9	72549970	72550375	406	*	Peak_1759|Height_80.68|Summit_72550122	1000	Intron (uc009qqe.1/17999, intron 6 of 28)	9	72517759	72568594	50836	1	17999	uc009qqf.1	32211	ENSMUSG00000032216	Nedd4	neural precursor cell expressed, developmentally down-regulated 4
chr15	72544933	72545320	388	*	Peak_1760|Height_104.409|Summit_72545201	1000	Intron (uc007wbl.2/76510, intron 18 of 21)	15	72636030	72640754	4725	2	353342	uc007wbo.1	95434	ENSMUSG00000106847	Peg13	paternally expressed 13
chr7	72504846	72505107	262	*	Peak_1761|Height_140.478|Summit_72504976	1000	Intron (uc009hgo.2/21872, intron 1 of 26)	7	72441051	72516130	75080	2	21872	uc009hgo.2	11023	ENSMUSG00000030516	Tjp1	tight junction protein 1
chr9	72501395	72501745	351	*	Peak_1762|Height_198.378|Summit_72501589	1000	Distal Intergenic	9	72510154	72597655	87502	1	17999	uc009qqe.1	-8409	ENSMUSG00000032216	Nedd4	neural precursor cell expressed, developmentally down-regulated 4
chr9	72500845	72501114	270	*	Peak_1763|Height_106.308|Summit_72500982	1000	Distal Intergenic	9	72510154	72597655	87502	1	17999	uc009qqe.1	-9040	ENSMUSG00000032216	Nedd4	neural precursor cell expressed, developmentally down-regulated 4
chr12	72487259	72487515	257	*	Peak_1764|Height_84.4767|Summit_72487412	1000	Intron (uc007nus.1/uc007nus.1, intron 2 of 5)	12	72410871	72421094	10224	1	59036	uc007nuq.2	76388	ENSMUSG00000044548	Dact1	dishevelled-binding antagonist of beta-catenin 1
chr9	72486780	72487055	276	*	Peak_1765|Height_86.375|Summit_72486914	1000	Distal Intergenic	9	72510154	72597655	87502	1	17999	uc009qqe.1	-23099	ENSMUSG00000032216	Nedd4	neural precursor cell expressed, developmentally down-regulated 4
chr2	72466038	72466271	234	*	Peak_1766|Height_83.5275|Summit_72466146	1000	Distal Intergenic	2	72314276	72324947	10672	1	66953	uc008kbx.1	151762	ENSMUSG00000055612	Cdca7	cell division cycle associated 7
chr8	72463579	72463840	262	*	Peak_1767|Height_177.496|Summit_72463711	1000	Intron (uc009lyf.2/234366, intron 2 of 12)	8	72430968	72498282	67315	2	234366	uc009lyf.2	34442	ENSMUSG00000036180	Gatad2a	GATA zinc finger domain containing 2A
chr9	72457637	72457871	235	*	Peak_1768|Height_82.5783|Summit_72457778	1000	Promoter	9	72458111	72459874	1764	1	319758	uc009qqd.1	-240	ENSMUSG00000037674	Rfx7	regulatory factor X, 7
chr6	72423632	72424154	523	*	Peak_1769|Height_214.514|Summit_72424009	1000	Distal Intergenic	6	72382793	72389552	6760	2	232087	uc009ciq.1	-34080	ENSMUSG00000053907	Mat2a	methionine adenosyltransferase II, alpha
chr8	72398514	72398916	403	*	Peak_1770|Height_108.206|Summit_72398727	1000	Distal Intergenic	8	72404265	72411291	7027	2	68709	uc009lyb.2	12375	ENSMUSG00000044006	Cilp2	cartilage intermediate layer protein 2
chr1	72356300	72356654	355	*	Peak_1771|Height_213.565|Summit_72356478	1000	Intron (uc007bkl.2/22596, intron 1 of 20)	1	72353995	72441527	87533	1	22596	uc007bkl.2	2305	ENSMUSG00000026187	Xrcc5	X-ray repair complementing defective repair in Chinese hamster cells 5
chr6	72339957	72340231	275	*	Peak_1772|Height_74.0357|Summit_72340071	1000	Promoter	6	72335215	72340661	5447	2	22320	uc009cin.2	430	ENSMUSG00000050732	Vamp8	vesicle-associated membrane protein 8
chr13	72336278	72336594	317	*	Peak_1773|Height_99.6635|Summit_72336412	1000	Distal Intergenic	13	72095680	72101171	5492	2	16371	uc007rdd.1	-235107	ENSMUSG00000060969	Irx1	Iroquois homeobox 1
chr16	72335702	72336064	363	*	Peak_1774|Height_107.257|Summit_72335901	1000	Distal Intergenic	16	72663394	72743636	80243	1	19876	uc007zqz.1	-327330	ENSMUSG00000022883	Robo1	roundabout guidance receptor 1
chr4	72332781	72333311	531	*	Peak_1775|Height_118.647|Summit_72332903	1000	Distal Intergenic	4	72511617	72513668	2052	2	353204	uc008tin.1	180357	ENSMUSG00000059343	Aldoart1	aldolase 1 A, retrogene 1
chr2	72309660	72310083	424	*	Peak_1776|Height_113.901|Summit_72309893	1000	Distal Intergenic	2	72314276	72324947	10672	1	66953	uc008kbx.1	-4193	ENSMUSG00000055612	Cdca7	cell division cycle associated 7
chr6	72297112	72297367	256	*	Peak_1777|Height_71.1882|Summit_72297237	1000	Promoter	6	72297311	72303154	5844	1	68364	uc009cig.2	0	ENSMUSG00000058706	0610030E20Rik	RIKEN cDNA 0610030E20 gene
chr9	72268808	72269110	303	*	Peak_1778|Height_75.9341|Summit_72268962	1000	Distal Intergenic	9	72286336	72306383	20048	1	17427	uc009qpx.2	-17226	ENSMUSG00000032221	Mns1	meiosis-specific nuclear structural protein 1
chr11	72239821	72240123	303	*	Peak_1779|Height_118.647|Summit_72239966	1000	Distal Intergenic	11	72249028	72251906	2879	1	71522	uc007jyw.1	-8905	ENSMUSG00000040471	Ggt6	gamma-glutamyltransferase 6
chr6	72236453	72236744	292	*	Peak_1780|Height_92.0701|Summit_72236593	1000	Distal Intergenic	6	72253242	72264364	11123	1	20388	uc009cid.1	-16498	ENSMUSG00000056370	Sftpb	surfactant associated protein B
chr1	72234255	72234556	302	*	Peak_1781|Height_75.9341|Summit_72234410	1000	Intron (uc007bkg.2/381269, intron 2 of 4)	1	72205807	72258881	53075	2	381269	uc007bkg.2	24325	ENSMUSG00000039395	Mreg	melanoregulin
chr11	72231782	72232130	349	*	Peak_1782|Height_87.3242|Summit_72231934	1000	Distal Intergenic	11	72203616	72225215	21600	2	276829	uc007jyv.1	-6567	ENSMUSG00000045667	Smtnl2	smoothelin-like 2
chr1	72229532	72229782	251	*	Peak_1783|Height_74.0357|Summit_72229674	1000	Intron (uc007bkg.2/381269, intron 2 of 4)	1	72205807	72258881	53075	2	381269	uc007bkg.2	29099	ENSMUSG00000039395	Mreg	melanoregulin
chr2	72229187	72229519	333	*	Peak_1784|Height_70.239|Summit_72229331	1000	Intron (uc008kbt.2/65964, intron 10 of 10)	2	72314276	72324947	10672	1	66953	uc008kbx.1	-84757	ENSMUSG00000055612	Cdca7	cell division cycle associated 7
chr2	72228028	72228327	300	*	Peak_1785|Height_108.206|Summit_72228183	1000	Intron (uc008kbt.2/65964, intron 10 of 10)	2	72314276	72324947	10672	1	66953	uc008kbx.1	-85949	ENSMUSG00000055612	Cdca7	cell division cycle associated 7
chr1	72217662	72217996	335	*	Peak_1786|Height_123.393|Summit_72217840	1000	Intron (uc007bkg.2/381269, intron 2 of 4)	1	72205807	72258881	53075	2	381269	uc007bkg.2	40885	ENSMUSG00000039395	Mreg	melanoregulin
chr11	72209245	72209523	279	*	Peak_1787|Height_72.1374|Summit_72209370	1000	Intron (uc007jyv.1/276829, intron 7 of 7)	11	72203616	72225215	21600	2	276829	uc007jyv.1	15692	ENSMUSG00000045667	Smtnl2	smoothelin-like 2
chr6	72203944	72204637	694	*	Peak_1788|Height_126.24|Summit_72204461	1000	Distal Intergenic	6	72156172	72185571	29400	2	71093	uc012enh.1	-18373	ENSMUSG00000037621	Atoh8	atonal bHLH transcription factor 8
chr11	72191682	72191993	312	*	Peak_1789|Height_115.799|Summit_72191836	1000	Distal Intergenic	11	72168194	72175382	7189	2	21689	uc007jyu.1	-16300	ENSMUSG00000020799	Tekt1	tektin 1
chr2	72158671	72159212	542	*	Peak_1790|Height_179.394|Summit_72159039	1000	Intron (uc008kbs.2/65964, intron 2 of 9)	2	72123694	72280667	156974	1	65964	uc008kbv.2	34977	ENSMUSG00000004085	Map3k20	mitogen-activated protein kinase kinase kinase 20
chr2	72156486	72156812	327	*	Peak_1791|Height_133.834|Summit_72156642	1000	Intron (uc008kbs.2/65964, intron 2 of 9)	2	72123694	72280667	156974	1	65964	uc008kbv.2	32792	ENSMUSG00000004085	Map3k20	mitogen-activated protein kinase kinase kinase 20
chr11	72150841	72151649	809	*	Peak_1792|Height_152.817|Summit_72151405	1000	Distal Intergenic	11	72127946	72132921	4976	1	628100	uc007jys.2	22895	ENSMUSG00000070388	Fbxo39	F-box protein 39
chr17	72120892	72121149	258	*	Peak_1793|Height_78.7816|Summit_72121018	1000	Intron (uc008dmw.2/78785, intron 1 of 5)	17	72119031	72213550	94520	1	78785	uc008dmy.2	1861	ENSMUSG00000024059	Clip4	CAP-GLY domain containing linker protein family, member 4
chr12	72094573	72094950	378	*	Peak_1794|Height_86.375|Summit_72094733	1000	Intron (uc007ntz.2/19167, intron 10 of 10)	12	72075610	72095910	20301	1	19167	uc007nua.2	18963	ENSMUSG00000060073	Psma3	proteasome subunit alpha 3
chr17	72085378	72085677	300	*	Peak_1795|Height_101.562|Summit_72085549	1000	Intron (uc008dmi.1/74355, intron 1 of 4)	17	72092895	72102225	9331	2	225004	uc008dmv.1	16548	ENSMUSG00000044375	Pcare	photoreceptor cilium actin regulator
chr12	72079463	72079657	195	*	Peak_1796|Height_70.239|Summit_72079530	1000	Intron (uc007ntz.2/19167, intron 1 of 10)	12	72075610	72095910	20301	1	19167	uc007nua.2	3853	ENSMUSG00000060073	Psma3	proteasome subunit alpha 3
chr9	72067779	72068103	325	*	Peak_1797|Height_106.308|Summit_72067887	1000	Distal Intergenic	9	72122706	72134719	12014	1	235469	uc009qpn.1	-54603	ENSMUSG00000038535	Zfp280d	zinc finger protein 280D
chr6	72062668	72062987	320	*	Peak_1798|Height_256.278|Summit_72062842	1000	Intron (uc009chy.1/20454, intron 1 of 6)	6	72047607	72104564	56958	1	20454	uc009chz.1	15061	ENSMUSG00000056091	St3gal5	ST3 beta-galactoside alpha-2,3-sialyltransferase 5
chr14	72060070	72060348	279	*	Peak_1800|Height_71.1882|Summit_72060201	1000	Distal Intergenic	14	71341693	71379129	37437	1	14586	uc007upc.1	718377	ENSMUSG00000022103	Gfra2	glial cell line derived neurotrophic factor family receptor alpha 2
chr6	72059231	72059816	586	*	Peak_1801|Height_135.732|Summit_72059558	1000	Intron (uc009chy.1/20454, intron 1 of 6)	6	72047607	72104564	56958	1	20454	uc009chz.1	11624	ENSMUSG00000056091	St3gal5	ST3 beta-galactoside alpha-2,3-sialyltransferase 5
chr6	72058934	72059228	295	*	Peak_1802|Height_90.1717|Summit_72059071	1000	Intron (uc009chy.1/20454, intron 1 of 6)	6	72047607	72104564	56958	1	20454	uc009chz.1	11327	ENSMUSG00000056091	St3gal5	ST3 beta-galactoside alpha-2,3-sialyltransferase 5
chr11	72047499	72047846	348	*	Peak_1803|Height_87.3242|Summit_72047697	1000	Distal Intergenic	11	72025226	72029094	3869	2	67279	uc007jyk.1	-18405	ENSMUSG00000020801	Med31	mediator complex subunit 31
chr17	72047533	72047909	377	*	Peak_1804|Height_397.705|Summit_72047679	1000	Intron (uc008dmt.1/320159, intron 8 of 19)	17	72036041	72079009	42969	1	320159	uc008dmu.1	11492	ENSMUSG00000045761	Togaram2	TOG array regulator of axonemal microtubules 2
chr7	71991017	71991278	262	*	Peak_1805|Height_93.0193|Summit_71991138	1000	Intron (uc009hgl.2/70638, intron 3 of 9)	7	72016536	72017926	1391	2	66647	uc009hgm.1	26648	ENSMUSG00000070520	Nsmce3	NSE3 homolog, SMC5-SMC6 complex component
chr2	71986763	71987052	290	*	Peak_1806|Height_158.512|Summit_71986907	1000	Intron (uc008kbn.2/56508, intron 6 of 30)	2	71978785	72001443	22659	1	56508	uc008kbp.1	7978	ENSMUSG00000049044	Rapgef4	Rap guanine nucleotide exchange factor (GEF) 4
chr7	71953771	71954124	354	*	Peak_1807|Height_88.2734|Summit_71953900	1000	Intron (uc009hgl.2/70638, intron 4 of 9)	7	72016536	72017926	1391	2	66647	uc009hgm.1	63802	ENSMUSG00000070520	Nsmce3	NSE3 homolog, SMC5-SMC6 complex component
chr7	71945094	71945380	287	*	Peak_1808|Height_96.816|Summit_71945234	1000	Intron (uc009hgl.2/70638, intron 4 of 9)	7	72016536	72017926	1391	2	66647	uc009hgm.1	72546	ENSMUSG00000070520	Nsmce3	NSE3 homolog, SMC5-SMC6 complex component
chr6	71937606	71937847	242	*	Peak_1809|Height_71.1882|Summit_71937725	1000	Distal Intergenic	6	71911518	71934929	23412	1	20019	uc009chx.1	26088	ENSMUSG00000049553	Polr1a	polymerase (RNA) I polypeptide A
chr9	71863843	71864150	308	*	Peak_1810|Height_72.1374|Summit_71863988	1000	Intron (uc009qpf.2/21406, intron 3 of 20)	9	71706291	71959008	252718	2	21406	uc009qpi.1	94858	ENSMUSG00000032228	Tcf12	transcription factor 12
chr1	71861728	71862071	344	*	Peak_1811|Height_121.495|Summit_71861891	1000	Distal Intergenic	1	71934686	71937778	3093	1	667931	uc011wmr.1	-72615	ENSMUSG00000099707	Gm8883	predicted gene 8883
chr1	71861365	71861720	356	*	Peak_1812|Height_128.139|Summit_71861496	1000	Distal Intergenic	1	71934686	71937778	3093	1	667931	uc011wmr.1	-72966	ENSMUSG00000099707	Gm8883	predicted gene 8883
chr6	71829028	71829259	232	*	Peak_1813|Height_75.9341|Summit_71829113	1000	Downstream (1-2kb)	6	71830632	71832589	1958	2	69956	uc009chp.1	3330	ENSMUSG00000063884	Ptcd3	pentatricopeptide repeat domain 3
chr1	71810192	71810448	257	*	Peak_1814|Height_120.545|Summit_71810329	1000	Distal Intergenic	1	71691051	71699745	8695	2	14268	uc007bkd.1	-110447	ENSMUSG00000026193	Fn1	fibronectin 1
chr11	71798783	71799186	404	*	Peak_1815|Height_72.1374|Summit_71799072	1000	Distal Intergenic	11	71842224	71851011	8788	2	114230	uc007jxy.2	51825	ENSMUSG00000040554	Aipl1	aryl hydrocarbon receptor-interacting protein-like 1
chr12	71757774	71758150	377	*	Peak_1816|Height_81.6291|Summit_71758032	1000	Distal Intergenic	12	71926501	72003221	76721	1	319710	uc007ntv.1	-168351	ENSMUSG00000048285	Frmd6	FERM domain containing 6
chr2	71757312	71757600	289	*	Peak_1817|Height_119.596|Summit_71757444	1000	Distal Intergenic	2	71711329	71741915	30587	1	228026	uc008kbk.2	45983	ENSMUSG00000006494	Pdk1	pyruvate dehydrogenase kinase, isoenzyme 1
chr14	71738118	71738406	289	*	Peak_1818|Height_154.716|Summit_71738275	1000	Distal Intergenic	14	71341693	71379129	37437	1	14586	uc007upc.1	396425	ENSMUSG00000022103	Gfra2	glial cell line derived neurotrophic factor family receptor alpha 2
chr9	71722542	71722930	389	*	Peak_1819|Height_74.0357|Summit_71722778	1000	Intron (uc009qpe.2/21406, intron 6 of 13)	9	71692059	71717586	25528	2	21406	uc009qpd.2	-4956	ENSMUSG00000032228	Tcf12	transcription factor 12
chr15	71720540	71720763	224	*	Peak_1820|Height_87.3242|Summit_71720657	1000	Intron (uc007wbj.2/69700, intron 38 of 63)	15	71628906	71864657	235752	2	69700	uc007wbj.2	143894	ENSMUSG00000079022	Col22a1	collagen, type XXII, alpha 1
chr9	71709341	71709658	318	*	Peak_1821|Height_89.2225|Summit_71709520	1000	Intron (uc009qpd.2/21406, intron 1 of 5)	9	71692059	71717586	25528	2	21406	uc009qpd.2	7928	ENSMUSG00000032228	Tcf12	transcription factor 12
chr6	71707568	71707927	360	*	Peak_1822|Height_192.683|Summit_71707738	1000	Intron (uc009chc.1/52250, intron 2 of 6)	6	71657854	71760696	102843	1	52250	uc009chc.1	49714	ENSMUSG00000052852	Reep1	receptor accessory protein 1
chr15	7167042	7167315	274	*	Peak_1824|Height_108.206|Summit_7167198	1000	Intron (uc007vea.1/268780, intron 19 of 21)	15	7090542	7147489	56948	1	16880	uc007vdz.2	76500	ENSMUSG00000054263	Lifr	LIF receptor alpha
chr8	71659469	71659687	219	*	Peak_1825|Height_75.9341|Summit_71659574	1000	Exon (uc009lxa.1/211134, exon 3 of 3)	8	71659402	71664852	5451	2	211134	uc009lxa.1	5165	ENSMUSG00000036306	Lzts1	leucine zipper, putative tumor suppressor 1
chr6	71651358	71651754	397	*	Peak_1826|Height_76.8833|Summit_71651622	1000	Distal Intergenic	6	71657854	71760696	102843	1	52250	uc009chc.1	-6100	ENSMUSG00000052852	Reep1	receptor accessory protein 1
chr4	71629721	71630360	640	*	Peak_1827|Height_289.499|Summit_71629952	1000	Distal Intergenic	4	71778176	71806462	28287	2	21885	uc012dgc.1	176102	ENSMUSG00000008305	Tle1	transducin-like enhancer of split 1
chr2	71598291	71598567	277	*	Peak_1828|Height_105.359|Summit_71598430	1000	Exon (uc008kba.1/uc008kba.1, exon 2 of 2)	2	71625140	71659000	33861	1	16403	uc008kbb.1	-26573	ENSMUSG00000027111	Itga6	integrin alpha 6
chr15	7156161	7156419	259	*	Peak_1829|Height_105.359|Summit_7156309	1000	3' UTR	15	7090542	7147489	56948	1	16880	uc007vdz.2	65619	ENSMUSG00000054263	Lifr	LIF receptor alpha
chr16	7150224	7150484	261	*	Peak_1830|Height_94.9176|Summit_7150356	1000	Intron (uc007ycb.2/268859, intron 4 of 15)	16	7069928	7412573	342646	1	268859	uc007ych.2	80296	ENSMUSG00000008658	Rbfox1	RNA binding protein, fox-1 homolog (C. elegans) 1
chr13	71501036	71501492	457	*	Peak_1831|Height_177.496|Summit_71501233	1000	Distal Intergenic	13	70866686	70980688	114003	2	271127	uc011zbm.1	-520348	ENSMUSG00000049538	Adamts16	a disintegrin-like and metallopeptidase (reprolysin type) with thrombospondin type 1 motif, 16
chr17	71443748	71444099	352	*	Peak_1832|Height_121.495|Summit_71443903	1000	Intron (uc008dlx.1/17929, intron 22 of 37)	17	71368921	71433067	64147	1	17929	uc008dlz.1	74827	ENSMUSG00000024049	Myom1	myomesin 1
chr17	71443032	71443561	530	*	Peak_1833|Height_189.835|Summit_71443387	1000	Intron (uc008dlx.1/17929, intron 22 of 37)	17	71368921	71433067	64147	1	17929	uc008dlz.1	74111	ENSMUSG00000024049	Myom1	myomesin 1
chr9	71426619	71426919	301	*	Peak_1834|Height_108.206|Summit_71426746	1000	Intron (uc009qpa.1/102371, intron 2 of 12)	9	71352154	71440167	88014	2	102371	uc009qpa.1	13248	ENSMUSG00000041361	Myzap	myocardial zonula adherens protein
chr7	71420615	71420951	337	*	Peak_1835|Height_102.511|Summit_71420829	1000	Distal Intergenic	7	71432556	71448058	15503	1	233315	uc009hgc.1	-11605	ENSMUSG00000030522	Mtmr10	myotubularin related protein 10
chr9	71419107	71419410	304	*	Peak_1836|Height_107.257|Summit_71419314	1000	Intron (uc009qpa.1/102371, intron 2 of 12)	9	71352154	71440167	88014	2	102371	uc009qpa.1	20757	ENSMUSG00000041361	Myzap	myocardial zonula adherens protein
chr17	71389733	71390149	417	*	Peak_1837|Height_91.1209|Summit_71389949	1000	Intron (uc008dlx.1/17929, intron 5 of 37)	17	71368921	71433067	64147	1	17929	uc008dlz.1	20812	ENSMUSG00000024049	Myom1	myomesin 1
chr17	71389292	71389728	437	*	Peak_1838|Height_80.68|Summit_71389560	1000	Intron (uc008dlx.1/17929, intron 5 of 37)	17	71368921	71433067	64147	1	17929	uc008dlz.1	20371	ENSMUSG00000024049	Myom1	myomesin 1
chr17	71388012	71388547	536	*	Peak_1839|Height_193.632|Summit_71388388	1000	Intron (uc008dlx.1/17929, intron 5 of 37)	17	71368921	71433067	64147	1	17929	uc008dlz.1	19091	ENSMUSG00000024049	Myom1	myomesin 1
chr14	71334403	71334698	296	*	Peak_1840|Height_96.816|Summit_71334553	1000	Intron (uc007uoz.1/14586, intron 4 of 8)	14	71341693	71379129	37437	1	14586	uc007upc.1	-6995	ENSMUSG00000022103	Gfra2	glial cell line derived neurotrophic factor family receptor alpha 2
chr19	7132888	7133134	247	*	Peak_1841|Height_97.7651|Summit_7132993	1000	Intron (uc008gkg.2/107227, intron 1 of 10)	19	7131258	7272552	141295	1	107227	uc008gkg.2	1630	ENSMUSG00000036278	Macrod1	mono-ADP ribosylhydrolase 1
chr14	71274008	71274272	265	*	Peak_1842|Height_101.562|Summit_71274142	1000	Distal Intergenic	14	71289937	71379645	89709	1	14586	uc007uoz.1	-15665	ENSMUSG00000022103	Gfra2	glial cell line derived neurotrophic factor family receptor alpha 2
chr11	7127263	7127502	240	*	Peak_1843|Height_108.206|Summit_7127381	1000	Distal Intergenic	11	7106096	7113926	7831	2	16009	uc007hzi.1	-13337	ENSMUSG00000020427	Igfbp3	insulin-like growth factor binding protein 3
chr16	7125480	7125751	272	*	Peak_1844|Height_95.8668|Summit_7125632	1000	Intron (uc007ycb.2/268859, intron 4 of 15)	16	7069928	7412573	342646	1	268859	uc007ych.2	55552	ENSMUSG00000008658	Rbfox1	RNA binding protein, fox-1 homolog (C. elegans) 1
chr6	71212413	71212672	260	*	Peak_1845|Height_81.6291|Summit_71212555	1000	Promoter	6	71209600	71212275	2676	2	12180	uc009cgl.2	-138	ENSMUSG00000055027	Smyd1	SET and MYND domain containing 1
chr17	71201033	71201332	300	*	Peak_1846|Height_97.7651|Summit_71201202	1000	Promoter	17	71193545	71201074	7530	2	21815	uc008dlq.2	0	ENSMUSG00000047407	Tgif1	TGFB-induced factor homeobox 1
chr7	71185001	71185325	325	*	Peak_1847|Height_83.5275|Summit_71185158	1000	Distal Intergenic	7	71031237	71083801	52565	2	50794	uc009hfn.2	-101200	ENSMUSG00000052040	Klf13	Kruppel-like factor 13
chr7	71168318	71168707	390	*	Peak_1848|Height_119.596|Summit_71168480	1000	Distal Intergenic	7	71031237	71083801	52565	2	50794	uc009hfn.2	-84517	ENSMUSG00000052040	Klf13	Kruppel-like factor 13
chr7	71168016	71168315	300	*	Peak_1849|Height_70.239|Summit_71168185	1000	Distal Intergenic	7	71031237	71083801	52565	2	50794	uc009hfn.2	-84215	ENSMUSG00000052040	Klf13	Kruppel-like factor 13
chr17	71143628	71144072	445	*	Peak_1850|Height_137.631|Summit_71143828	1000	Intron (uc008dlb.2/224997, intron 12 of 13)	17	71158412	71170753	12342	1	224997	uc008dlo.2	-14340	ENSMUSG00000003279	Dlgap1	DLG associated protein 1
chr2	71112389	71112848	460	*	Peak_1851|Height_121.495|Summit_71112694	1000	3' UTR	2	71072856	71098406	25551	1	13427	uc008kal.1	39533	ENSMUSG00000027012	Dync1i2	dynein cytoplasmic 1 intermediate chain 2
chr2	71111895	71112156	262	*	Peak_1852|Height_76.8833|Summit_71112007	1000	Exon (uc008kam.1/uc008kam.1, exon 1 of 1)	2	71072856	71098406	25551	1	13427	uc008kal.1	39039	ENSMUSG00000027012	Dync1i2	dynein cytoplasmic 1 intermediate chain 2
chr17	71103088	71103360	273	*	Peak_1853|Height_182.242|Summit_71103227	1000	Intron (uc008dlb.2/224997, intron 9 of 13)	17	71158412	71170753	12342	1	224997	uc008dlo.2	-55052	ENSMUSG00000003279	Dlgap1	DLG associated protein 1
chr12	71087100	71087676	577	*	Peak_1854|Height_87.3242|Summit_71087398	1000	Promoter	12	71065999	71087989	21991	2	64010	uc007nte.1	313	ENSMUSG00000021067	Sav1	salvador family WW domain containing 1
chr12	71074678	71074946	269	*	Peak_1855|Height_133.834|Summit_71074805	1000	Intron (uc007nte.1/64010, intron 3 of 4)	12	71064396	71070731	6336	1	100040999	uc007ntd.2	10282	ENSMUSG00000079076	Gm3086	RuvB-like protein 1 pseudogene
chr17	71070334	71070567	234	*	Peak_1856|Height_103.46|Summit_71070430	1000	Intron (uc008dlb.2/224997, intron 9 of 13)	17	71006794	71170753	163960	1	224997	uc012awm.1	63540	ENSMUSG00000003279	Dlgap1	DLG associated protein 1
chr12	71069197	71069561	365	*	Peak_1858|Height_192.683|Summit_71069337	1000	Exon (uc007ntd.2/100040999, exon 2 of 3)	12	71064396	71070731	6336	1	100040999	uc007ntd.2	4801	ENSMUSG00000079076	Gm3086	RuvB-like protein 1 pseudogene
chr4	71013402	71013715	314	*	Peak_1859|Height_83.5275|Summit_71013562	1000	Distal Intergenic	4	71778176	71806462	28287	2	21885	uc012dgc.1	792747	ENSMUSG00000008305	Tle1	transducin-like enhancer of split 1
chr14	70972654	70972916	263	*	Peak_1860|Height_70.239|Summit_70972795	1000	3' UTR	14	70977654	70982378	4725	1	213484	uc007uok.1	-4738	ENSMUSG00000045211	Nudt18	nudix (nucleoside diphosphate linked moiety X)-type motif 18
chr6	70971201	70971615	415	*	Peak_1861|Height_91.1209|Summit_70971440	1000	Distal Intergenic	6	70906600	70911060	4461	1	232077	uc012ene.1	64601	ENSMUSG00000055874	Foxi3	forkhead box I3
chrX	70936305	70936540	236	*	Peak_1862|Height_90.1717|Summit_70936442	1000	Intron (uc009tmj.1/27061, intron 4 of 7)	20	70923493	70927839	4347	1	102857	uc012hkh.1	12812	ENSMUSG00000019558	Slc6a8	solute carrier family 6 (neurotransmitter transporter, creatine), member 8
chr16	7089140	7089513	374	*	Peak_1863|Height_146.173|Summit_7089294	1000	Intron (uc007ycb.2/268859, intron 4 of 15)	16	7069928	7412573	342646	1	268859	uc007ych.2	19212	ENSMUSG00000008658	Rbfox1	RNA binding protein, fox-1 homolog (C. elegans) 1
chr13	70885288	70885725	438	*	Peak_1864|Height_132.885|Summit_70885537	1000	Intron (uc007rcz.1/271127, intron 18 of 22)	13	70973705	70980686	6982	2	271127	uc007rda.1	94961	ENSMUSG00000049538	Adamts16	a disintegrin-like and metallopeptidase (reprolysin type) with thrombospondin type 1 motif, 16
chr9	70879937	70880239	303	*	Peak_1865|Height_70.239|Summit_70880090	1000	Distal Intergenic	9	70645935	70800033	154099	2	15450	uc009qot.1	-79904	ENSMUSG00000032207	Lipc	lipase, hepatic
chr8	70800886	70801139	254	*	Peak_1866|Height_93.0193|Summit_70801009	1000	Promoter	8	70800427	70871603	71177	1	72281	uc009lwe.2	459	ENSMUSG00000053886	Sh2d4a	SH2 domain containing 4A
chr18	70793273	70793609	337	*	Peak_1867|Height_101.562|Summit_70793421	1000	Distal Intergenic	18	70764312	70767226	2915	1	17191	uc008foo.1	28961	ENSMUSG00000024513	Mbd2	methyl-CpG binding domain protein 2
chr9	70790531	70790871	341	*	Peak_1868|Height_152.817|Summit_70790710	1000	Intron (uc009qot.1/15450, intron 1 of 8)	9	70645935	70782615	136681	2	15450	uc009qos.1	-7916	ENSMUSG00000032207	Lipc	lipase, hepatic
chr2	70758001	70758294	294	*	Peak_1869|Height_116.749|Summit_70758150	1000	Distal Intergenic	2	70550465	70663537	113073	2	228012	uc008jzu.1	-94464	ENSMUSG00000041997	Tlk1	tousled-like kinase 1
chr10	70755134	70755446	313	*	Peak_1870|Height_93.0193|Summit_70755288	1000	Distal Intergenic	10	70717728	70748010	30283	2	216080	uc007foo.2	-7124	ENSMUSG00000019927	Ube2d1	ubiquitin-conjugating enzyme E2D 1
chr18	70738673	70738953	281	*	Peak_1872|Height_80.68|Summit_70738795	1000	Intron (uc008fom.2/17191, intron 1 of 2)	18	70727946	70785785	57840	1	17191	uc008fon.2	10727	ENSMUSG00000024513	Mbd2	methyl-CpG binding domain protein 2
chr15	7068803	7069196	394	*	Peak_1873|Height_80.68|Summit_7068992	1000	Distal Intergenic	15	7079572	7135733	56162	1	16880	uc007vdw.2	-10376	ENSMUSG00000054263	Lifr	LIF receptor alpha
chrX	70686822	70687106	285	*	Peak_1874|Height_92.0701|Summit_70686964	1000	Intron (uc009tlu.1/73738, intron 9 of 9)	20	70679044	70680682	1639	2	24102	uc009tlt.2	-6140	ENSMUSG00000031372	Trex2	three prime repair exonuclease 2
chr12	70675063	70675357	295	*	Peak_1875|Height_77.8324|Summit_70675212	1000	Distal Intergenic	12	70678615	70684015	5401	2	207965	uc007nsl.1	8658	ENSMUSG00000049882	Vcpkmt	valosin containing protein lysine (K) methyltransferase
chr10	7065207	7065532	326	*	Peak_1876|Height_110.104|Summit_7065384	1000	Distal Intergenic	10	6977241	6980399	3159	2	76142	uc007ehs.1	-84808	ENSMUSG00000040653	Ppp1r14c	protein phosphatase 1, regulatory inhibitor subunit 14C
chr8	70641679	70641994	316	*	Peak_1877|Height_78.7816|Summit_70641860	1000	Distal Intergenic	8	70314369	70586185	271817	2	234353	uc009lwc.1	-55494	ENSMUSG00000030465	Psd3	pleckstrin and Sec7 domain containing 3
chr12	70638459	70638865	407	*	Peak_1878|Height_81.6291|Summit_70638581	1000	Distal Intergenic	12	70678615	70684015	5401	2	207965	uc007nsl.1	45150	ENSMUSG00000049882	Vcpkmt	valosin containing protein lysine (K) methyltransferase
chr11	70622290	70622569	280	*	Peak_1879|Height_83.5275|Summit_70622448	1000	Intron (uc007jwp.1/327957, intron 1 of 4)	11	70604434	70626063	21630	2	327957	uc007jwp.1	3494	ENSMUSG00000057135	Scimp	SLP adaptor and CSK interacting membrane protein
chr11	70621250	70621551	302	*	Peak_1880|Height_72.1374|Summit_70621414	1000	Intron (uc007jwp.1/327957, intron 1 of 4)	11	70604434	70626063	21630	2	327957	uc007jwp.1	4512	ENSMUSG00000057135	Scimp	SLP adaptor and CSK interacting membrane protein
chr2	70597491	70597779	289	*	Peak_1881|Height_102.511|Summit_70597636	1000	Intron (uc008jzt.1/228012, intron 3 of 19)	2	70550465	70663537	113073	2	228012	uc008jzt.1	65758	ENSMUSG00000041997	Tlk1	tousled-like kinase 1
chr18	70579959	70580254	296	*	Peak_1882|Height_86.375|Summit_70580110	1000	Distal Intergenic	18	70612794	70623804	11011	2	269033	uc008foc.1	43550	ENSMUSG00000044906	4930503L19Rik	RIKEN cDNA 4930503L19 gene
chr11	70577695	70578053	359	*	Peak_1883|Height_112.952|Summit_70577848	1000	Promoter	11	70577949	70586431	8483	1	193043	uc007jwo.1	0	ENSMUSG00000043602	Zfp3	zinc finger protein 3
chr1	70576372	70576646	275	*	Peak_1884|Height_71.1882|Summit_70576503	1000	Intron (uc007bjh.1/66722, intron 16 of 16)	1	70772289	70778776	6488	1	320460	uc007bjj.1	-195643	ENSMUSG00000045648	Vwc2l	von Willebrand factor C domain-containing protein 2-like
chr12	70575919	70576234	316	*	Peak_1885|Height_109.155|Summit_70576046	1000	Intron (uc007nsk.1/uc007nsk.1, intron 1 of 4)	12	70473137	70476967	3831	1	11845	uc007nsj.1	102782	ENSMUSG00000044147	Arf6	ADP-ribosylation factor 6
chr7	70550773	70551091	319	*	Peak_1886|Height_167.055|Summit_70550910	1000	Distal Intergenic	7	70589658	70903913	314256	1	170711	uc009hfl.1	-38567	ENSMUSG00000033510	Otud7a	OTU domain containing 7A
chr12	70535275	70535646	372	*	Peak_1887|Height_168.953|Summit_70535452	1000	Distal Intergenic	12	70473137	70476967	3831	1	11845	uc007nsj.1	62138	ENSMUSG00000044147	Arf6	ADP-ribosylation factor 6
chr14	70530552	70530874	323	*	Peak_1888|Height_145.224|Summit_70530741	1000	Intron (uc007une.1/57784, intron 6 of 8)	14	70537976	70553598	15623	2	219158	uc007unf.1	22724	ENSMUSG00000033712	Ccar2	cell cycle activator and apoptosis regulator 2
chr18	70515537	70515944	408	*	Peak_1889|Height_264.82|Summit_70515717	1000	Distal Intergenic	18	70612794	70623804	11011	2	269033	uc008foc.1	107860	ENSMUSG00000044906	4930503L19Rik	RIKEN cDNA 4930503L19 gene
chr12	70489335	70489705	371	*	Peak_1890|Height_122.444|Summit_70489511	1000	Distal Intergenic	12	70473137	70476967	3831	1	11845	uc007nsj.1	16198	ENSMUSG00000044147	Arf6	ADP-ribosylation factor 6
chr8	70474666	70474927	262	*	Peak_1891|Height_87.3242|Summit_70474822	1000	Promoter	8	70427547	70475778	48232	2	234353	uc009lwd.1	851	ENSMUSG00000030465	Psd3	pleckstrin and Sec7 domain containing 3
chr11	7042830	7043093	264	*	Peak_1892|Height_206.92|Summit_7042954	1000	Intron (uc007hzf.1/432530, intron 8 of 19)	11	7059885	7078508	18624	1	432530	uc007hzg.1	-16792	ENSMUSG00000020431	Adcy1	adenylate cyclase 1
chr15	7040104	7040682	579	*	Peak_1893|Height_114.85|Summit_7040549	1000	Distal Intergenic	15	7079572	7135733	56162	1	16880	uc007vdw.2	-38890	ENSMUSG00000054263	Lifr	LIF receptor alpha
chr2	7036927	7037159	233	*	Peak_1894|Height_73.0866|Summit_7037033	1000	Intron (uc008igv.2/14007, intron 2 of 15)	2	6460744	7002348	541605	2	14007	uc008igu.2	-34579	ENSMUSG00000002107	Celf2	CUGBP, Elav-like family member 2
chr14	70365399	70365744	346	*	Peak_1895|Height_208.819|Summit_70365580	1000	Intron (uc007una.1/73523, intron 4 of 6)	14	70477252	70479964	2713	1	13655	uc007unb.1	-111508	ENSMUSG00000033730	Egr3	early growth response 3
chr11	70338593	70338908	316	*	Peak_1896|Height_291.397|Summit_70338750	1000	Promoter	11	70338859	70341360	2502	1	19175	uc007jve.2	0	ENSMUSG00000018286	Psmb6	proteasome (prosome, macropain) subunit, beta type 6
chr7	70324698	70324989	292	*	Peak_1897|Height_93.0193|Summit_70324833	1000	Intron (uc009vel.1/11441, intron 2 of 9)	7	70243578	70357412	113835	2	11441	uc009vel.1	32423	ENSMUSG00000030525	Chrna7	cholinergic receptor, nicotinic, alpha polypeptide 7
chr18	70298329	70298740	412	*	Peak_1898|Height_101.562|Summit_70298585	1000	Intron (uc008foa.1/80718, intron 2 of 6)	18	70138785	70301244	162460	2	80718	uc008foa.1	2504	ENSMUSG00000024511	Rab27b	RAB27B, member RAS oncogene family
chr16	70290065	70290406	342	*	Peak_1899|Height_93.0193|Summit_70290265	1000	Distal Intergenic	16	70314332	70361895	47564	1	74185	uc007zqt.1	-23926	ENSMUSG00000022707	Gbe1	glucan (1,4-alpha-), branching enzyme 1
chr18	70279062	70279287	226	*	Peak_1900|Height_74.9849|Summit_70279136	1000	Intron (uc008foa.1/80718, intron 2 of 6)	18	70138785	70301244	162460	2	80718	uc008foa.1	21957	ENSMUSG00000024511	Rab27b	RAB27B, member RAS oncogene family
[truncated: 5,880 more rows]
