# Supplementary material for: Six1 promotes skeletal muscle thyroid hormone response through regulation of the MCT10 transporter
Source: Skelet Muscle. 2021 Nov 19;11:26. doi: 10.1186/s13395-021-00281-6 (PMC8607597; doi:10.1186/s13395-021-00281-6)
Supplement: Supplementary file 8 — Additional file 8: Table_S6.Primers. [file 13395_2021_281_MOESM8_ESM.txt]

Target	Usage	Orientation	Sequence (5' to 3')
HoxD10	ChIP-qPCR	Forward	GAGAAATCGGACTCACCTTCC
HoxD10	ChIP-qPCR	Reverse	CACATACCCAGGCAGAACG
MCT10	ChIP-qPCR	Forward	GGATATTGTTGGACCCATGC
MCT10	ChIP-qPCR	Reverse	AAACTGGAGACATGGGGTTG
Myog	ChIP-qPCR	Forward	AGAGGGAAGGGGAATCACAT
Myog	ChIP-qPCR	Reverse	TGGCATGAACCCAGAGATAA
18S	qRT-PCR	Forward	CCTGCGGCTTAATTTGACTC
18S	qRT-PCR	Reverse	AACTAAGAACGGCCATGCAC
Atp2a1	qRT-PCR	Forward	TGTCCCTCCACTTCCTCATC
Atp2a1	qRT-PCR	Reverse	TCCGAGCAATGAACTTGAGA
Beta Actin	qRT-PCR	Forward	ATCGCTGACAGGATGCAGAAG
Beta Actin	qRT-PCR	Reverse	AGAGCCACCAATCCACACAGA
Glut4	qRT-PCR	Forward	TTGGGAACACTCAACCAACTG
Glut4	qRT-PCR	Reverse	GTAGCTGTGCCCAGCATAGAC
MCT10	qRT-PCR	Forward	ACAACATGGCCTTCAAGACAG
MCT10	qRT-PCR	Reverse	CCGTGAAGACACTCACGATG
MCT8	qRT-PCR	Forward	AAAAATCGCCAAGTGGAGTTC
MCT8	qRT-PCR	Reverse	TCACAATGGGAGAACAGAAGAAG
Me1	qRT-PCR	Forward	TTTCGAACGACTGAACTCTGAC
Me1	qRT-PCR	Reverse	ATGAGCACGCTGTAGAAGAGC
Six1	qRT-PCR	Forward	TTTTACGCAAGAGCAAGTGG
Six1	qRT-PCR	Reverse	CTCTCGTTCTTGTGCAGGTG
UCP3	qRT-PCR	Forward	TGCACTGTATGCTGAAGATGG
UCP3	qRT-PCR	Reverse	AAACATCATCACGTTCCAAGC
MCT10	siRNA	Top	GCGUCUUCACAAUCCUGCUCCCUUU
SIX1	siRNA	Top	GCGAGGAGACCAGCUACUGCUUUAA
